# Supplementary material for: CRISPAltRations: a validated cloud-based approach for interrogation of double-strand break repair mediated by CRISPR genome editing
Source: Mol Ther Methods Clin Dev. 2021 Apr 2;21:478–91. doi: 10.1016/j.omtm.2021.03.024 (PMC8082044; doi:10.1016/j.omtm.2021.03.024)
Supplement: Table S3. Description of all synthetically modeled rhAmpSeq panels for on/off-target accuracy validation — Included information includes the name of the on/off-target multiplex panel (PanelName), the name of the guide (TargetName), the chromosome of the amplicon/guide (AmpliconChr/GudeChr), the starting position of the amplicon/guide position (AmpliconStart/GuideStart), the end position of the amplicon/guide genomic position (AmpliconStop/GuideStop), and the strand of the guide (GuideStrand). All panels refer to genomic coordinates in the hg38 reference genome. [file mmc4.xlsx]

## Sheet: Sheet1
PanelName	TargetName	AmpliconChromosome	AmpliconStart	AmpliconStop	GuideChr	GuideStart	GuideStop	GuideStrand
Berk	A1_GS2	chr11	5226897	5227077	chr11	5226968	5226990	+
Berk	A10	chr5	14346854	14347034	chr5	14346925	14346947	+
Berk	A11_T14	chr2	11637598	11637778	chr2	11637669	11637691	+
Berk	A12	chr4	54236345	54236525	chr4	54236432	54236454	-
Berk	A13_T150	chr19	48638861	48639041	chr19	48638948	48638970	-
Berk	A15	chr6	3088352	3088532	chr6	3088439	3088461	-
Berk	A16_T148	chr19	37048047	37048227	chr19	37048134	37048156	-
Berk	A17_T111	chr13	106343162	106343342	chr13	106343233	106343255	+
Berk	A18	chr16	56253458	56253638	chr16	56253545	56253567	-
Berk	A19	chr7	94349230	94349410	chr7	94349301	94349323	+
Berk	A2_T86_GS1	chr9	101833513	101833693	chr9	101833584	101833606	+
Berk	A20_T161	chrX	75786334	75786514	chrX	75786405	75786427	+
Berk	A21	chr5	44465555	44465735	chr5	44465642	44465664	-
Berk	A22_T69	chr7	98244771	98244951	chr7	98244842	98244864	+
Berk	A23	chr6	149230663	149230843	chr6	149230734	149230756	+
Berk	A24	chr16	8663565	8663745	chr16	8663652	8663674	-
Berk	A25	chr17	40491668	40491848	chr17	40491755	40491778	-
Berk	A26_T133	chr17	17445652	17445832	chr17	17445739	17445761	-
Berk	A27_T71	chr7	114806908	114807088	chr7	114806995	114807017	-
Berk	A28_GS6	chr17	78243474	78243654	chr17	78243543	78243567	+
Berk	A29	chr3	14447993	14448173	chr3	14448080	14448102	-
Berk	A3_T146	chr19	33889944	33890124	chr19	33890015	33890037	+
Berk	A30_T128	chr16	85326917	85327097	chr16	85326988	85327010	+
Berk	A31	chr20	35227400	35227580	chr20	35227470	35227493	+
Berk	A32_T157	chr22	37182558	37182738	chr22	37182645	37182667	-
Berk	A33_T59	chr6	50073571	50073751	chr6	50073642	50073664	+
Berk	A34	chr18	45734191	45734371	chr18	45734262	45734284	+
Berk	A35_T44	chr4	1777922	1778102	chr4	1777993	1778015	+
Berk	A36_T6	chr1	177624757	177624937	chr1	177624828	177624850	+
Berk	A37_T17	chr2	79966481	79966661	chr2	79966568	79966590	-
Berk	A38_T31	chr2	240968046	240968226	chr2	240968117	240968139	+
Berk	A39_T105	chr11	74719003	74719183	chr11	74719074	74719096	+
Berk	A4_T109_GS4	chr12	124319195	124319375	chr12	124319282	124319304	-
Berk	A40_T103	chr11	35069630	35069810	chr11	35069701	35069723	+
Berk	A41	chr3	13877131	13877311	chr3	13877218	13877240	-
Berk	A42_T8	chr1	214841390	214841570	chr1	214841461	214841483	+
Berk	A43_T79	chr8	133012125	133012305	chr8	133012196	133012218	+
Berk	A44	chr2	211341450	211341630	chr2	211341537	211341559	-
Berk	A45	chr6	34561622	34561802	chr6	34561693	34561715	+
Berk	A47_T75	chr7	158362186	158362366	chr7	158362273	158362295	-
Berk	A48_T33	chr3	40750299	40750479	chr3	40750370	40750392	+
Berk	A49_T47	chr5	102752103	102752283	chr5	102752174	102752196	+
Berk	A5_T122	chr15	87945497	87945677	chr15	87945584	87945606	-
Berk	A50_T50	chr5	134545060	134545240	chr5	134545147	134545169	-
Berk	A51	chr9	132637512	132637692	chr9	132637599	132637621	-
Berk	A52_T100	chr10	128978810	128978990	chr10	128978881	128978903	+
Berk	A53_T93	chr10	7041140	7041320	chr10	7041211	7041233	+
Berk	A54	chr8	39934582	39934762	chr8	39934669	39934691	-
Berk	A6_T140_GS5	chr17	68628011	68628191	chr17	68628098	68628120	-
Berk	A7_T108	chr12	93155338	93155518	chr12	93155409	93155431	+
Berk	A8_T23	chr2	162706635	162706815	chr2	162706706	162706728	+
Berk	A9_T89	chr9	132119489	132119669	chr9	132119560	132119582	+
Berk	AAV1	chr7	1901708	1901888	chr7	1901770	1901801	+
Berk	AAV10	chr22	40562459	40562639	chr22	40562532	40562552	+
Berk	AAV11	chrX	21034368	21034548	chrX	21034441	21034461	+
Berk	AAV12	chrX	68877693	68877873	chrX	68877780	68877805	-
Berk	AAV2	chr20	557048	557228	chr20	557114	557141	+
Berk	AAV3	chr13	23394919	23395099	chr13	23394991	23395012	+
Berk	AAV4	chr10	133523446	133523626	chr10	133523508	133523539	+
Berk	AAV5	chr2	1083388	1083568	chr2	1083456	1083481	+
Berk	AAV6	chr3	102090192	102090372	chr3	102090279	102090304	-
Berk	AAV7	chr4	2339793	2339973	chr4	2339880	2339900	-
Berk	AAV9	chr19	2342239	2342419	chr19	2342312	2342332	+
AR	AR_iGS_1	chrX	67545831	67546011	chrX	67545904	67545924	+
AR	AR_iGS_10	chr10	116741239	116741419	chr10	116741326	116741346	-
AR	AR_iGS_11	chr18	26781930	26782110	chr18	26782003	26782023	+
AR	AR_iGS_12	chr17	80396832	80397012	chr17	80396919	80396939	-
AR	AR_iGS_13	chr1	229597803	229597983	chr1	229597890	229597910	-
AR	AR_iGS_14	chr19	39394011	39394191	chr19	39394098	39394118	-
AR	AR_iGS_15	chr1	195970215	195970395	chr1	195970288	195970308	+
AR	AR_iGS_16	chr15	47195887	47196067	chr15	47195974	47195994	-
AR	AR_iGS_17	chr2	120396990	120397170	chr2	120397063	120397083	+
AR	AR_iGS_18	chr6	150412349	150412529	chr6	150412436	150412456	-
AR	AR_iGS_19	chr9	71115618	71115798	chr9	71115705	71115725	-
AR	AR_iGS_2	chr17	14626697	14626877	chr17	14626784	14626804	-
AR	AR_iGS_20	chr7	46250126	46250306	chr7	46250199	46250219	+
AR	AR_iGS_21	chr12	5077794	5077974	chr12	5077867	5077887	+
AR	AR_iGS_22	chr22	30718477	30718657	chr22	30718550	30718570	+
AR	AR_iGS_23	chr1	239440321	239440501	chr1	239440394	239440414	+
AR	AR_iGS_24	chr14	76227330	76227510	chr14	76227403	76227423	+
AR	AR_iGS_25	chr17	16212906	16213086	chr17	16212979	16212999	+
AR	AR_iGS_26	chr5	60524626	60524806	chr5	60524713	60524733	-
AR	AR_iGS_27	chr17	43714297	43714477	chr17	43714384	43714404	-
AR	AR_iGS_28	chr10	80477904	80478084	chr10	80477991	80478011	-
AR	AR_iGS_29	chr8	94057437	94057617	chr8	94057510	94057530	+
AR	AR_iGS_3	chr7	22126248	22126428	chr7	22126335	22126355	-
AR	AR_iGS_30	chr8	47716526	47716706	chr8	47716599	47716619	+
AR	AR_iGS_31	chr1	231087738	231087918	chr1	231087811	231087831	+
AR	AR_iGS_32	chr4	146640080	146640260	chr4	146640153	146640173	+
AR	AR_iGS_33	chr6	149756666	149756846	chr6	149756739	149756759	+
AR	AR_iGS_34	chr4	73301	73481	chr4	73374	73394	+
AR	AR_iGS_35	chr6	111566152	111566332	chr6	111566225	111566245	+
AR	AR_iGS_36	chr10	69736133	69736313	chr10	69736220	69736240	-
AR	AR_iGS_37	chr6	52512445	52512625	chr6	52512518	52512538	+
AR	AR_iGS_38	chr7	67069437	67069617	chr7	67069510	67069530	+
AR	AR_iGS_39	chr14	58733467	58733647	chr14	58733540	58733560	+
AR	AR_iGS_4	chr20	46362454	46362634	chr20	46362541	46362561	-
AR	AR_iGS_40	chr19	39969416	39969596	chr19	39969489	39969509	+
AR	AR_iGS_41	chr2	223861820	223862000	chr2	223861907	223861927	-
AR	AR_iGS_42	chr10	75614799	75614979	chr10	75614872	75614892	+
AR	AR_iGS_43	chr10	84447976	84448156	chr10	84448063	84448083	-
AR	AR_iGS_44	chr19	40313677	40313857	chr19	40313750	40313770	+
AR	AR_iGS_45	chr5	45358872	45359052	chr5	45358959	45358979	-
AR	AR_iGS_46	chr5	82347385	82347565	chr5	82347458	82347478	+
AR	AR_iGS_5	chr10	75605861	75606041	chr10	75605948	75605968	-
AR	AR_iGS_6	chr10	70535029	70535209	chr10	70535116	70535136	-
AR	AR_iGS_7	chr15	32101586	32101766	chr15	32101673	32101693	-
AR	AR_iGS_8	chr2	99538705	99538885	chr2	99538778	99538798	+
AR	AR_iGS_9	chr4	33488596	33488776	chr4	33488669	33488689	+
AR	AR_picks_1	chr1	27592606	27592786	chr1	27592693	27592713	-
AR	AR_picks_10	chrX	98545568	98545748	chrX	98545641	98545661	+
AR	AR_picks_2	chr8	11661723	11661903	chr8	11661810	11661830	-
AR	AR_picks_3	chr9	129737479	129737659	chr9	129737566	129737586	-
AR	AR_picks_4	chr12	115156979	115157159	chr12	115157066	115157086	-
AR	AR_picks_5	chr13	31417924	31418104	chr13	31418011	31418031	-
AR	AR_picks_6	chr1	227252332	227252512	chr1	227252419	227252439	-
AR	AR_picks_7	chr19	15588683	15588863	chr19	15588756	15588776	+
AR	AR_picks_8	chr5	34533770	34533950	chr5	34533843	34533863	+
AR	AR_picks_9	chr17	65670462	65670642	chr17	65670549	65670569	-
CTNNB1	CTNNB1_iGS_1	chr3	41224582	41224762	chr3	41224655	41224675	+
CTNNB1	CTNNB1_iGS_10	chr4	163614852	163615032	chr4	163614925	163614945	+
CTNNB1	CTNNB1_iGS_11	chr1	92933844	92934024	chr1	92933917	92933937	+
CTNNB1	CTNNB1_iGS_12	chr12	132041387	132041567	chr12	132041474	132041494	-
CTNNB1	CTNNB1_iGS_13	chr5	141778643	141778823	chr5	141778730	141778750	-
CTNNB1	CTNNB1_iGS_14	chr3	32791276	32791456	chr3	32791349	32791369	+
CTNNB1	CTNNB1_iGS_15	chr19	50822691	50822871	chr19	50822764	50822784	+
CTNNB1	CTNNB1_iGS_16	chrX	20260400	20260580	chrX	20260473	20260493	+
CTNNB1	CTNNB1_iGS_17	chr1	62970187	62970367	chr1	62970260	62970280	+
CTNNB1	CTNNB1_iGS_18	chr2	180129791	180129971	chr2	180129864	180129884	+
CTNNB1	CTNNB1_iGS_19	chr7	54623386	54623566	chr7	54623459	54623479	+
CTNNB1	CTNNB1_iGS_2	chr21	27472321	27472501	chr21	27472394	27472414	+
CTNNB1	CTNNB1_iGS_20	chr17	43086766	43086946	chr17	43086839	43086859	+
CTNNB1	CTNNB1_iGS_21	chr9	128383456	128383636	chr9	128383529	128383549	+
CTNNB1	CTNNB1_iGS_22	chr18	47737385	47737565	chr18	47737472	47737492	-
CTNNB1	CTNNB1_iGS_23	chr17	29038273	29038453	chr17	29038346	29038366	+
CTNNB1	CTNNB1_iGS_24	chr9	38255449	38255629	chr9	38255522	38255542	+
CTNNB1	CTNNB1_iGS_25	chr2	226275451	226275631	chr2	226275538	226275558	-
CTNNB1	CTNNB1_iGS_26	chr8	144020445	144020625	chr8	144020532	144020552	-
CTNNB1	CTNNB1_iGS_27	chr1	160466285	160466465	chr1	160466372	160466392	-
CTNNB1	CTNNB1_iGS_28	chrX	38221889	38222069	chrX	38221962	38221982	+
CTNNB1	CTNNB1_iGS_29	chr3	55273871	55274051	chr3	55273944	55273964	+
CTNNB1	CTNNB1_iGS_3	chr13	70680474	70680654	chr13	70680547	70680567	+
CTNNB1	CTNNB1_iGS_30	chr10	121955698	121955878	chr10	121955771	121955791	+
CTNNB1	CTNNB1_iGS_31	chr17	80225805	80225985	chr17	80225892	80225912	-
CTNNB1	CTNNB1_iGS_33	chr5	92383259	92383439	chr5	92383332	92383352	+
CTNNB1	CTNNB1_iGS_34	chr2	102531755	102531935	chr2	102531842	102531862	-
CTNNB1	CTNNB1_iGS_35	chr17	49267512	49267692	chr17	49267585	49267605	+
CTNNB1	CTNNB1_iGS_36	chr15	95652439	95652619	chr15	95652512	95652532	+
CTNNB1	CTNNB1_iGS_37	chr5	158692321	158692501	chr5	158692394	158692414	+
CTNNB1	CTNNB1_iGS_38	chr5	147954132	147954312	chr5	147954205	147954225	+
CTNNB1	CTNNB1_iGS_39	chr11	70603020	70603200	chr11	70603093	70603113	+
CTNNB1	CTNNB1_iGS_4	chr12	56472111	56472291	chr12	56472184	56472204	+
CTNNB1	CTNNB1_iGS_40	chr19	14118609	14118789	chr19	14118696	14118716	-
CTNNB1	CTNNB1_iGS_41	chr16	12802783	12802963	chr16	12802856	12802876	+
CTNNB1	CTNNB1_iGS_42	chr2	134236970	134237150	chr2	134237057	134237077	-
CTNNB1	CTNNB1_iGS_43	chr3	73786687	73786867	chr3	73786760	73786780	+
CTNNB1	CTNNB1_iGS_5	chr17	67216785	67216965	chr17	67216872	67216892	-
CTNNB1	CTNNB1_iGS_6	chr5	141780047	141780227	chr5	141780134	141780154	-
CTNNB1	CTNNB1_iGS_7	chr12	53749828	53750008	chr12	53749901	53749921	+
CTNNB1	CTNNB1_iGS_8	chr12	13040180	13040360	chr12	13040253	13040273	+
CTNNB1	CTNNB1_iGS_9	chrX	127279354	127279534	chrX	127279427	127279447	+
CTNNB1	CTNNB1_picks_1	chr10	59441950	59442130	chr10	59442023	59442043	+
CTNNB1	CTNNB1_picks_10	chr1	247975245	247975425	chr1	247975332	247975352	-
CTNNB1	CTNNB1_picks_2	chr5	98418557	98418737	chr5	98418630	98418650	+
CTNNB1	CTNNB1_picks_3	chr11	37800812	37800992	chr11	37800885	37800905	+
CTNNB1	CTNNB1_picks_4	chr13	77656155	77656335	chr13	77656242	77656262	-
CTNNB1	CTNNB1_picks_5	chr1	184237273	184237453	chr1	184237360	184237380	-
CTNNB1	CTNNB1_picks_6	chr9	123998493	123998673	chr9	123998566	123998586	+
CTNNB1	CTNNB1_picks_7	chr16	12541083	12541263	chr16	12541170	12541190	-
CTNNB1	CTNNB1_picks_8	chr2	215267730	215267910	chr2	215267817	215267837	-
CTNNB1	CTNNB1_picks_9	chr10	9780347	9780527	chr10	9780434	9780454	-
EMX1	EMX1_aGS_1	chr1	23394034	23394214	chr1	23394121	23394141	-
EMX1	EMX1_aGS_2	chrX	53440673	53440853	chrX	53440760	53440780	-
EMX1	EMX1_aGS_3	chr5	147453536	147453716	chr5	147453623	147453643	-
EMX1	EMX1_iGS_1	chr2	72933779	72933959	chr2	72933852	72933872	+
EMX1	EMX1_iGS_10	chr6	9118475	9118655	chr6	9118562	9118582	-
EMX1	EMX1_iGS_11	chr1	234357028	234357208	chr1	234357115	234357135	-
EMX1	EMX1_iGS_12	chr11	43726308	43726488	chr11	43726381	43726401	+
EMX1	EMX1_iGS_13	chr12	63795218	63795398	chr12	63795291	63795311	+
EMX1	EMX1_iGS_14	chr1	35353200	35353380	chr1	35353287	35353307	-
EMX1	EMX1_iGS_15	chr7	73900710	73900890	chr7	73900797	73900817	-
EMX1	EMX1_iGS_16	chr19	11629700	11629880	chr19	11629773	11629793	+
EMX1	EMX1_iGS_17	chr12	121970142	121970322	chr12	121970229	121970249	-
EMX1	EMX1_iGS_18	chr3	63482361	63482541	chr3	63482434	63482454	+
EMX1	EMX1_iGS_19	chr4	53164737	53164917	chr4	53164810	53164830	+
EMX1	EMX1_iGS_2	chr15	43817475	43817655	chr15	43817548	43817568	+
EMX1	EMX1_iGS_20	chr22	29209759	29209939	chr22	29209832	29209852	+
EMX1	EMX1_iGS_3	chr5	45358874	45359054	chr5	45358961	45358981	-
EMX1	EMX1_iGS_4	chr2	218980260	218980440	chr2	218980333	218980353	+
EMX1	EMX1_iGS_5	chr8	127788922	127789102	chr8	127788995	127789015	+
EMX1	EMX1_iGS_6	chr5	9226960	9227140	chr5	9227033	9227053	+
EMX1	EMX1_iGS_7	chr3	4989839	4990019	chr3	4989912	4989932	+
EMX1	EMX1_iGS_8	chr16	56150073	56150253	chr16	56150146	56150166	+
EMX1	EMX1_iGS_9	chr3	34001392	34001572	chr3	34001465	34001485	+
EMX1	EMX1_picks_1	chr6	110170120	110170300	chr6	110170193	110170213	+
EMX1	EMX1_picks_10	chr2	217513294	217513474	chr2	217513381	217513401	-
EMX1	EMX1_picks_2	chr11	6265793	6265973	chr11	6265866	6265886	+
EMX1	EMX1_picks_3	chr4	25059034	25059214	chr4	25059121	25059141	-
EMX1	EMX1_picks_4	chr7	140837812	140837992	chr7	140837899	140837919	-
EMX1	EMX1_picks_5	chr4	86335448	86335628	chr4	86335535	86335555	-
EMX1	EMX1_picks_6	chr2	202842666	202842846	chr2	202842753	202842773	-
EMX1	EMX1_picks_7	chr11	30280171	30280351	chr11	30280258	30280278	-
EMX1	EMX1_picks_8	chr10	128309393	128309573	chr10	128309466	128309486	+
EMX1	EMX1_picks_9	chr14	42687513	42687693	chr14	42687600	42687620	-
GRHPR	GRHPR_iGS_1	chr9	37424855	37425035	chr9	37424942	37424962	-
GRHPR	GRHPR_iGS_2	chr22	36431033	36431213	chr22	36431120	36431140	-
GRHPR	GRHPR_iGS_3	chr15	31145423	31145603	chr15	31145496	31145516	+
GRHPR	GRHPR_iGS_4	chr13	100533953	100534133	chr13	100534040	100534060	-
GRHPR	GRHPR_picks_1	chr12	131660148	131660328	chr12	131660221	131660241	+
GRHPR	GRHPR_picks_10	chr8	67394806	67394986	chr8	67394893	67394913	-
GRHPR	GRHPR_picks_2	chr11	33808920	33809100	chr11	33809007	33809027	-
GRHPR	GRHPR_picks_3	chr7	127702460	127702640	chr7	127702533	127702553	+
GRHPR	GRHPR_picks_4	chr6	31461948	31462128	chr6	31462021	31462041	+
GRHPR	GRHPR_picks_5	chr7	4226217	4226397	chr7	4226290	4226310	+
GRHPR	GRHPR_picks_6	chr1	233969148	233969328	chr1	233969235	233969255	-
GRHPR	GRHPR_picks_7	chr19	28333165	28333345	chr19	28333238	28333258	+
GRHPR	GRHPR_picks_8	chr17	8695122	8695302	chr17	8695209	8695229	-
GRHPR	GRHPR_picks_9	chr3	127608832	127609012	chr3	127608919	127608939	-
HBB	HBB_picks_1	chr17	68628011	68628191	chr17	68628098	68628120	-
HBB	HBB_picks_10	chr6	71331610	71331790	chr6	71331681	71331703	+
HBB	HBB_picks_2	chr2	162706635	162706815	chr2	162706706	162706728	+
HBB	HBB_picks_3	chr2	229415907	229416087	chr2	229415994	229416016	-
HBB	HBB_picks_4	chr2	11637598	11637778	chr2	11637669	11637691	+
HBB	HBB_picks_5	chr7	127598363	127598543	chr7	127598434	127598456	+
HBB	HBB_picks_6	chr1	177624757	177624937	chr1	177624828	177624850	+
HBB	HBB_picks_7	chr19	33889944	33890124	chr19	33890015	33890037	+
HBB	HBB_picks_8	chr12	93155338	93155518	chr12	93155409	93155431	+
HBB	HBB_picks_9	chr6	43287134	43287314	chr6	43287221	43287243	-
HBB	HBB_SGS_1	chr11	5226897	5227077	chr11	5226967	5226990	+
HBB	HBB_SGS_2	chr9	101833513	101833693	chr9	101833584	101833606	+
HBB	HBB_SGS_3	chrX	75786334	75786514	chrX	75786405	75786427	+
HBB	HBB_SGS_4	chr12	124319195	124319375	chr12	124319282	124319304	-
HPRT38087	HPRT38087_iGS_1	chrX	134498124	134498304	chrX	134498211	134498231	-
HPRT38087	HPRT38087_iGS_10	chr6	88462385	88462565	chr6	88462458	88462478	+
HPRT38087	HPRT38087_iGS_11	chr7	94783757	94783937	chr7	94783844	94783864	-
HPRT38087	HPRT38087_iGS_12	chr17	9545051	9545231	chr17	9545138	9545158	-
HPRT38087	HPRT38087_iGS_13	chr17	18759942	18760122	chr17	18760015	18760035	+
HPRT38087	HPRT38087_iGS_14	chr6	61652505	61652685	chr6	61652578	61652598	+
HPRT38087	HPRT38087_iGS_15	chr1	210440514	210440694	chr1	210440601	210440621	-
HPRT38087	HPRT38087_iGS_16	chr10	42413582	42413762	chr10	42413669	42413689	-
HPRT38087	HPRT38087_iGS_17	chr8	97609348	97609528	chr8	97609421	97609441	+
HPRT38087	HPRT38087_iGS_18	chr11	82878231	82878411	chr11	82878304	82878324	+
HPRT38087	HPRT38087_iGS_19	chrX	134019619	134019799	chrX	134019692	134019712	+
HPRT38087	HPRT38087_iGS_2	chr4	19711695	19711875	chr4	19711768	19711788	+
HPRT38087	HPRT38087_iGS_20	chr9	124488605	124488785	chr9	124488678	124488698	+
HPRT38087	HPRT38087_iGS_21	chr10	8638357	8638537	chr10	8638444	8638464	-
HPRT38087	HPRT38087_iGS_22	chr5	172535027	172535207	chr5	172535114	172535134	-
HPRT38087	HPRT38087_iGS_23	chr6	16818937	16819117	chr6	16819024	16819044	-
HPRT38087	HPRT38087_iGS_24	chrX	111351912	111352092	chrX	111351985	111352005	+
HPRT38087	HPRT38087_iGS_25	chr8	51942505	51942685	chr8	51942578	51942598	+
HPRT38087	HPRT38087_iGS_3	chr4	84615410	84615590	chr4	84615497	84615517	-
HPRT38087	HPRT38087_iGS_4	chr2	156271088	156271268	chr2	156271175	156271195	-
HPRT38087	HPRT38087_iGS_5	chr18	41320611	41320791	chr18	41320698	41320718	-
HPRT38087	HPRT38087_iGS_6	chr10	7670389	7670569	chr10	7670462	7670482	+
HPRT38087	HPRT38087_iGS_7	chr15	80829741	80829921	chr15	80829814	80829834	+
HPRT38087	HPRT38087_iGS_8	chrX	64697468	64697648	chrX	64697541	64697561	+
HPRT38087	HPRT38087_iGS_9	chr2	58181300	58181480	chr2	58181373	58181393	+
HPRT38087	HPRT38087_picks_1	chr7	49492544	49492724	chr7	49492617	49492637	+
HPRT38087	HPRT38087_picks_10	chr17	15603582	15603762	chr17	15603669	15603689	-
HPRT38087	HPRT38087_picks_2	chr2	219841385	219841565	chr2	219841472	219841492	-
HPRT38087	HPRT38087_picks_3	chr8	91258035	91258215	chr8	91258108	91258128	+
HPRT38087	HPRT38087_picks_4	chr1	38483304	38483484	chr1	38483391	38483411	-
HPRT38087	HPRT38087_picks_5	chr7	121812701	121812881	chr7	121812788	121812808	-
HPRT38087	HPRT38087_picks_6	chr8	93342927	93343107	chr8	93343000	93343020	+
HPRT38087	HPRT38087_picks_7	chr5	27200497	27200677	chr5	27200570	27200590	+
HPRT38087	HPRT38087_picks_8	chrX	120453798	120453978	chrX	120453871	120453891	+
HPRT38087	HPRT38087_picks_9	chr6	102079855	102080035	chr6	102079942	102079962	-
HPRT38285	HPRT38285_iGS_1	chrX	134498322	134498502	chrX	134498409	134498429	-
HPRT38285	HPRT38285_iGS_2	chr10	35291759	35291939	chr10	35291832	35291852	+
HPRT38285	HPRT38285_picks_1	chr11	84719304	84719484	chr11	84719391	84719411	-
HPRT38285	HPRT38285_picks_10	chr3	100929047	100929227	chr3	100929120	100929140	+
HPRT38285	HPRT38285_picks_2	chr14	74725456	74725636	chr14	74725529	74725549	+
HPRT38285	HPRT38285_picks_3	chr7	133980485	133980665	chr7	133980572	133980592	-
HPRT38285	HPRT38285_picks_4	chr5	167982396	167982576	chr5	167982469	167982489	+
HPRT38285	HPRT38285_picks_5	chr13	92678072	92678252	chr13	92678145	92678165	+
HPRT38285	HPRT38285_picks_6	chr8	42379873	42380053	chr8	42379946	42379966	+
HPRT38285	HPRT38285_picks_7	chr12	83944587	83944767	chr12	83944674	83944694	-
HPRT38285	HPRT38285_picks_8	chr4	95366333	95366513	chr4	95366406	95366426	+
HPRT38285	HPRT38285_picks_9	chr4	10634176	10634356	chr4	10634263	10634283	-
RAG1	rag1_1	chr11	36573234	36573414	chr11	36573321	36573341	-
RAG1	rag1_10	chr12	56088568	56088748	chr12	56088641	56088661	+
RAG1	rag1_11	chr5	172430405	172430585	chr5	172430492	172430512	-
RAG1	rag1_12	chr1	115104953	115105133	chr1	115105040	115105060	-
RAG1	rag1_13	chr1	166893939	166894119	chr1	166894026	166894046	-
RAG1	rag1_14	chr11	2525572	2525752	chr11	2525645	2525665	+
RAG1	rag1_15	chr3	57094372	57094552	chr3	57094459	57094479	-
RAG1	rag1_16	chr3	64344988	64345168	chr3	64345075	64345095	-
RAG1	rag1_17	chr4	67851857	67852037	chr4	67851944	67851964	-
RAG1	rag1_19	chrX	154781506	154781686	chrX	154781593	154781613	-
RAG1	rag1_2	chr1	16415433	16415613	chr1	16415506	16415526	+
RAG1	rag1_20	chr19	4360153	4360333	chr19	4360240	4360260	-
RAG1	rag1_21	chr17	4560781	4560961	chr17	4560868	4560888	-
RAG1	rag1_22	chr12	124489703	124489883	chr12	124489776	124489796	+
RAG1	rag1_23	chr8	86253370	86253550	chr8	86253443	86253463	+
RAG1	rag1_24	chr3	56125760	56125940	chr3	56125833	56125853	+
RAG1	rag1_25	chr2	154538763	154538943	chr2	154538850	154538870	-
RAG1	rag1_26	chr1	206221402	206221582	chr1	206221475	206221495	+
RAG1	rag1_27	chr13	44655700	44655880	chr13	44655787	44655807	-
RAG1	rag1_28	chr20	31817886	31818066	chr20	31817973	31817993	-
RAG1	rag1_29	chr7	4729488	4729668	chr7	4729561	4729581	+
RAG1	rag1_3	chrX	74425968	74426148	chrX	74426041	74426061	+
RAG1	rag1_30	chr1	3592567	3592747	chr1	3592654	3592674	-
RAG1	rag1_31	chrX	64197971	64198151	chrX	64198058	64198078	-
RAG1	rag1_32	chr2	45750416	45750596	chr2	45750489	45750509	+
RAG1	rag1_33	chr14	76914740	76914920	chr14	76914827	76914847	-
RAG1	rag1_34	chr2	167957814	167957994	chr2	167957901	167957921	-
RAG1	rag1_35	chr5	135599936	135600116	chr5	135600023	135600043	-
RAG1	rag1_36	chr12	90948148	90948328	chr12	90948235	90948255	-
RAG1	rag1_37	chr7	36172861	36173041	chr7	36172934	36172954	+
RAG1	rag1_38	chr10	125696236	125696416	chr10	125696309	125696329	+
RAG1	rag1_39	chr6	26286848	26287028	chr6	26286921	26286941	+
RAG1	rag1_4	chr11	57348826	57349006	chr11	57348913	57348933	-
RAG1	rag1_40	chr7	25757270	25757450	chr7	25757343	25757363	+
RAG1	rag1_41	chr1	49123618	49123798	chr1	49123705	49123725	-
RAG1	rag1_42	chr6	98532359	98532539	chr6	98532446	98532466	-
RAG1	rag1_43	chr14	78155128	78155308	chr14	78155201	78155221	+
RAG1	rag1_44	chr1	183144065	183144245	chr1	183144152	183144172	-
RAG1	rag1_45	chr11	103863137	103863317	chr11	103863224	103863244	-
RAG1	rag1_46	chr4	102183988	102184168	chr4	102184075	102184095	-
RAG1	rag1_47	chr19	18046193	18046373	chr19	18046266	18046286	+
RAG1	rag1_48	chr1	200373921	200374101	chr1	200374008	200374028	-
RAG1	rag1_49	chr11	12125897	12126077	chr11	12125984	12126004	-
RAG1	rag1_5	chr3	140708343	140708523	chr3	140708416	140708436	+
RAG1	rag1_50	chr20	54128597	54128777	chr20	54128684	54128704	-
RAG1	rag1_51	chr12	49647182	49647362	chr12	49647269	49647289	-
RAG1	rag1_52	chr5	179260641	179260821	chr5	179260728	179260748	-
RAG1	rag1_53	chr12	109286542	109286722	chr12	109286629	109286649	-
RAG1	rag1_54	chr2	122988967	122989147	chr2	122989054	122989074	-
RAG1	rag1_55	chr5	6528899	6529079	chr5	6528986	6529006	-
RAG1	rag1_56	chr2	42242438	42242618	chr2	42242511	42242531	+
RAG1	rag1_57	chr13	22458864	22459044	chr13	22458937	22458957	+
RAG1	rag1_58	chr8	109299575	109299755	chr8	109299662	109299682	-
RAG1	rag1_59	chr8	20688121	20688301	chr8	20688208	20688228	-
RAG1	rag1_6	chr9	27823635	27823815	chr9	27823708	27823728	+
RAG1	rag1_60	chr19	55905949	55906129	chr19	55906022	55906042	+
RAG1	rag1_61	chr4	88146070	88146250	chr4	88146157	88146177	-
RAG1	rag1_62	chr20	43678927	43679107	chr20	43679000	43679020	+
RAG1	rag1_63	chr3	96851618	96851798	chr3	96851691	96851711	+
RAG1	rag1_64	chr10	106920113	106920293	chr10	106920200	106920220	-
RAG1	rag1_65	chr12	106046662	106046842	chr12	106046735	106046755	+
RAG1	rag1_66	chr13	25463980	25464160	chr13	25464067	25464087	-
RAG1	rag1_67	chr14	103699589	103699769	chr14	103699676	103699696	-
RAG1	rag1_68	chr5	56470918	56471098	chr5	56470991	56471011	+
RAG1	rag1_69	chr1	154428037	154428217	chr1	154428110	154428130	+
RAG1	rag1_7	chr12	57289445	57289625	chr12	57289518	57289538	+
RAG1	rag1_70	chr4	28432374	28432554	chr4	28432447	28432467	+
RAG1	rag1_71	chr10	6436938	6437118	chr10	6437025	6437045	-
RAG1	rag1_72	chr11	64787883	64788063	chr11	64787970	64787990	-
RAG1	rag1_73	chr19	54419235	54419415	chr19	54419308	54419328	+
RAG1	rag1_75	chr14	86017942	86018122	chr14	86018029	86018049	-
RAG1	rag1_76	chr22	42353272	42353452	chr22	42353345	42353365	+
RAG1	rag1_77	chr10	121109309	121109489	chr10	121109396	121109416	-
RAG1	rag1_78	chr12	74842013	74842193	chr12	74842086	74842106	+
RAG1	rag1_79	chr19	41883331	41883511	chr19	41883418	41883438	-
RAG1	rag1_8	chr1	34144068	34144248	chr1	34144141	34144161	+
RAG1	rag1_80	chr2	46511291	46511471	chr2	46511378	46511398	-
RAG1	rag1_81	chr1	33698270	33698450	chr1	33698343	33698363	+
RAG1	rag1_83	chr19	35727505	35727685	chr19	35727578	35727598	+
RAG1	rag1_84	chr9	36508193	36508373	chr9	36508266	36508286	+
RAG1	rag1_85	chr3	93470610	93470790	chr3	93470697	93470717	-
RAG1	rag1_86	chr17	40843643	40843823	chr17	40843716	40843736	+
RAG1	rag1_87	chr7	43236361	43236541	chr7	43236434	43236454	+
RAG1	rag1_88	chr11	20102212	20102392	chr11	20102285	20102305	+
RAG1	rag1_89	chr12	26976465	26976645	chr12	26976538	26976558	+
RAG1	rag1_9	chr6	38781877	38782057	chr6	38781950	38781970	+
RAG1	rag1_90	chr12	57198838	57199018	chr12	57198911	57198931	+
RAG1	rag1_91	chr17	8693948	8694128	chr17	8694021	8694041	+
RAG1	rag1_92	chr5	151213942	151214122	chr5	151214015	151214035	+
RAG1	rag1_93	chr1	52927661	52927841	chr1	52927734	52927754	+
RAG1	rag1_94	chr6	158711422	158711602	chr6	158711495	158711515	+
RAG2	Rag2_1	chr3	182671648	182671828	chr3	182671721	182671741	+
RAG2	Rag2_10	chr2	70062732	70062912	chr2	70062805	70062825	+
RAG2	Rag2_11	chr6	47649378	47649558	chr6	47649451	47649471	+
RAG2	Rag2_12	chr3	136434002	136434182	chr3	136434089	136434109	-
RAG2	Rag2_13	chr6	154714129	154714309	chr6	154714216	154714236	-
RAG2	Rag2_14	chr13	91508377	91508557	chr13	91508450	91508470	+
RAG2	Rag2_15	chr7	103914298	103914478	chr7	103914385	103914405	-
RAG2	Rag2_16	chr2	124870880	124871060	chr2	124870953	124870973	+
RAG2	Rag2_17	chr8	141568619	141568799	chr8	141568692	141568712	+
RAG2	Rag2_18	chr6	91096173	91096353	chr6	91096246	91096266	+
RAG2	Rag2_19	chr1	24413781	24413961	chr1	24413854	24413874	+
RAG2	Rag2_2	chr11	36594035	36594215	chr11	36594108	36594128	+
RAG2	Rag2_20	chr5	153784807	153784987	chr5	153784894	153784914	-
RAG2	Rag2_21	chr7	153674818	153674998	chr7	153674891	153674911	+
RAG2	Rag2_22	chr10	111374119	111374299	chr10	111374192	111374212	+
RAG2	Rag2_23	chr7	18516947	18517127	chr7	18517034	18517054	-
RAG2	Rag2_24	chr6	47754199	47754379	chr6	47754286	47754306	-
RAG2	Rag2_25	chr13	58768198	58768378	chr13	58768285	58768305	-
RAG2	Rag2_26	chr5	53044325	53044505	chr5	53044398	53044418	+
RAG2	Rag2_27	chr1	227759814	227759994	chr1	227759887	227759907	+
RAG2	Rag2_28	chr2	109612728	109612908	chr2	109612801	109612821	+
RAG2	Rag2_29	chr3	125361319	125361499	chr3	125361406	125361426	-
RAG2	Rag2_3	chr6	19670046	19670226	chr6	19670119	19670139	+
RAG2	Rag2_30	chr20	53996056	53996236	chr20	53996143	53996163	-
RAG2	Rag2_31	chr1	166974752	166974932	chr1	166974839	166974859	-
RAG2	Rag2_32	chr6	34950841	34951021	chr6	34950914	34950934	+
RAG2	Rag2_33	chr7	31880043	31880223	chr7	31880116	31880136	+
RAG2	Rag2_34	chrX	133287589	133287769	chrX	133287676	133287696	-
RAG2	Rag2_35	chr4	95524950	95525130	chr4	95525023	95525043	+
RAG2	Rag2_36	chr1	58344826	58345006	chr1	58344913	58344933	-
RAG2	Rag2_37	chr2	48241126	48241306	chr2	48241213	48241233	-
RAG2	Rag2_38	chr2	82683962	82684142	chr2	82684049	82684069	-
RAG2	Rag2_39	chr10	11610588	11610768	chr10	11610675	11610695	-
RAG2	Rag2_4	chr4	102437833	102438013	chr4	102437906	102437926	+
RAG2	Rag2_40	chr5	167650308	167650488	chr5	167650395	167650415	-
RAG2	Rag2_41	chr10	104291586	104291766	chr10	104291673	104291693	-
RAG2	Rag2_42	chr10	17273411	17273591	chr10	17273498	17273518	-
RAG2	Rag2_43	chr4	21310436	21310616	chr4	21310509	21310529	+
RAG2	Rag2_44	chr1	222071925	222072105	chr1	222072012	222072032	-
RAG2	Rag2_45	chr2	21304120	21304300	chr2	21304193	21304213	+
RAG2	Rag2_46	chr9	67075744	67075924	chr9	67075817	67075837	+
RAG2	Rag2_47	chr1	222545484	222545664	chr1	222545557	222545577	+
RAG2	Rag2_48	chr14	84889622	84889802	chr14	84889709	84889729	-
RAG2	Rag2_49	chr16	1560993	1561173	chr16	1561080	1561100	-
RAG2	Rag2_5	chr3	171315173	171315353	chr3	171315260	171315280	-
RAG2	Rag2_50	chr6	157089358	157089538	chr6	157089445	157089465	-
RAG2	Rag2_6	chr2	114732932	114733112	chr2	114733005	114733025	+
RAG2	Rag2_7	chr13	85131158	85131338	chr13	85131231	85131251	+
RAG2	Rag2_8	chr18	34385375	34385555	chr18	34385462	34385482	-
RAG2	Rag2_9	chr1	86729324	86729504	chr1	86729397	86729417	+
Berk	SSODN1	chr11	5249658	5249838	chr11	5249745	5249763	-
Berk	SSODN2	chr11	5254612	5254792	chr11	5254687	5254705	+
Berk	SSODN4	chr12	75167031	75167211	chr12	75167102	75167124	+
Berk	SSODN5	chr16	67968962	67969142	chr16	67969032	67969055	+
Berk	T1	chr1	25195441	25195621	chr1	25195528	25195550	-
Berk	T10	chr1	223080545	223080725	chr1	223080632	223080654	-
Berk	T101	chr10	130898026	130898206	chr10	130898113	130898135	-
Berk	T102	chr11	5269766	5269946	chr11	5269837	5269859	+
Berk	T104	chr11	65628901	65629081	chr11	65628972	65628994	+
Berk	T106	chr11	129971987	129972167	chr11	129972074	129972096	-
Berk	T107	chr12	61898618	61898798	chr12	61898689	61898711	+
Berk	T11	chr1	227859447	227859627	chr1	227859534	227859556	-
Berk	T110	chr13	36881305	36881485	chr13	36881392	36881414	-
Berk	T112	chr13	109165917	109166097	chr13	109165988	109166010	+
Berk	T113	chr14	34174846	34175026	chr14	34174917	34174939	+
Berk	T114	chr14	51385630	51385810	chr14	51385717	51385739	-
Berk	T115	chr14	72689009	72689189	chr14	72689080	72689102	+
Berk	T116	chr14	91130086	91130266	chr14	91130157	91130179	+
Berk	T117	chr14	94118897	94119077	chr14	94118984	94119006	-
Berk	T118	chr14	97639115	97639295	chr14	97639186	97639208	+
Berk	T119	chr15	46305843	46306023	chr15	46305914	46305936	+
Berk	T12	chr1	232286593	232286773	chr1	232286680	232286702	-
Berk	T120	chr15	78827167	78827347	chr15	78827238	78827260	+
Berk	T121	chr15	80912251	80912431	chr15	80912338	80912360	-
Berk	T123	chr15	99995075	99995255	chr15	99995162	99995184	-
Berk	T124	chr16	19723906	19724086	chr16	19723993	19724015	-
Berk	T125	chr16	29744789	29744969	chr16	29744860	29744882	+
Berk	T126	chr16	48451098	48451278	chr16	48451185	48451207	-
Berk	T127	chr16	73389634	73389814	chr16	73389721	73389743	-
Berk	T129	chr16	90037409	90037589	chr16	90037480	90037502	+
Berk	T13	chr1	242195637	242195817	chr1	242195708	242195730	+
Berk	T130	chr17	5138652	5138832	chr17	5138723	5138745	+
Berk	T131	chr17	16858614	16858794	chr17	16858685	16858707	+
Berk	T132	chr17	17017328	17017508	chr17	17017415	17017437	-
Berk	T134	chr17	18401338	18401518	chr17	18401409	18401431	+
Berk	T135	chr17	20542922	20543102	chr17	20543009	20543031	-
Berk	T137	chr17	33734212	33734392	chr17	33734299	33734321	-
Berk	T138	chr17	36211816	36211996	chr17	36211903	36211925	-
Berk	T139	chr17	44078318	44078498	chr17	44078405	44078427	-
Berk	T141	chr17	73257394	73257574	chr17	73257465	73257487	+
Berk	T142	chr18	4125933	4126113	chr18	4126020	4126042	-
Berk	T143	chr18	6663757	6663937	chr18	6663828	6663850	+
Berk	T144	chr18	10140274	10140454	chr18	10140361	10140383	-
Berk	T145	chr18	77451710	77451890	chr18	77451781	77451803	+
Berk	T147	chr19	35738655	35738835	chr19	35738742	35738764	-
Berk	T149	chr19	48630681	48630861	chr19	48630752	48630774	+
Berk	T15	chr2	29883119	29883299	chr2	29883206	29883228	-
Berk	T151	chr19	49506665	49506845	chr19	49506736	49506758	+
Berk	T152	chr20	59561077	59561257	chr20	59561148	59561170	+
Berk	T153	chr22	16006564	16006744	chr22	16006635	16006657	+
Berk	T154	chr22	16045745	16045925	chr22	16045816	16045838	+
Berk	T155	chr22	16749645	16749825	chr22	16749716	16749738	+
Berk	T156	chr22	35141309	35141489	chr22	35141396	35141418	-
Berk	T158	chrX	4589472	4589652	chrX	4589543	4589565	+
Berk	T159	chrX	38926650	38926830	chrX	38926721	38926743	+
Berk	T16	chr2	43273391	43273571	chr2	43273462	43273484	+
Berk	T160	chrX	68998742	68998922	chrX	68998829	68998851	-
Berk	T162	chrX	100296910	100297090	chrX	100296997	100297019	-
Berk	T163	chrY	21450924	21451104	chrY	21451011	21451033	-
Berk	T18	chr2	87692047	87692227	chr2	87692118	87692140	+
Berk	T19	chr2	111258686	111258866	chr2	111258773	111258795	-
Berk	T2	chr1	44246614	44246794	chr1	44246701	44246723	-
Berk	T20	chr2	119659736	119659916	chr2	119659823	119659845	-
Berk	T21	chr2	120957576	120957756	chr2	120957647	120957669	+
Berk	T22	chr2	122461504	122461684	chr2	122461575	122461597	+
Berk	T24	chr2	171602142	171602322	chr2	171602229	171602251	-
Berk	T25	chr2	218065242	218065422	chr2	218065329	218065351	-
Berk	T26	chr2	224133033	224133213	chr2	224133104	224133126	+
Berk	T27	chr2	229415907	229416087	chr2	229415994	229416016	-
Berk	T28	chr2	237377785	237377965	chr2	237377872	237377894	-
Berk	T29	chr2	239053812	239053992	chr2	239053899	239053921	-
Berk	T3	chr1	55821738	55821918	chr1	55821809	55821831	+
Berk	T30	chr2	239711951	239712131	chr2	239712022	239712044	+
Berk	T32	chr3	10396180	10396360	chr3	10396267	10396289	-
Berk	T34	chr3	50315176	50315356	chr3	50315247	50315269	+
Berk	T35	chr3	56928916	56929096	chr3	56928987	56929009	+
Berk	T36	chr3	111251247	111251427	chr3	111251318	111251340	+
Berk	T37	chr3	119034423	119034603	chr3	119034494	119034516	+
Berk	T38	chr3	128394749	128394929	chr3	128394820	128394842	+
Berk	T39	chr3	150727017	150727197	chr3	150727088	150727110	+
Berk	T4	chr1	57894620	57894800	chr1	57894707	57894729	-
Berk	T40	chr3	156019156	156019336	chr3	156019243	156019265	-
Berk	T41	chr3	167309648	167309828	chr3	167309719	167309741	+
Berk	T42	chr3	181316258	181316438	chr3	181316329	181316351	+
Berk	T43	chr4	1004083	1004263	chr4	1004154	1004176	+
Berk	T45	chr4	94367350	94367530	chr4	94367421	94367443	+
Berk	T46	chr4	107044300	107044480	chr4	107044371	107044393	+
Berk	T48	chr5	129539743	129539923	chr5	129539830	129539852	-
Berk	T49	chr5	132087599	132087779	chr5	132087686	132087708	-
Berk	T5	chr1	74542156	74542336	chr1	74542243	74542265	-
Berk	T51	chr5	163951728	163951908	chr5	163951815	163951837	-
Berk	T52	chr5	167881654	167881834	chr5	167881725	167881747	+
Berk	T53	chr5	171688494	171688674	chr5	171688565	171688587	+
Berk	T54	chr5	176728567	176728747	chr5	176728638	176728660	+
Berk	T55	chr5	180133343	180133523	chr5	180133430	180133452	-
Berk	T56	chr6	31724710	31724890	chr6	31724781	31724803	+
Berk	T57	chr6	42245173	42245353	chr6	42245244	42245266	+
Berk	T58	chr6	43287134	43287314	chr6	43287221	43287243	-
Berk	T60	chr6	71331610	71331790	chr6	71331681	71331703	+
Berk	T61	chr6	82973667	82973847	chr6	82973754	82973776	-
Berk	T62	chr6	95813195	95813375	chr6	95813282	95813304	-
Berk	T63	chr6	156050281	156050461	chr6	156050368	156050390	-
Berk	T64	chr6	156836243	156836423	chr6	156836330	156836352	-
Berk	T65	chr7	7854844	7855024	chr7	7854915	7854937	+
Berk	T66	chr7	45586772	45586952	chr7	45586859	45586881	-
Berk	T67	chr7	74537966	74538146	chr7	74538053	74538075	-
Berk	T68	chr7	76263404	76263584	chr7	76263475	76263497	+
Berk	T7	chr1	185917875	185918055	chr1	185917962	185917984	-
Berk	T70	chr7	104843009	104843189	chr7	104843096	104843118	-
Berk	T72	chr7	127598363	127598543	chr7	127598434	127598456	+
Berk	T73	chr7	151451619	151451799	chr7	151451690	151451712	+
Berk	T74	chr7	155442650	155442830	chr7	155442737	155442759	-
Berk	T76	chr8	21771756	21771936	chr8	21771827	21771849	+
Berk	T77	chr8	22098700	22098880	chr8	22098771	22098793	+
Berk	T78	chr8	101473612	101473792	chr8	101473699	101473721	-
Berk	T80	chr8	133349245	133349425	chr8	133349316	133349338	+
Berk	T81	chr8	143801702	143801882	chr8	143801773	143801795	+
Berk	T82	chr9	4421184	4421364	chr9	4421255	4421277	+
Berk	T83	chr9	11915685	11915865	chr9	11915772	11915794	-
Berk	T84	chr9	34198618	34198798	chr9	34198705	34198727	-
Berk	T85	chr9	42191450	42191630	chr9	42191521	42191543	+
Berk	T87	chr9	105198117	105198297	chr9	105198188	105198210	+
Berk	T88	chr9	131734193	131734373	chr9	131734280	131734302	-
Berk	T9	chr1	221018990	221019170	chr1	221019077	221019099	-
Berk	T90	chr9	136562306	136562486	chr9	136562377	136562399	+
Berk	T91	chr9	137546833	137547013	chr9	137546904	137546926	+
Berk	T92	chr10	6347785	6347965	chr10	6347856	6347878	+
Berk	T94	chr10	29427648	29427828	chr10	29427735	29427757	-
Berk	T95	chr10	57222162	57222342	chr10	57222233	57222255	+
Berk	T96	chr10	62728843	62729023	chr10	62728930	62728952	-
Berk	T97	chr10	70150773	70150953	chr10	70150844	70150866	+
Berk	T98	chr10	70526601	70526781	chr10	70526688	70526710	-
Berk	T99	chr10	71795841	71796021	chr10	71795928	71795950	-
VEGFA	VEGFA3_aGS_1	chr14	65102350	65102530	chr14	65102437	65102457	-
VEGFA	VEGFA3_aGS_10	chr9	18733546	18733726	chr9	18733633	18733653	-
VEGFA	VEGFA3_aGS_11	chr8	23074899	23075079	chr8	23074986	23075006	-
VEGFA	VEGFA3_aGS_12	chr5	29367181	29367361	chr5	29367268	29367288	-
VEGFA	VEGFA3_aGS_2	chr5	90145061	90145241	chr5	90145148	90145168	-
VEGFA	VEGFA3_aGS_3	chr10	97000740	97000920	chr10	97000827	97000847	-
VEGFA	VEGFA3_aGS_4	chr3	194276004	194276184	chr3	194276091	194276111	-
VEGFA	VEGFA3_aGS_5	chr14	61611964	61612144	chr14	61612051	61612071	-
VEGFA	VEGFA3_aGS_6	chr19	40055869	40056049	chr19	40055956	40055976	-
VEGFA	VEGFA3_aGS_7	chr20	20197549	20197729	chr20	20197636	20197656	-
VEGFA	VEGFA3_aGS_8	chr3	71583567	71583747	chr3	71583654	71583674	-
VEGFA	VEGFA3_aGS_9	chr19	47229144	47229324	chr19	47229231	47229251	-
VEGFA	VEGFA3_iGS_1	chr22	37266692	37266872	chr22	37266779	37266799	-
VEGFA	VEGFA3_iGS_10	chr1	39584405	39584585	chr1	39584492	39584512	-
VEGFA	VEGFA3_iGS_11	chr9	23824465	23824645	chr9	23824552	23824572	-
VEGFA	VEGFA3_iGS_12	chr18	76391128	76391308	chr18	76391201	76391221	+
VEGFA	VEGFA3_iGS_13	chr8	48085155	48085335	chr8	48085228	48085248	+
VEGFA	VEGFA3_iGS_14	chr20	52107775	52107955	chr20	52107848	52107868	+
VEGFA	VEGFA3_iGS_15	chr1	212466345	212466525	chr1	212466418	212466438	+
VEGFA	VEGFA3_iGS_16	chr22	24216629	24216809	chr22	24216702	24216722	+
VEGFA	VEGFA3_iGS_17	chr22	49343985	49344165	chr22	49344058	49344078	+
VEGFA	VEGFA3_iGS_18	chr1	234663160	234663340	chr1	234663247	234663267	-
VEGFA	VEGFA3_iGS_19	chr5	60699939	60700119	chr5	60700026	60700046	-
VEGFA	VEGFA3_iGS_2	chr5	116098888	116099068	chr5	116098961	116098981	+
VEGFA	VEGFA3_iGS_20	chr22	43543326	43543506	chr22	43543399	43543419	+
VEGFA	VEGFA3_iGS_21	chr1	181587977	181588157	chr1	181588050	181588070	+
VEGFA	VEGFA3_iGS_22	chr6	145668922	145669102	chr6	145668995	145669015	+
VEGFA	VEGFA3_iGS_23	chr5	133427412	133427592	chr5	133427485	133427505	+
VEGFA	VEGFA3_iGS_24	chr17	8267161	8267341	chr17	8267234	8267254	+
VEGFA	VEGFA3_iGS_25	chr10	103547625	103547805	chr10	103547698	103547718	+
VEGFA	VEGFA3_iGS_26	chr7	39301436	39301616	chr7	39301509	39301529	+
VEGFA	VEGFA3_iGS_27	chr12	131540903	131541083	chr12	131540976	131540996	+
VEGFA	VEGFA3_iGS_28	chr2	73089831	73090011	chr2	73089918	73089938	-
VEGFA	VEGFA3_iGS_29	chr18	75574035	75574215	chr18	75574108	75574128	+
VEGFA	VEGFA3_iGS_3	chr6	43769643	43769823	chr6	43769716	43769736	+
VEGFA	VEGFA3_iGS_30	chr17	80980550	80980730	chr17	80980623	80980643	+
VEGFA	VEGFA3_iGS_31	chr16	79982343	79982523	chr16	79982416	79982436	+
VEGFA	VEGFA3_iGS_32	chr4	57460347	57460527	chr4	57460420	57460440	+
VEGFA	VEGFA3_iGS_33	chr20	2669333	2669513	chr20	2669406	2669426	+
VEGFA	VEGFA3_iGS_34	chr17	34996159	34996339	chr17	34996232	34996252	+
VEGFA	VEGFA3_iGS_35	chr16	12170665	12170845	chr16	12170738	12170758	+
VEGFA	VEGFA3_iGS_36	chr19	6108931	6109111	chr19	6109004	6109024	+
VEGFA	VEGFA3_iGS_37	chr7	150334550	150334730	chr7	150334637	150334657	-
VEGFA	VEGFA3_iGS_38	chr1	32273076	32273256	chr1	32273149	32273169	+
VEGFA	VEGFA3_iGS_4	chr12	104136596	104136776	chr12	104136683	104136703	-
VEGFA	VEGFA3_iGS_5	chr14	105562604	105562784	chr14	105562677	105562697	+
VEGFA	VEGFA3_iGS_6	chr5	81209805	81209985	chr5	81209892	81209912	-
VEGFA	VEGFA3_iGS_7	chr14	73886703	73886883	chr14	73886776	73886796	+
VEGFA	VEGFA3_iGS_8	chr7	23467257	23467437	chr7	23467344	23467364	-
VEGFA	VEGFA3_iGS_9	chr11	69083584	69083764	chr11	69083657	69083677	+
