# Supplementary material for: CRISPAltRations: a validated cloud-based approach for interrogation of double-strand break repair mediated by CRISPR genome editing
Source: Mol Ther Methods Clin Dev. 2021 Apr 2;21:478–91. doi: 10.1016/j.omtm.2021.03.024 (PMC8082044; doi:10.1016/j.omtm.2021.03.024)
Supplement: Table S4. Description of all gBlocks used in titrated DNA pools for analysis of software sensitivity — Included information includes the name of gBlock (name), the sequence of the gBlock (sequence), the variant type (variant_type), the size of the variant mutation (variant_size), the name of the targeted guide (site) and the length of the synthesized gBlock (LEN). [file mmc5.xlsx]

## Sheet: Sheet1
name	sequence	variant_type	variant_size	site	LEN
chrX_134498133-134498303_WT	CAGGTCTCAGAACTGTCCTTCAGGTTCCAGGTGATCAACCAAGTGCCTTGTCTGTAGTGTCAACTCATTGCTGCCCCTTCCTAGTAATCCCCATAATTTAGCTCTCCATTTCATAGTCTTTCCTTGGGTGTGTTAAAAGTGACCATGGTACACTCAGCACGGATGAAATG	WT	0	HPRT38087_iGS_1	170
chrX_134498133-134498303-DEL_10-37LC2B3L3K	CAGGTCTCAGAACTGTCCTTCAGGTTCCAGGTGATCAACCAAGTGCCTTGTCTGTAGTGTCAACTCATTGCTGCCCCTCCCCATAATTTAGCTCTCCATTTCATAGTCTTTCCTTGGGTGTGTTAAAAGTGACCATGGTACACTCAGCACGGATGAAATG	DEL	10	HPRT38087_iGS_1	160
chrX_134498133-134498303-DEL_10-ULQ58PC70Y	CAGGTCTCAGAACTGTCCTTCAGGTTCCAGGTGATCAACCAAGTGCCTTGTCTGTAGTGTCAACTCATTGCTGCCAATCCCCATAATTTAGCTCTCCATTTCATAGTCTTTCCTTGGGTGTGTTAAAAGTGACCATGGTACACTCAGCACGGATGAAATG	DEL	10	HPRT38087_iGS_1	160
chrX_134498133-134498303-DEL_15-8PJY82JSLY	CAGGTCTCAGAACTGTCCTTCAGGTTCCAGGTGATCAACCAAGTGCCTTGTCTGTAGTGTCAACTCATTGCTGCCCCTTAATTTAGCTCTCCATTTCATAGTCTTTCCTTGGGTGTGTTAAAAGTGACCATGGTACACTCAGCACGGATGAAATG	DEL	15	HPRT38087_iGS_1	155
chrX_134498133-134498303-DEL_16-E7RNB0HGQL	CAGGTCTCAGAACTGTCCTTCAGGTTCCAGGTGATCAACCAAGTGCCTTGTCTGTAGTGTCAACTCATTGCTGCCCCTTCTTTAGCTCTCCATTTCATAGTCTTTCCTTGGGTGTGTTAAAAGTGACCATGGTACACTCAGCACGGATGAAATG	DEL	16	HPRT38087_iGS_1	154
chrX_134498133-134498303-DEL_4-AVQ1XS030Y	CAGGTCTCAGAACTGTCCTTCAGGTTCCAGGTGATCAACCAAGTGCCTTGTCTGTAGTGTCAACTCATTGCTGCCCCTTCTAATCCCCATAATTTAGCTCTCCATTTCATAGTCTTTCCTTGGGTGTGTTAAAAGTGACCATGGTACACTCAGCACGGATGAAATG	DEL	4	HPRT38087_iGS_1	166
chrX_134498133-134498303-DEL_4-E7T1PETC81	CAGGTCTCAGAACTGTCCTTCAGGTTCCAGGTGATCAACCAAGTGCCTTGTCTGTAGTGTCAACTCATTGCTGCCCCTTGTAATCCCCATAATTTAGCTCTCCATTTCATAGTCTTTCCTTGGGTGTGTTAAAAGTGACCATGGTACACTCAGCACGGATGAAATG	DEL	4	HPRT38087_iGS_1	166
chrX_134498133-134498303-DEL_4-M5C9G1PTTM	CAGGTCTCAGAACTGTCCTTCAGGTTCCAGGTGATCAACCAAGTGCCTTGTCTGTAGTGTCAACTCATTGCTGCCCCTTCTAATCCCCATAATTTAGCTCTCCATTTCATAGTCTTTCCTTGGGTGTGTTAAAAGTGACCATGGTACACTCAGCACGGATGAAATG	DEL	4	HPRT38087_iGS_1	166
chrX_134498133-134498303-DEL_5-5SUUSNT2O9	CAGGTCTCAGAACTGTCCTTCAGGTTCCAGGTGATCAACCAAGTGCCTTGTCTGTAGTGTCAACTCATTGCTGCCCCAGTAATCCCCATAATTTAGCTCTCCATTTCATAGTCTTTCCTTGGGTGTGTTAAAAGTGACCATGGTACACTCAGCACGGATGAAATG	DEL	5	HPRT38087_iGS_1	165
chrX_134498133-134498303-DEL_9-29FBVMVBNI	CAGGTCTCAGAACTGTCCTTCAGGTTCCAGGTGATCAACCAAGTGCCTTGTCTGTAGTGTCAACTCATTGCTGCCCCTTCCCCATAATTTAGCTCTCCATTTCATAGTCTTTCCTTGGGTGTGTTAAAAGTGACCATGGTACACTCAGCACGGATGAAATG	DEL	9	HPRT38087_iGS_1	161
chrX_134498133-134498303-DEL_9-MHU3BX8IWQ	CAGGTCTCAGAACTGTCCTTCAGGTTCCAGGTGATCAACCAAGTGCCTTGTCTGTAGTGTCAACTCATTGCTGCCCCTTCCCCATAATTTAGCTCTCCATTTCATAGTCTTTCCTTGGGTGTGTTAAAAGTGACCATGGTACACTCAGCACGGATGAAATG	DEL	9	HPRT38087_iGS_1	161
chrX_134498133-134498303-INS_10-3QT4G1CNIZ	CAGGTCTCAGAACTGTCCTTCAGGTTCCAGGTGATCAACCAAGTGCCTTGTCTGTAGTGTCAACTCATTGCTGCCCCTTCCCACAATTGCATAGTAATCCCCATAATTTAGCTCTCCATTTCATAGTCTTTCCTTGGGTGTGTTAAAAGTGACCATGGTACACTCAGCACGGATGAAATG	INS	10	HPRT38087_iGS_1	180
chrX_134498133-134498303-INS_10-FZB9G65R3F	CAGGTCTCAGAACTGTCCTTCAGGTTCCAGGTGATCAACCAAGTGCCTTGTCTGTAGTGTCAACTCATTGCTGCCCCTTCCATTGTCCACTTAGTAATCCCCATAATTTAGCTCTCCATTTCATAGTCTTTCCTTGGGTGTGTTAAAAGTGACCATGGTACACTCAGCACGGATGAAATG	INS	10	HPRT38087_iGS_1	180
chrX_134498133-134498303-INS_11-SWOO2E96V1	CAGGTCTCAGAACTGTCCTTCAGGTTCCAGGTGATCAACCAAGTGCCTTGTCTGTAGTGTCAACTCATTGCTGCCCCTTCCCGAAACCTGACTAGTAATCCCCATAATTTAGCTCTCCATTTCATAGTCTTTCCTTGGGTGTGTTAAAAGTGACCATGGTACACTCAGCACGGATGAAATG	INS	11	HPRT38087_iGS_1	181
chrX_134498133-134498303-INS_14-JFH78OB3PL	CAGGTCTCAGAACTGTCCTTCAGGTTCCAGGTGATCAACCAAGTGCCTTGTCTGTAGTGTCAACTCATTGCTGCCCCTTCCCATCGTAAAGCGTCTAGTAATCCCCATAATTTAGCTCTCCATTTCATAGTCTTTCCTTGGGTGTGTTAAAAGTGACCATGGTACACTCAGCACGGATGAAATG	INS	14	HPRT38087_iGS_1	184
chrX_134498133-134498303-INS_15-60M3GGJ9WG	CAGGTCTCAGAACTGTCCTTCAGGTTCCAGGTGATCAACCAAGTGCCTTGTCTGTAGTGTCAACTCATTGCTGCCCCTTCCACCTAAACACTGTGATAGTAATCCCCATAATTTAGCTCTCCATTTCATAGTCTTTCCTTGGGTGTGTTAAAAGTGACCATGGTACACTCAGCACGGATGAAATG	INS	15	HPRT38087_iGS_1	185
chrX_134498133-134498303-INS_3-RND1RENDPQ	CAGGTCTCAGAACTGTCCTTCAGGTTCCAGGTGATCAACCAAGTGCCTTGTCTGTAGTGTCAACTCATTGCTGCCCCTTCCAGGTAGTAATCCCCATAATTTAGCTCTCCATTTCATAGTCTTTCCTTGGGTGTGTTAAAAGTGACCATGGTACACTCAGCACGGATGAAATG	INS	3	HPRT38087_iGS_1	173
chrX_134498133-134498303-INS_3-YRWBD3614G	CAGGTCTCAGAACTGTCCTTCAGGTTCCAGGTGATCAACCAAGTGCCTTGTCTGTAGTGTCAACTCATTGCTGCCCCTTCCTTGTAGTAATCCCCATAATTTAGCTCTCCATTTCATAGTCTTTCCTTGGGTGTGTTAAAAGTGACCATGGTACACTCAGCACGGATGAAATG	INS	3	HPRT38087_iGS_1	173
chrX_134498133-134498303-INS_6-7DV72Q3S17	CAGGTCTCAGAACTGTCCTTCAGGTTCCAGGTGATCAACCAAGTGCCTTGTCTGTAGTGTCAACTCATTGCTGCCCCTTCCATTGTTTAGTAATCCCCATAATTTAGCTCTCCATTTCATAGTCTTTCCTTGGGTGTGTTAAAAGTGACCATGGTACACTCAGCACGGATGAAATG	INS	6	HPRT38087_iGS_1	176
chrX_134498133-134498303-INS_6-DL8M79C3AD	CAGGTCTCAGAACTGTCCTTCAGGTTCCAGGTGATCAACCAAGTGCCTTGTCTGTAGTGTCAACTCATTGCTGCCCCTTCCTTATAATAGTAATCCCCATAATTTAGCTCTCCATTTCATAGTCTTTCCTTGGGTGTGTTAAAAGTGACCATGGTACACTCAGCACGGATGAAATG	INS	6	HPRT38087_iGS_1	176
chrX_134498133-134498303-INS_7-E0P2F6YI1D	CAGGTCTCAGAACTGTCCTTCAGGTTCCAGGTGATCAACCAAGTGCCTTGTCTGTAGTGTCAACTCATTGCTGCCCCTTCCTGGATCCTAGTAATCCCCATAATTTAGCTCTCCATTTCATAGTCTTTCCTTGGGTGTGTTAAAAGTGACCATGGTACACTCAGCACGGATGAAATG	INS	7	HPRT38087_iGS_1	177
chrX_134498133-134498303_SNP-1	CAGGTCTCAGAACTGTCCTTCAGGTTCCAGGTGATCAACCAAGTGCCTTGTCTGTAGTGTCAACTCATTGCTGCCCCTTCCGAGTAATCCCCATAATTTAGCTCTCCATTTCATAGTCTTTCCTTGGGTGTGTTAAAAGTGACCATGGTACACTCAGCACGGATGAAATG	SNP	0	HPRT38087_iGS_1	170
chrX_134498133-134498303_SNP-2	CAGGTCTCAGAACTGTCCTTCAGGTTCCAGGTGATCAACCAAGTGCCTTGTCTGTAGTGTCAACTCATTGCTGCCCCTGCCTAGTAATCCCCATAATTTAGCTCTCCATTTCATAGTCTTTCCTTGGGTGTGTTAAAAGTGACCATGGTACACTCAGCACGGATGAAATG	SNP	0	HPRT38087_iGS_1	170
chrX_134498133-134498303_SNP-3	CAGGTCTCAGAACTGTCCTTCAGGTTCCAGGTGATCAACCAAGTGCCTTGTCTGTAGTGTCAACTCATTGCTGCCCCTTCCTAGTAAGCCCCATAATTTAGCTCTCCATTTCATAGTCTTTCCTTGGGTGTGTTAAAAGTGACCATGGTACACTCAGCACGGATGAAATG	SNP	0	HPRT38087_iGS_1	170
