# Supplementary material for: CRISPAltRations: a validated cloud-based approach for interrogation of double-strand break repair mediated by CRISPR genome editing
Source: Mol Ther Methods Clin Dev. 2021 Apr 2;21:478–91. doi: 10.1016/j.omtm.2021.03.024 (PMC8082044; doi:10.1016/j.omtm.2021.03.024)
Supplement: Data S1. Example output files and graphics from the CRISPRAltRations software interface for a single amplicon target [file mmc6.zip]

Archive with 16 entries (15 files):
- SupplementalOutputs/
- SupplementalOutputs/deletions.svg
- SupplementalOutputs/indel-frequencies.svg
- SupplementalOutputs/insertions.svg
- SupplementalOutputs/metrics.html
- SupplementalOutputs/OUTPUT.tar.gz
- SupplementalOutputs/percentages.html
- SupplementalOutputs/SAMPLE_allSnpTables.csv
- SupplementalOutputs/SAMPLE_collapsedIndelInfo.csv
- SupplementalOutputs/SAMPLE_deleteLocationHist.csv
- SupplementalOutputs/SAMPLE_indel.csv
- SupplementalOutputs/SAMPLE_insertLocationHist.csv
- SupplementalOutputs/SAMPLE_summary.csv
- SupplementalOutputs/snp-heatmap1.svg
- SupplementalOutputs/SUMMARIES.tar.gz
- SupplementalOutputs/Target_Report__SingleplexExample__2021_02_10_12_10.xlsx
