# Supplementary material for: CRISPAltRations: a validated cloud-based approach for interrogation of double-strand break repair mediated by CRISPR genome editing
Source: Mol Ther Methods Clin Dev. 2021 Apr 2;21:478–91. doi: 10.1016/j.omtm.2021.03.024 (PMC8082044; doi:10.1016/j.omtm.2021.03.024)
Supplement: Data S1. Example output files and graphics from the CRISPRAltRations software interface for a single amplicon target [file mmc6.zip › SupplementalOutputs/SAMPLE_allSnpTables.csv]

Sample	Edited	Edited.1	Edited.2	Edited.3	Edited.4	Edited.5	Edited.6	Edited.7	Edited.8	Edited.9	Edited.10	Edited.11	Edited.12	Edited.13	Edited.14	Edited.15	Edited.16	Edited.17	Edited.18	Edited.19	Edited.20	Edited.21	Edited.22	Edited.23	Edited.24	Edited.25	Edited.26	Edited.27	Edited.28	Edited.29	Edited.30	Edited.31	Edited.32	Edited.33	Edited.34	Edited.35	Edited.36	Edited.37	Edited.38	Edited.39	Edited.40	Edited.41	Edited.42	Edited.43	Edited.44	Edited.45	Edited.46	Edited.47	Edited.48
Total	5078	5078	5078	5078	5078	5078	5078	5078	5078	5078	5078	5078	5078	5078	5078	5078	5078	5078	5078	5078	5078	5078	5078	5078	5078	5078	5078	5078	5078	5078	5078	5078	5078	5078	5078	5078	5078	5078	5078	5078	5078	5078	5078	5078	5078	5078	5078	5078	5078
Abs Pos	0	1	2	3	4	5	6	7	8	9	10	11	12	13	14	15	16	17	18	19	20	21	22	23	24	25	26	27	28	29	30	31	32	33	34	35	36	37	38	39	40	41	42	43	44	45	46	47	48
Rel Pos	-171	-170	-169	-168	-167	-166	-165	-164	-163	-162	-161	-160	-159	-158	-157	-156	-155	-154	-153	-152	-151	-150	-149	-148	-147	-146	-145	-144	-143	-142	-141	-140	-139	-138	-137	-136	-135	-134	-133	-132	-131	-130	-129	-128	-127	-126	-125	-124	-123
Ref	G	C	T	C	A	G	A	A	T	C	T	G	T	T	C	T	A	T	G	C	C	C	C	A	A	T	T	T	T	T	C	T	G	T	T	T	C	A	T	G	C	A	A	G	A	T	C	T	G
|	100.0	100.0	100.0	100.0	100.0	100.0	100.0	100.0	100.0	100.0	100.0	100.0	100.0	100.0	100.0	100.0	100.0	100.0	100.0	100.0	100.0	100.0	100.0	100.0	100.0	100.0	100.0	100.0	100.0	100.0	100.0	100.0	100.0	100.0	100.0	100.0	100.0	100.0	100.0	100.0	100.0	100.0	100.0	100.0	100.0	100.0	100.0	100.0	100.0
A	0.0	0.0	0.0	0.0	100.0	0.0	100.0	100.0	0.0	0.0	0.0	0.0	0.0	0.0	0.0	0.0	100.0	0.0	0.0	0.0	0.0	0.0	0.0	100.0	100.0	0.0	0.0	0.0	0.0	0.0	0.0	0.0	0.0	0.0	0.0	0.0	0.0	100.0	0.0	0.0	0.0	100.0	100.0	0.0	100.0	0.0	0.0	0.0	0.0
C	0.0	100.0	0.0	100.0	0.0	0.0	0.0	0.0	0.0	100.0	0.0	0.0	0.0	0.0	100.0	0.0	0.0	0.0	0.0	100.0	100.0	100.0	100.0	0.0	0.0	0.0	0.0	0.0	0.0	0.0	100.0	0.0	0.0	0.0	0.0	0.0	100.0	0.0	0.0	0.0	100.0	0.0	0.0	0.0	0.0	0.0	100.0	0.0	0.0
T	0.0	0.0	100.0	0.0	0.0	0.0	0.0	0.0	100.0	0.0	100.0	0.0	100.0	100.0	0.0	100.0	0.0	100.0	0.0	0.0	0.0	0.0	0.0	0.0	0.0	100.0	100.0	100.0	100.0	100.0	0.0	100.0	0.0	100.0	100.0	100.0	0.0	0.0	100.0	0.0	0.0	0.0	0.0	0.0	0.0	100.0	0.0	100.0	0.0
G	100.0	0.0	0.0	0.0	0.0	100.0	0.0	0.0	0.0	0.0	0.0	100.0	0.0	0.0	0.0	0.0	0.0	0.0	100.0	0.0	0.0	0.0	0.0	0.0	0.0	0.0	0.0	0.0	0.0	0.0	0.0	0.0	100.0	0.0	0.0	0.0	0.0	0.0	0.0	100.0	0.0	0.0	0.0	100.0	0.0	0.0	0.0	0.0	100.0
[truncated: 173 more columns]
