# Supplementary material for: CRISPAltRations: a validated cloud-based approach for interrogation of double-strand break repair mediated by CRISPR genome editing
Source: Mol Ther Methods Clin Dev. 2021 Apr 2;21:478–91. doi: 10.1016/j.omtm.2021.03.024 (PMC8082044; doi:10.1016/j.omtm.2021.03.024)
Supplement: Data S1. Example output files and graphics from the CRISPRAltRations software interface for a single amplicon target [file mmc6.zip › SupplementalOutputs/SAMPLE_collapsedIndelInfo.csv]

freqCount	ReferenceAlignment	RepresentativeQueryAlignment	insertionStart	insertionStop	insertedBases	deletionStart	deletionStop	deletedBases	HDR_event	NonHDRdonorIntegration	NonHDRdonorIntegrationDirection	Duplication	DuplicationType	Snp_pos	Snp_alt	AlleleFrequency	Sample
499	GCTCAGAATCTGTTCTATGCCCCAATTTTTCTGTTTCATGCAAGATCTGCCTCCGCTAAAGTATGACCCCGATGTTGTGGTCACGGATTTCCGCTTTGGGACAATCCCTGTGAAGCTGTACCAACCCAAGGCATCCACCTGCACCCTGAAGCCTGGCATCGTGTACTACCA-CGGTGGCGGGGGCGTCATGGGGAGTTTGAGTAAGAACCATTTTCTCAGACC	GCTCAGAATCTGTTCTATGCCCCAATTTTTCTGTTTCATGCAAGATCTGCCTCCGCTAAAGTATGACCCCGATGTTGTGGTCACGGATTTCCGCTTTGGGACAATCCCTGTGAAGCTGTACCAACCCAAGGCATCCACCTGCACCCTGAAGCCTGGCATCGTGTACTACCAACGGTGGCGGGGGCGTCATGGGGAGTTTGAGTAAGAACCATTTTCTCAGACC	171	171	A	0	0	0	False	False	None	False	None	0	0	9.826703426545883	NotSpecified
415	GCTCAGAATCTGTTCTATGCCCCAATTTTTCTGTTTCATGCAAGATCTGCCTCCGCTAAAGTATGACCCCGATGTTGTGGTCACGGATTTCCGCTTTGGGACAATCCCTGTGAAGCTGTACCAACCCAAGGCATCCACCTGCACCCTGAAGCCTGGCATCGTGTACTACCACGGTGGCGGGGGCGTCATGGGGAGTTTGAGTAAGAACCATTTTCTCAGACC	GCTCAGAATCTGTTCTATGCCCCAATTTTTCTGTTTCATGCAAGATCTGCCTCCGCTAAAGTATGACCCCGATGTTGTGGTCACGGATTTCCGCTTTGGGACAATCCCTGTGAAGCTGTACCAACCCAAGGCATCCACCTGCACCCTGAAGCCTGGCATCGTGTACTACC-CGGTGGCGGGGGCGTCATGGGGAGTTTGAGTAAGAACCATTTTCTCAGACC	0	0	0	170	171	A	False	False	None	False	None	0	0	8.172508861756597	NotSpecified
381	GCTCAGAATCTGTTCTATGCCCCAATTTTTCTGTTTCATGCAAGATCTGCCTCCGCTAAAGTATGACCCCGATGTTGTGGTCACGGATTTCCGCTTTGGGACAATCCCTGTGAAGCTGTACCAACCCAAGGCATCCACCTGCACCCTGAAGCCTGGCATCGTGTACTACCACGGTGGCGGGGGCGTCATGGGGAGTTTGAGTAAGAACCATTTTCTCAGACC	GCTCAGAATCTGTTCTATGCCCCAATTTTTCTGTTTCATGCAAGATCTGCCTCCGCTAAAGTATGACCCCGATGTTGTGGTCACGGATTTCCGCTTTGGGACAATCCCTGTGAAGCTGTACCAACCCAAGGCATCCACCTGCACCCTGAAGCCTGGCATCGTGTACTAC--CGGTGGCGGGGGCGTCATGGGGAGTTTGAGTAAGAACCATTTTCTCAGACC	0	0	0	169	171	CA	False	False	None	False	None	0	0	7.502953918865696	NotSpecified
268	GCTCAGAATCTGTTCTATGCCCCAATTTTTCTGTTTCATGCAAGATCTGCCTCCGCTAAAGTATGACCCCGATGTTGTGGTCACGGATTTCCGCTTTGGGACAATCCCTGTGAAGCTGTACCAACCCAAGGCATCCACCTGCACCCTGAAGCCTGGCATCGTGTACTACCACGGTGGCGGGGGCGTCATGGGGAGTTTGAGTAAGAACCATTTTCTCAGACC	GCTCAGAATCTGTTCTATGCCCCAATTTTTCTGTTTCATGCAAGATCTGCCTCCGCTAAAGTATGACCCCGATGTTGTGGTCACGGATTTCCGCTTTGGGACAATCCCTGTGAAGCTGTACCAACCCAAGGCATCCACCTGCACCCTGAAGCCTGGCATCG------------GTGGCGGGGGCGTCATGGGGAGTTTGAGTAAGAACCATTTTCTCAGACC	0	0	0	161	173	TGTACTACCACG	False	False	None	False	None	0	0	5.277668373375344	NotSpecified
248	GCTCAGAATCTGTTCTATGCCCCAATTTTTCTGTTTCATGCAAGATCTGCCTCCGCTAAAGTATGACCCCGATGTTGTGGTCACGGATTTCCGCTTTGGGACAATCCCTGTGAAGCTGTACCAACCCAAGGCATCCACCTGCACCCTGAAGCCTGGCATCGTGTACTACCACGGTGGCGGGGGCGTCATGGGGAGTTTGAGTAAGAACCATTTTCTCAGACC	GCTCAGAATCTGTTCTATGCCCCAATTTTTCTGTTTCATGCAAGATCTGCCTCCGCTAAAGTATGACCCCGATGTTGTGGTCACGGATTTCCGCTTTGGGACAATCCCTGTGAAGCTGTACCAACCCAAGGCATCCACCTGCACCCTGAAGCCTGGCATCGTG-------------GCGGGGGCGTCATGGGGAGTTTGAGTAAGAACCATTTTCTCAGACC	0	0	0	163	176	TACTACCACGGTG	False	False	None	False	None	0	0	4.8838125246159905	NotSpecified
235	GCTCAGAATCTGTTCTATGCCCCAATTTTTCTGTTTCATGCAAGATCTGCCTCCGCTAAAGTATGACCCCGATGTTGTGGTCACGGATTTCCGCTTTGGGACAATCCCTGTGAAGCTGTACCAACCCAAGGCATCCACCTGCACCCTGAAGCCTGGCATCGTGTACTACCA-CGGTGGCGGGGGCGTCATGGGGAGTTTGAGTAAGAACCATTTTCTCAGACC	GCTCAGAATCTGTTCTATGCCCCAATTTTTCTGTTTCATGCAAGATCTGCCTCCGCTAAAGTATGACCCCGATGTTGTGGTCACGGATTTCCGCTTTGGGACAATCCCTGTGAAGCTGTACCAACCCAAGGCATCCACCTGCACCCTGAAGCCTGGCATCGTGTACTACCACCGGTGGCGGGGGCGTCATGGGGAGTTTGAGTAAGAACCATTTTCTCAGACC	171	171	C	0	0	0	False	False	None	False	None	0	0	4.627806222922411	NotSpecified
161	GCTCAGAATCTGTTCTATGCCCCAATTTTTCTGTTTCATGCAAGATCTGCCTCCGCTAAAGTATGACCCCGATGTTGTGGTCACGGATTTCCGCTTTGGGACAATCCCTGTGAAGCTGTACCAACCCAAGGCATCCACCTGCACCCTGAAGCCTGGCATCGTGTACTACCACGGTGGCGGGGGCGTCATGGGGAGTTTGAGTAAGAACCATTTTCTCAGACC	GCTCAGAATCTGTTCTATGCCCCAATTTTTCTGTTTCATGCAAGATCTGCCTCCGCTAAAGTATGACCCCGATGTTGTGGTCACGGATTTCCGCTTTGGGACAATCCCTGTGAAGCTGTACCAACCCAAGGCATCCACCTGCACCCTGAAGCCTGGCATCGTGT------ACGGTGGCGGGGGCGTCATGGGGAGTTTGAGTAAGAACCATTTTCTCAGACC	0	0	0	164	170	ACTACC	False	False	None	False	None	0	0	3.1705395825128004	NotSpecified
138	GCTCAGAATCTGTTCTATGCCCCAATTTTTCTGTTTCATGCAAGATCTGCCTCCGCTAAAGTATGACCCCGATGTTGTGGTCACGGATTTCCGCTTTGGGACAATCCCTGTGAAGCTGTACCAACCCAAGGCATCCACCTGCACCCTGAAGCCTGGCATCGTGTACTACCACGGTGGCGGGGGCGTCATGGGGAGTTTGAGTAAGAACCATTTTCTCAGACC	GCTCAGAATTTGTTCTATGCCCCAATTTTTCTGTTTCATGCAAGATCTGCCTCCGCTAAAGTATGACCCCGATGTTGTGGTCACGGATTTCCGCTTTGGGACAATCCCTGTGAAGCTGTACCAACCCAAGGCATCCACCTGCACCCTGAAGCCTGGCATCGTGTACT---ACGGTGGCGGGGGCGTCATGGGGAGTTTGAGTAAGAACCATTTTCTCAGACC	0	0	0	167	170	ACC	False	False	None	False	None	0	0	2.717605356439543	NotSpecified
114	GCTCAGAATCTGTTCTATGCCCCAATTTTTCTGTTTCATGCAAGATCTGCCTCCGCTAAAGTATGACCCCGATGTTGTGGTCACGGATTTCCGCTTTGGGACAATCCCTGTGAAGCTGTACCAACCCAAGGCATCCACCTGCACCCTGAAGCCTGGCATCGTGTACTACCACGGTGGCGGGGGCGTCATGGGGAGTTTGAGTAAGAACCATTTTCTCAGACC	GCTCAGAATCTGTTCTATGCCCCAATTTTTCTGTTTCATGCAAGATCTGCCTCCGCTAAAGTATGACCCCGATGTTGTGGTCACGGATTTCCGCTTTGGGACAATCCCTGTGAAGCTGTACCAACCCAAGGCATCCACCTGCACCCTGAAGCCTGGC---------------------GGGGGCGTCATGGGGAGTTTGAGTAAGAACCATTTTCTCAGACC	0	0	0	157	178	ATCGTGTACTACCACGGTGGC	False	False	None	False	None	0	0	2.2449783379283184	NotSpecified
113	GCTCAGAATCTGTTCTATGCCCCAATTTTTCTGTTTCATGCAAGATCTGCCTCCGCTAAAGTATGACCCCGATGTTGTGGTCACGGATTTCCGCTTTGGGACAATCCCTGTGAAGCTGTACCAACCCAAGGCATCCACCTGCACCCTGAAGCCTGGCATCGTGTACTACCACGGTGGCGGGGGCGTCATGGGGAGTTTGAGTAAGAACCATTTTCTCAGACC	GCTCAGAATCTGTTCTATGCCCCAATTTTTCTGTTTCATGCAAGATCTGCCTCCGCTAAAGTATGACCCCGATGTTGTGGTCACGGATTTCCGCTTTGGGACAATCCCTGTGAAGCTGTACCAACCCAAGGCATCCACCTGCACCCTGAAGCCTGGCATCGTGTACTACCACGGTGGCGGGGGCGTCATGGGGAGTTTGAGTAAGAACCATTTTCTCAGACC	0	0	0	0	0	0	False	False	None	False	None	0	0	2.2252855454903506	NotSpecified
62	GCTCAGAATCTGTTCTATGCCCCAATTTTTCTGTTTCATGCAAGATCTGCCTCCGCTAAAGTATGACCCCGATGTTGTGGTCACGGATTTCCGCTTTGGGACAATCCCTGTGAAGCTGTACCAACCCAAGGCATCCACCTGCACCCTGAAGCCTGGCATCGTGTACTACCACGGTGGCGGGGGCGTCATGGGGAGTTTGAGTAAGAACCATTTTCTCAGACC	GCTCAGAATCTGTTCTATGCCCCAATTTTTCTGTTTCATGCAAGATCTGCCTCCGCTAAAGTATGACCCCGATGTTGTGGTCACGGATTTCCGCTTTGGGACAATCCCTGTGAAGCTGTACCAACCCAAGGCATCCACCTGCACCCTGAAGCCTGGCATCGTGTACTA-CACGGTGGCGGGGGCGTCATGGGGAGTTTGAGTAAGAACCATTTTCTCAGACC	0	0	0	168	169	C	False	False	None	False	None	0	0	1.2209531311539976	NotSpecified
54	GCTCAGAATCTGTTCTATGCCCCAATTTTTCTGTTTCATGCAAGATCTGCCTCCGCTAAAGTATGACCCCGATGTTGTGGTCACGGATTTCCGCTTTGGGACAATCCCTGTGAAGCTGTACCAACCCAAGGCATCCACCTGCACCCTGAAGCCTGGCATCGTGTACTACCACGGTGGCGGGGGCGTCATGGGGAGTTTGAGTAAGAACCATTTTCTCAGACC	GCTCAGAATCTGTTCTATGCCCCAATTTTTCTGTTTCATGCAAGATCTGCCTCCGCTAAAGTATGACCCCGATGTTGTGGTCACGGATTTCCGCTTTGGGACAATCCCTGTGAAGCTGTACCAACCCAAGGCATCCACCTGCACCCTGAAGCCTGGCATCGT---------CGGTGGCGGGGGCGTCATGGGGAGTTTGAGTAAGAACCATTTTCTCAGACC	0	0	0	162	171	GTACTACCA	False	False	None	False	None	0	0	1.063410791650256	NotSpecified
53	GCTCAGAATCTGTTCTATGCCCCAATTTTTCTGTTTCATGCAAGATCTGCCTCCGCTAAAGTATGACCCCGATGTTGTGGTCACGGATTTCCGCTTTGGGACAATCCCTGTGAAGCTGTACCAACCCAAGGCATCCACCTGCACCCTGAAGCCTGGCATCGTGTACTACCA-CGGTGGCGGGGGCGTCATGGGGAGTTTGAGTAAGAACCATTTTCTCAGACC	GCTCAGAATCTGTTCTATGCCCCAATTTTTCTGTTTCATGCAAGATCTGCCTCCGCTAAAGTATGACCCCGATGTTGTGGTCACGGATTTCCGCTTTGGGACAATCCCTGTGAAGCTGTACCAACCCAAGGCATCCACCTGCACCCTGAAGCCTGGCATCGTGTACTACCAGCGGTGGCGGGGGCGTCATGGGGAGTTTGAGTAAGAACCATTTTCTCAGACC	171	171	G	0	0	0	False	False	None	False	None	0	0	1.0437179992122882	NotSpecified
52	GCTCAGAATCTGTTCTATGCCCCAATTTTTCTGTTTCATGCAAGATCTGCCTCCGCTAAAGTATGACCCCGATGTTGTGGTCACGGATTTCCGCTTTGGGACAATCCCTGTGAAGCTGTACCAACCCAAGGCATCCACCTGCACCCTGAAGCCTGGCATCGTGTACTACCACGGTGGCGGGGGCGTCATGGGGAGTTTGAGTAAGAACCATTTTCTCAGACC	GCTCAGAATCTGTTCTATGCCCCAATTTTTCTGTTTCATGCAAGATCTGCCTCCGCTAAAGTATGACCCCGATGTTGTGGTCACGGATTTCCGCTTTGGGACAATCCCTGTGAAGCTGTACCAACCCAAGGCATCCACCTGCACCCTGAAGCCTGGCATCGTGT-------CGGTGGCGGGGGCGTCATGGGGAGTTTGAGTAAGAACCATTTTCTCAGACC	0	0	0	164	171	ACTACCA	False	False	None	False	None	0	0	1.0240252067743205	NotSpecified
50	GCTCAGAATCTGTTCTATGCCCCAATTTTTCTGTTTCATGCAAGATCTGCCTCCGCTAAAGTATGACCCCGATGTTGTGGTCACGGATTTCCGCTTTGGGACAATCCCTGTGAAGCTGTACCAACCCAAGGCATCCACCTGCACCCTGAAGCCTGGCATCGTGTACTACCACGGTGGCGGGGGCGTCATGGGGAGTTTGAGTAAGAACCATTTTCTCAGACC	GCTCAGAATCTGTTCTATGCCCCAATTTTTCTGTTTCATGCAAGATCTGCCTCCGCTAAAGTATGACCCCGATGTTGTGGTCACGGATTTCCGCTTTGGGACAATCCCTGTGAAGCTGTACCAACCCAAGGCATCCACCTGCACCCTGAAGCCTGGCATCGTGTACTACCA-GGTGGCGGGGGCGTCATGGGGAGTTTGAGTAAGAACCATTTTCTCAGACC	0	0	0	171	172	C	False	False	None	False	None	0	0	0.9846396218983853	NotSpecified
49	GCTCAGAATCTGTTCTATGCCCCAATTTTTCTGTTTCATGCAAGATCTGCCTCCGCTAAAGTATGACCCCGATGTTGTGGTCACGGATTTCCGCTTTGGGACAATCCCTGTGAAGCTGTACCAACCCAAGGCATCCACCTGCACCCTGAAGCCTGGCATCGTGTACTACCACGGTGGCGGGGGCGTCATGGGGAGTTTGAGTAAGAACCATTTTCTCAGACC	GCTCAGAATCTGTTCTATGCCCCAATTTTTCTGTTTCATGCAAGATCTGCCTCCGCTAAAGTATGACCCCGATGTTGTGGTCACGGATTTCCGCTTTGGGACAATCCCTGTGAAGCTGTACCAACCCAAGGCATCCACCTGCACCCTGAAGCCTGGCATCGTGTA----CACGGTGGCGGGGGCGTCATGGGGAGTTTGAGTAAGAACCATTTTCTCAGACC	0	0	0	165	169	CTAC	False	False	None	False	None	0	0	0.9649468294604175	NotSpecified
45	GCTCAGAATCTGTTCTATGCCCCAATTTTTCTGTTTCATGCAAGATCTGCCTCCGCTAAAGTATGACCCCGATGTTGTGGTCACGGATTTCCGCTTTGGGACAATCCCTGTGAAGCTGTACCAACCCAAGGCATCCACCTGCACCCTGAAGCCTGGCATCGTGTACTACCACGGTGGCGGGGGCGTCATGGGGAGTTTGAGTAAGAACCATTTTCTCAGACC	GCTCAGAATCTGTTCTATGCCCCAATTTTTCTGTTTCATGCAAGATCTGCCTCCGCTAAAGTATGACCCCGATGTTGTGGTCACGGATTTCCGCTTTGGGACAATCCCTGTGAAGCTGTACCAACCCAAGGCATCCACCTGCACCCTGAAGCCTGACATCGTG-----------TGGCGGGGGCGTCATGGGGAGTTTGAGTAAGAACCATTTTCTCAGACC	0	0	0	163	174	TACTACCACGG	False	False	None	False	None	0	0	0.8861756597085466	NotSpecified
45	GCTCAGAATCTGTTCTATGCCCCAATTTTTCTGTTTCATGCAAGATCTGCCTCCGCTAAAGTATGACCCCGATGTTGTGGTCACGGATTTCCGCTTTGGGACAATCCCTGTGAAGCTGTACCAACCCAAGGCATCCACCTGCACCCTGAAGCCTGGCATCGTGTACTACCA-CGGTGGCGGGGGCGTCATGGGGAGTTTGAGTAAGAACCATTTTCTCAGACC	GCTCAGAATCTGTTCTATGCCCCAATTTTTCTGTTTCATGCAAGATCTGCCTCCGCTAAAGTATGACCCCGATGTTGTGGTCACGGATTTCCGCTTTGGGACAATCCCTGTGAAGCTGTACCAACCCAAGGCATCCACCTGCACCCTGAAGCCTGGCATCGTGTACTACCATCGGTGGCGGGGGCGTCATGGGGAGTTTGAGTAAGAACCATTTTCTCAGACC	171	171	T	0	0	0	False	False	None	False	None	0	0	0.8861756597085466	NotSpecified
44	GCTCAGAATCTGTTCTATGCCCCAATTTTTCTGTTTCATGCAAGATCTGCCTCCGCTAAAGTATGACCCCGATGTTGTGGTCACGGATTTCCGCTTTGGGACAATCCCTGTGAAGCTGTACCAACCCAAGGCATCCACCTGCACCCTGAAGCCTGGCATCGTGTACTACCA--CGGTGGCGGGGGCGTCATGGGGAGTTTGAGTAAGAACCATTTTCTCAGACC	GCTCAGAATCTGTTCTATGCCCCAATTTTTCTGTTTCATGCAAGATCTGCCTCCGCTAAAGTATGACCCCGATGTTGTGGTCACGGATTTCCGCTTTGGGACAATCCCTGTGAAGCTGTACCAACCCAAGGCATCCACCTGCACCCTGAAGCCTGGCATCGTGTACTACCACACGGTGGCGGGGGCGTCATGGGGAGTTTGAGTAAGAACCATTTTCTCAGACC	171	171	CA	0	0	0	False	False	None	False	None	0	0	0.866482867270579	NotSpecified
42	GCTCAGAATCTGTTCTATGCCCCAATTTTTCTGTTTCATGCAAGATCTGCCTCCGCTAAAGTATGACCCCGATGTTGTGGTCACGGATTTCCGCTTTGGGACAATCCCTGTGAAGCTGTACCAACCCAAGGCATCCACCTGCACCCTGAAGCCTGGCATCGTGTACTACCACGGTGGCGGGGGCGTCATGGGGAGTTTGAGTAAGAACCATTTTCTCAGACC	GCTCAGAATCTGTTCTATGCCCCAATTTTTCTGTTTCATGCAAGATCTGCCTCCGCTAAAGTATGACCCCGATGTTGTGGTCACGGATTTCCGCTTTGGGACAATCCCTGTGAAGCTGTACCAACCCAAGGCATCCACCTGCACCCTGAAGCCTGGCATCGTG--------CGGTGGCGGGGGCGTCATGGGGAGTTTGAGTAAGAACCATTTTCTCAGACC	0	0	0	163	171	TACTACCA	False	False	None	False	None	0	0	0.8270972823946435	NotSpecified
42	GCTCAGAATCTGTTCTATGCCCCAATTTTTCTGTTTCATGCAAGATCTGCCTCCGCTAAAGTATGACCCCGATGTTGTGGTCACGGATTTCCGCTTTGGGACAATCCCTGTGAAGCTGTACCAACCCAAGGCATCCACCTGCACCCTGAAGCCTGGCATCGTGTACTACCACGGTGGCGGGGGCGTCATGGGGAGTTTGAGTAAGAACCATTTTCTCAGACC	GCTCAGAATCTGTTCTATGCCCCAATTTTTCTGTTTCATGCAAGATCTGCCTCCGCTAAAGTATGACCCCGATGTTGTGGTCACGGATTTCCGCTTTGGGACAATCCCTGTGAAGCTGTACCAACCCAAGGCATCCACCTGCACCCTGAAGCCTGGCATCGTG----------GTGGCGGGGGCGTCATGGGGAGTTTGAGTAAGAACCATTTTCTCAGACC	0	0	0	163	173	TACTACCACG	False	False	None	False	None	0	0	0.8270972823946435	NotSpecified
40	GCTCAGAATCTGTTCTATGCCCCAATTTTTCTGTTTCATGCAAGATCTGCCTCCGCTAAAGTATGACCCCGATGTTGTGGTCACGGATTTCCGCTTTGGGACAATCCCTGTGAAGCTGTACCAACCCAAGGCATCCACCTGCACCCTGAAGCCTGGCATCGTGTACTACCACGGTGGCGGGGGCGTCATGGGGAGTTTGAGTAAGAACCATTTTCTCAGACC	GCTCAGAATCTGTTCTATGCCCCAATTTTTCTGTTTCATGCAAGATCTGCCTCCGCTAAAGTATGACCCCGATGTTGTGGTCACGGATTTCCGCTTTGGGACAATCCCTGTGAAGCCGTACCAACCCAAGGCATCCACCTGCACCCTGAAGCCTGGCATCGTGTACTACCA--GTGGCGGGGGCGTCATGGGGAGTTTGAGTAAGAACCATTTTCTCAGACC	0	0	0	171	173	CG	False	False	None	False	None	0	0	0.7877116975187082	NotSpecified
40	GCTCAGAATCTGTTCTATGCCCCAATTTTTCTGTTTCATGCAAGATCTGCCTCCGCTAAAGTATGACCCCGATGTTGTGGTCACGGATTTCCGCTTTGGGACAATCCCTGTGAAGCTGTACCAACCCAAGGCATCCACCTGCACCCTGAAGCCTGGCATCGTGTACTACCACGGTGGCGGGGGCGTCATGGGGAGTTTGAGTAAGAACCATTTTCTCAGACC	GCTCAGAATCTGTTCTATGCCCCAATTTTTCTGTTTCATGCAAGATCTGCCTCCGCTAAAGTATGACCCCGATGTTGTGGTCACGGATTTCCGCTTTGGGACAATCCCTGTGAAGCTGTACCAACCCAAGGCATCCACCTGCACCCTGAAGCCTGGCATCGTGTACTACCA----GGCGGGGGCGTCATGGGGAGTTTGAGTAAGAACCATTTTCTCAGACC	0	0	0	171	175	CGGT	False	False	None	False	None	0	0	0.7877116975187082	NotSpecified
35	GCTCAGAATCTGTTCTATGCCCCAATTTTTCTGTTTCATGCAAGATCTGCCTCCGCTAAAGTATGACCCCGATGTTGTGGTCACGGATTTCCGCTTTGGGACAATCCCTGTGAAGCTGTACCAACCCAAGGCATCCACCTGCACCCTGAAGCCTGGCATCGTGTACTACCACGGTGGCGGGGGCGTCATGGGGAGTTTGAGTAAGAACCATTTTCTCAGACC	GCTCAGAATCTGTTCTATGCCCCAATTTTTCTGTTTCATGCAAGATCTGCCTCCGCTAAAGTATGACCCCGATGTTGTGGTCACGGATTTCCGCTTTGGGACAATCCCTGTGAAGCTGTACCAACCCAAGGCATCCACCTGCACCCTGAAGCCTGGCATCG------------------GGGGCGTCATGGGGAGTTTGAGTAAGAACCATTTTCTCAGACC	0	0	0	161	179	TGTACTACCACGGTGGCG	False	False	None	False	None	0	0	0.6892477353288696	NotSpecified
27	GCTCAGAATCTGTTCTATGCCCCAATTTTTCTGTTTCATGCAAGATCTGCCTCCGCTAAAGTATGACCCCGATGTTGTGGTCACGGATTTCCGCTTTGGGACAATCCCTGTGAAGCTGTACCAACCCAAGGCATCCACCTGCACCCTGAAGCCTGGCATCGTGTACTACCACGGTGGCGGGGGCGTCATGGGGAGTTTGAGTAAGAACCATTTTCTCAGACC	GCTCAGAATCTGTTCTATGCCCCAATTTTTCTGTTTCATGCAAGATCTGCCTCCGCTAAAGTATGACCCCGATGTTGTGGTCACGG----------------------------------------------------------------------------------------TGGCGGGGGCGTCATGGGGAGTTTGAGTAAGAACCATTTTCTCAGACC	0	0	0	86	174	ATTTCCGCTTTGGGACAATCCCTGTGAAGCTGTACCAACCCAAGGCATCCACCTGCACCCTGAAGCCTGGCATCGTGTACTACCACGG	False	False	None	False	None	0	0	0.531705395825128	NotSpecified
26	GCTCAGAATCTGTTCTATGCCCCAATTTTTCTGTTTCATGCAAGATCTGCCTCCGCTAAAGTATGACCCCGATGTTGTGGTCACGGATTTCCGCTTTGGGACAATCCCTGTGAAGCTGTACCAACCCAAGGCATCCACCTGCACCCTGAAGCCTGGCATCGTGTACTACCACGGTGGCGGGGGCGTCATGGGGAGTTTGAGTAAGAACCATTTTCTCAGACC	GCTCAGAATCTGTTCTATGCCCCAATTTTTCTGTTTCATGCAAGATCTGCCTCCGCTAAAGTATGACCCCGATGTTGTGGTCACGGATTTCCGCTTTGGGACAATCCCTGTGAAGCTGTACCAACCCAAGGCATCCACCTGCACCCTGAAGCCTGGCAT------------------------CGTCATGGGGAGTTTGAGTAAGAACCATTTTCTCAGACC	0	0	0	159	183	CGTGTACTACCACGGTGGCGGGGG	False	False	None	False	None	0	0	0.5120126033871603	NotSpecified
24	GCTCAGAATCTGTTCTATGCCCCAATTTTTCTGTTTCATGCAAGATCTGCCTCCGCTAAAGTATGACCCCGATGTTGTGGTCACGGATTTCCGCTTTGGGACAATCCCTGTGAAGCTGTACCAACCCAAGGCATCCACCTGCACCCTGAAGCCTGGCATCGTGTACTACCACGGTGGCGGGGGCGTCATGGGGAGTTTGAGTAAGAACCATTTTCTCAGACC	GCTCAGAATCTGTTCTATGCCCCAATTTTTCTGTTTCATGCAAGATCTGCCTCCGCTAAAGTATGACCCCGATGTTGTGGTCACGGATTTCCGCTTTGGGACAATCCCTGTGAAGCTGTACCAACCCAAGGCATCCACCTGCACCCTGAAGCCTGGCATCGTGTAC-----CGGTGGCGGGGGCGTCATGGGGAGTTTGAGTAAGAACCATTTTCTCAGACC	0	0	0	166	171	TACCA	False	False	None	False	None	0	0	0.47262701851122485	NotSpecified
24	GCTCAGAATCTGTTCTATGCCCCAATTTTTCTGTTTCATGCAAGATCTGCCTCCGCTAAAGTATGACCCCGATGTTGTGGTCACGGATTTCCGCTTTGGGACAATCCCTGTGAAGCTGTACCAACCCAAGGCATCCACCTGCACCCTGAAGCCTGGCATCGTGTACTACCACGGTGGCGGGGGCGTCATGGGGAGTTTGAGTAAGAACCATTTTCTCAGACC	GCTCAGAATCTGTTCTATGCCCCAATTTTTCTGTTTCATGCAAGATCTGCCTCCGCTAAAGTATG---------------------------------------------------------------------------------------------------------------GCGGGGGCGTCATGGGGAGTTTGAGTAAGAACCATTTTCTCAGACC	0	0	0	65	176	ACCCCGATGTTGTGGTCACGGATTTCCGCTTTGGGACAATCCCTGTGAAGCTGTACCAACCCAAGGCATCCACCTGCACCCTGAAGCCTGGCATCGTGTACTACCACGGTG	False	False	None	False	None	0	0	0.47262701851122485	NotSpecified
23	GCTCAGAATCTGTTCTATGCCCCAATTTTTCTGTTTCATGCAAGATCTGCCTCCGCTAAAGTATGACCCCGATGTTGTGGTCACGGATTTCCGCTTTGGGACAATCCCTGTGAAGCTGTACCAACCCAAGGCATCCACCTGCACCCTGAAGCCTGGCATCGTGTACTACCACGGTGGCGGGGGCGTCATGGGGAGTTTGAGTAAGAACCATTTTCTCAGACC	GCTCAGAATCTGTTCTATGCCCCAATTTTTCTGTTTCATGCAAGATCTGCCTCCGCTAAAGTATGACCCCGATGTTGTGGTCACGGATTTCCGCTTTGGGACAATCCCTGTGAAGCTGTACCAACCCAAGGCATCCACCTGCACCCTGAAGCCTGGCATCGTGTACT----CGGTGGCGGGGGCGTCATGGGGAGTTTGAGTAAGAACCATTTTCTCAGACC	0	0	0	167	171	ACCA	False	False	None	False	None	0	0	0.45293422607325723	NotSpecified
22	GCTCAGAATCTGTTCTATGCCCCAATTTTTCTGTTTCATGCAAGATCTGCCTCCGCTAAAGTATGACCCCGATGTTGTGGTCACGGATTTCCGCTTTGGGACAATCCCTGTGAAGCTGTACCAACCCAAGGCATCCACCTGCACCCTGAAGCCTGGCATCGTGTACTACCACGGTGGCGGGGGCGTCATGGGGAGTTTGAGTAAGAACCATTTTCTCAGACC	GCTCAGAATCTGTTCTATGCCCCAATTTTTCTGTTTCATGCAAGATCTGCCTCCGCTAAAGTATGACCCCGATGTTGTGGTCACGGATTTCCGCTTTGGGACAATCCCTGTGAAGCTGTACCAACCCAAGGCATCCACCTGCACCCTGAAGCCTGGCATCG---------------GCGGGGGCGTCATGGGGAGTTTGAGTAAGAACCATTTTCTCAGACC	0	0	0	161	176	TGTACTACCACGGTG	False	False	None	False	None	0	0	0.4332414336352895	NotSpecified
21	GCTCAGAATCTGTTCTATGCCCCAATTTTTCTGTTTCATGCAAGATCTGCCTCCGCTAAAGTATGACCCCGATGTTGTGGTCACGGATTTCCGCTTTGGGACAATCCCTGTGAAGCTGTACCAACCCAAGGCATCCACCTGCACCCTGAAGCCTGGCATCGTGTACTACCACGGTGGCGGGGGCGTCATGGGGAGTTTGAGTAAGAACCATTTTCTCAGACC	GCTCAGAATCTGTTCTATGCCCCAATTTTTCTGTTTCATGCAAGATCTGCCTCCGCTAAAGTATGACCCCGATGTTGTGGTCACGGATTTCCGCTTTGGGACAATCCCTGTGAAGCTGTACCAACCCAAGGCATCCACCTGCACCCTGAAGCCTGGCATCG----------CGGTGGCGGGGGCGTCATGGGGAGTTTGAGTAAGAACCATTTTCTCAGACC	0	0	0	161	171	TGTACTACCA	False	False	None	False	None	0	0	0.41354864119732176	NotSpecified
19	GCTCAGAATCTGTTCTATGCCCCAATTTTTCTGTTTCATGCAAGATCTGCCTCCGCTAAAGTATGACCCCGATGTTGTGGTCACGGATTTCCGCTTTGGGACAATCCCTGTGAAGCTGTACCAACCCAAGGCATCCACCTGCACCCTGAAGCCTGGCATCGTGTACTACCACGGTGGCGGGGGCGTCATGGGGAGTTTGAGTAAGAACCATTTTCTCAGACC	GCTCAGAATCTGTTCTATGCCCCAATTTTTCTGTTTCATGCAAGATCTGCCTCCGCTAAAGTATGACCCCGATGTTGTGG-------------------------------------------------------------------------------------------------CGGGGGCGTCATGGGGAGTTTGAGTAAGAACCATTTTCTCAGACC	0	0	0	80	177	TCACGGATTTCCGCTTTGGGACAATCCCTGTGAAGCTGTACCAACCCAAGGCATCCACCTGCACCCTGAAGCCTGGCATCGTGTACTACCACGGTGG	False	False	None	False	None	0	0	0.37416305632138636	NotSpecified
19	GCTCAGAATCTGTTCTATGCCCCAATTTTTCTGTTTCATGCAAGATCTGCCTCCGCTAAAGTATGACCCCGATGTTGTGGTCACGGATTTCCGCTTTGGGACAATCCCTGTGAAGCTGTACCAACCCAAGGCATCCACCTGCACCCTGAAGCCTGGCATCGTGTACTACCACGGTGGCGGGGGCGTCATGGGGAGTTTGAGTAAGAACCATTTTCTCAGACC	GCTCAGAATCTGTTCTATGCCCCAATTTTTCTGTTTCATGCAAGATCTGCCTCCGCTAAAGTATGACCCCGATGTTGTGGTCACGGATTTCCGCTTTGGGACAATCCCTGTGAAGCTGTACCAACCCAAGGCATCCACCTGCACCCTGAAGC--------------------GGTGGCGGGGGCGTCATGGGGAGTTTGAGTAAGAACCATTTTCTCAGACC	0	0	0	152	172	CTGGCATCGTGTACTACCAC	False	False	None	False	None	0	0	0.37416305632138636	NotSpecified
19	GCTCAGAATCTGTTCTATGCCCCAATTTTTCTGTTTCATGCAAGATCTGCCTCCGCTAAAGTATGACCCCGATGTTGTGGTCACGGATTTCCGCTTTGGGACAATCCCTGTGAAGCTGTACCAACCCAAGGCATCCACCTGCACCCTGAAGCCTGGCATCGTGTACTACCACGGTGGCGGGGGCGTCATGGGGAGTTTGAGTAAGAACCATTTTCTCAGACC	GCTCAGAATCTGTTCTATGCCCCAATTTTTCTGTTTCATGCAAGATCTGCCTCCGCTAAAGTATGACCCCGATGTTGTGGTCACGGATTTCCGCTTTGGGACAATCCCTGTGAAGCTGTACCAACCCAAGGCATCCACCTGCACCCTGAAGCCTGGCATCGTGTACTACCA---------------CATGGGGAGTTTGAGTAAGAACCATTTTCTCAGACC	0	0	0	171	186	CGGTGGCGGGGGCGT	False	False	None	False	None	0	0	0.37416305632138636	NotSpecified
19	GCTCAGAATCTGTTCTATGCCCCAATTTTTCTGTTTCATGCAAGATCTGCCTCCGCTAAAGTATGACCCCGATGTTGTGGTCACGGATTTCCGCTTTGGGACAATCCCTGTGAAGCTGTACCAACCCAAGGCATCCACCTGCACCCTGAAGCCTGGCATCGTGTACTACCACGGTGGCGGGGGCGTCATGGGGAGTTTGAGTAAGAACCATTTTCTCAGACC	GCTCAGAATCTGTTCTATGCCCCAATTTTTCTGTTTCATGCAAGATCTGCCTCCGCTAAAGTATGACCCCGATGTTGTGGTCACGGATTTCCGCTTTGGGACAATCCCTGTGAAGCTGTACCAACCCAAGGCATCCACCTGCACCCTGAAGCCTGGCATCGTGTACTACCA-----GCGGGGGCGTCATGGGGAGTTTGAGTAAGAACCATTTTCTCAGACC	0	0	0	171	176	CGGTG	False	False	None	False	None	0	0	0.37416305632138636	NotSpecified
19	GCTCAGAATCTGTTCTATGCCCCAATTTTTCTGTTTCATGCAAGATCTGCCTCCGCTAAAGTATGACCCCGATGTTGTGGTCACGGATTTCCGCTTTGGGACAATCCCTGTGAAGCTGTACCAACCCAAGGCATCCACCTGCACCCTGAAGCCTGGCATCGTGTACTACCACGGTGGCGGGGGCGTCATGGGGAGTTTGAGTAAGAACCATTTTCTCAGACC	GCTCAGAATCTGTTCTATGCCCCAATTTTTCTGTTTCATGCAAGATCTGCCTCCGCTAAAGTATGACCCCGATGTTGTGGTCACGGATTTCCGCTTTGGGACAATCCCTGTGAAGCTGTACCAACCCAAGGCATCCACCTGCACCCTGAAGCCTGGC---------------GGTGGCGGGGGCGTCATGGGGAGTTTGAGTAAGAACCATTTTCTCAGACC	0	0	0	157	172	ATCGTGTACTACCAC	False	False	None	False	None	0	0	0.37416305632138636	NotSpecified
18	GCTCAGAATCTGTTCTATGCCCCAATTTTTCTGTTTCATGCAAGATCTGCCTCCGCTAAAGTATGACCCCGATGTTGTGGTCACGGATTTCCGCTTTGGGACAATCCCTGTGAAGCTGTACCAACCCAAGGCATCCACCTGCACCCTGAAGCCTGGCATCGTGTACTACCACGGTGGCGGGGGCGTCATGGGGAGTTTGAGTAAGAACCATTTTCTCAGACC	GCTCAGAATCTGTTCTATGCCCCAATTTTTCTGTTTCATGCAAGATCTGCCTCCGCTAAAGTATGACCCCGATGTTGTGGTCACGGATTTCCGCTTTGGGACAATCCCTGTGAAGCTGTACCAACCCAAGGCATCCACCTGCACCCTGAAGCCTGGCATC----------ACGGTGGCGGGGGCGTCATGGGGAGTTTGAGTAAGAACCATTTTCTCAGACC	0	0	0	160	170	GTGTACTACC	False	False	None	False	None	0	0	0.3544702638834187	NotSpecified
18	GCTCAGAATCTGTTCTATGCCCCAATTTTTCTGTTTCATGCAAGATCTGCCTCCGCTAAAGTATGACCCCGATGTTGTGGTCACGGATTTCCGCTTTGGGACAATCCCTGTGAAGCTGTACCAACCCAAGGCATCCACCTGCACCCTGAAGCCTGGCATCGTGTACTACCACGGTGGCGGGGGCGTCATGGGGAGTTTGAGTAAGAACCATTTTCTCAGACC	GCTCAGAATCTGTTCTATGCCCCAATTTTTCTGTTTCATGCAAGATCTGCCTCCGCTAAAGTATGACCCCGATGTTGTGGTCACGGATTTCCGCTTTGGGACAATCCCTGTGAAGCTGTACCAACCCAAGGCATCCACCTGCACCCTGAAGCCTGGCATCGTG--------------CGGGGGCGTCATGGGGAGTTTGAGTAAGAACCATTTTCTCAGACC	0	0	0	163	177	TACTACCACGGTGG	False	False	None	False	None	0	0	0.3544702638834187	NotSpecified
17	GCTCAGAATCTGTTCTATGCCCCAATTTTTCTGTTTCATGCAAGATCTGCCTCCGCTAAAGTATGACCCCGATGTTGTGGTCACGGATTTCCGCTTTGGGACAATCCCTGTGAAGCTGTACCAACCCAAGGCATCCACCTGCACCCTGAAGCCTGGCATCGTGTACTACCACGGTGGCGGGGGCGTCATGGGGAGTTTGAGTAAGAACCATTTTCTCAGACC	GCTCAGAATCTGTTCTATGCCCCAATTTTTCTGTTTCATGCAAGATCTGCCTCCGCTAAAGTATGACCCCGATGTTGTGGTCACGGATTTCCGCTTTGGGACAATCCCTGTGAAGCTGTACCAACCCAAGGCATCCACCTGCACCCTGAAGCCTGGCA-------------CGGTGGCGGGGGCGTCATGGGGAGTTTGAGTAAGAACCATTTTCTCAGACC	0	0	0	158	171	TCGTGTACTACCA	False	False	None	False	None	0	0	0.334777471445451	NotSpecified
17	GCTCAGAATCTGTTCTATGCCCCAATTTTTCTGTTTCATGCAAGATCTGCCTCCGCTAAAGTATGACCCCGATGTTGTGGTCACGGATTTCCGCTTTGGGACAATCCCTGTGAAGCTGTACCAACCCAAGGCATCCACCTGCACCCTGAAGCCTGGCATCGTGTACTACCACGGTGGCGGGGGCGTCATGGGGAGTTTGAGTAAGAACCATTTTCTCAGACC	GCTCAGAATCTGTTCTATGCCCCAATTTTTCTGTTTCATGCAAGATCTGCCTCCGCTAAAGTATGACCCCGATGTTGTGGTCACGGATTTCCGCTTTGGGACAATCCCTGTGAAGCTGTACCAACCCAAGGCATCCACCTGCACCCTGAAGCCTGG------------------TGGCGGGGGCGTCATGGGGAGTTTGAGTAAGAACCATTTTCTCAGACC	0	0	0	156	174	CATCGTGTACTACCACGG	False	False	None	False	None	0	0	0.334777471445451	NotSpecified
16	GCTCAGAATCTGTTCTATGCCCCAATTTTTCTGTTTCATGCAAGATCTGCCTCCGCTAAAGTATGACCCCGATGTTGTGGTCACGGATTTCCGCTTTGGGACAATCCCTGTGAAGCTGTACCAACCCAAGGCATCCACCTGCACCCTGAAGCCTGGCATCGTGTACTACCACGGTGGCGGGGGCGTCATGGGGAGTTTGAGTAAGAACCATTTTCTCAGACC	GCTCAGAATCTGTTCTATGCCCCAATTTTTCTGTTTCATGCAAGATCTGCCTCCGCTAAAGTATGACCCCGATGTTGTGGTCACGGATTTTCGCTTTGGGACAATCCCTGTGAAGCTGTACCAACCCAAGGCATCCACCTGCACCCTGAAGCCT---------------------------GGCGTCATGGGGAGTTTGAGTAAGAACCATTTTCTCAGACC	0	0	0	154	181	GGCATCGTGTACTACCACGGTGGCGGG	False	False	None	False	None	0	0	0.31508467900748327	NotSpecified
15	GCTCAGAATCTGTTCTATGCCCCAATTTTTCTGTTTCATGCAAGATCTGCCTCCGCTAAAGTATGACCCCGATGTTGTGGTCACGGATTTCCGCTTTGGGACAATCCCTGTGAAGCTGTACCAACCCAAGGCATCCACCTGCACCCTGAAGCCTGGCATCGTGTACTACCACGGTGGCGGGGGCGTCATGGGGAGTTTGAGTAAGAACCATTTTCTCAGACC	GCTCAGAATCTGTTCTATGCCCCAATTTTTCTGTTTCATGCAAGATCTGCCTCCGCTAAAGTATGACCCCGATGTTGTGGTCACGGATTTCCGCTTTGGGACAATCCCTGTGAAGCTGTACCAACCCAAGGCATCCACCTGCACCCTGAAGCCTGGCATCGTGTA------------CGGGGGCGTCATGGGGAGTTTGAGTAAGAACCATTTTCTCAGACC	0	0	0	165	177	CTACCACGGTGG	False	False	None	False	None	0	0	0.29539188656951554	NotSpecified
15	GCTCAGAATCTGTTCTATGCCCCAATTTTTCTGTTTCATGCAAGATCTGCCTCCGCTAAAGTATGACCCCGATGTTGTGGTCACGGATTTCCGCTTTGGGACAATCCCTGTGAAGCTGTACCAACCCAAGGCATCCACCTGCACCCTGAAGCCTGGCATCGTGTACTACCACGGTGGCGGGGGCGTCATGGGGAGTTTGAGTAAGAACCATTTTCTCAGACC	GCTCAGAATCTGTTCTATGCCCCAATTTTTCTGTTTCATGCAAGATCTGCCTCCGCTAAAGTATGACCCCGATGTTGTGGTCACGGATTTCCGCTTTGGGACAATCCCTGTGAAGCTGTACCAACCCAAGGCATCCACCTGCACCCTGAAGCCTGGCATCGTGTACTACCA-------GGGGGCGTCATGGGGAGTTTGAGTAAGAACCATTTTCTCAGACC	0	0	0	171	178	CGGTGGC	False	False	None	False	None	0	0	0.29539188656951554	NotSpecified
14	GCTCAGAATCTGTTCTATGCCCCAATTTTTCTGTTTCATGCAAGATCTGCCTCCGCTAAAGTATGACCCCGATGTTGTGGTCACGGATTTCCGCTTTGGGACAATCCCTGTGAAGCTGTACCAACCCAAGGCATCCACCTGCACCCTGAAGCCTGGCATCGTGTACTACCACGGTGGCGGGGGCGTCATGGGGAGTTTGAGTAAGAACCATTTTCTCAGACC	GCTCAGAATCTGTTCTATGCCCCAATTTTTCTGTTTCATGCAAGATCTGCCTCCGCT-AAGTATGACCCCGATGTTGTGGTCACGGGTTTCCGCTTTGGGACAATCCCTGTGAAGCTGTACCAACCCAAGGCATCCACCTGCACCCTGAAGCCTGGCATCGTGTACTACCA--------GGGGCGTCATGGGGAGTTTGAGTAAGAACCATTTTCTCAGACC	0	0	0	171	179	CGGTGGCG	False	False	None	False	None	0	0	0.27569909413154786	NotSpecified
13	GCTCAGAATCTGTTCTATGCCCCAATTTTTCTGTTTCATGCAAGATCTGCCTCCGCTAAAGTATGACCCCGATGTTGTGGTCACGGATTTCCGCTTTGGGACAATCCCTGTGAAGCTGTACCAACCCAAGGCATCCACCTGCACCCTGAAGCCTGGCATCGTGTACTACCACGGTGGCGGGGGCGTCATGGGGAGTTTGAGTAAGAACCATTTTCTCAGACC	GCTCAGAATCTGTTCTATGCCCCAATTTTTCTGTTTCATGCAAGATCTGCCTCCGCTAAAGTATG-------------------------------------------------------------------------------------------------------------------GGGCGTCATGGGGAGTTTGAGTAAGAACCATTTTCTCAGACC	0	0	0	65	180	ACCCCGATGTTGTGGTCACGGATTTCCGCTTTGGGACAATCCCTGTGAAGCTGTACCAACCCAAGGCATCCACCTGCACCCTGAAGCCTGGCATCGTGTACTACCACGGTGGCGG	False	False	None	False	None	0	0	0.25600630169358013	NotSpecified
13	GCTCAGAATCTGTTCTATGCCCCAATTTTTCTGTTTCATGCAAGATCTGCCTCCGCTAAAGTATGACCCCGATGTTGTGGTCACGGATTTCCGCTTTGGGACAATCCCTGTGAAGCTGTACCAACCCAAGGCATCCACCTGCACCCTGAAGCCTGGCATCGTGTACTACCACGGTGGCGGGGGCGTCATGGGGAGTTTGAGTAAGAACCATTTTCTCAGACC	GCTCAGAATCTGTTCTATGCCCCAATTTTTCTGTTTCATGCAAGATCTGCCTCCGCTAAAGTATGACCCCGATGTTGTGGTCACGGATTTCCGCTTTGGGACAATCCCTGTGAAGCTGTACCAACCCAAGGCATCCACCTGCACCCTGAAGCCTGGCATCG----------------CGGGGGCGTCATGGGGAGTTTGAGTAAGAACCATTTTCTCAGACC	0	0	0	161	177	TGTACTACCACGGTGG	False	False	None	False	None	0	0	0.25600630169358013	NotSpecified
13	GCTCAGAATCTGTTCTATGCCCCAATTTTTCTGTTTCATGCAAGATCTGCCTCCGCTAAAGTATGACCCCGATGTTGTGGTCACGGATTTCCGCTTTGGGACAATCCCTGTGAAGCTGTACCAACCCAAGGCATCCACCTGCACCCTGAAGCCTGGCATCGTGTACTACCACGGTGGCGGGGGCGTCATGGGGAGTTTGAGTAAGAACCATTTTCTCAGACC	GCTCAGAATCTGTTCTATGCCCCAATTTTTCTGTTTCATGCAAGATCTGCCTCCGCTAAAGTATGACCCCGATGTTGTGGTCACGGATTTCCGCTTTGGGACAATCCCTGTGAAGCTGTACCAACCCAAGGCATCCACCTGCACCCTGAAGCCTGGCATCGTG-------ACGGTGGCGGGGGCGTCATGGGGAGTTTGAGTAAGAACCATTTTCTCAGACC	0	0	0	163	170	TACTACC	False	False	None	False	None	0	0	0.25600630169358013	NotSpecified
12	GCTCAGAATCTGTTCTATGCCCCAATTTTTCTGTTTCATGCAAGATCTGCCTCCGCTAAAGTATGACCCCGATGTTGTGGTCACGGATTTCCGCTTTGGGACAATCCCTGTGAAGCTGTACCAACCCAAGGCATCCACCTGCACCCTGAAGCCTGGCATCGTGTACTACCACGGTGGCGGGGGCGTCATGGGGAGTTTGAGTAAGAACCATTTTCTCAGACC	GCTCAGAATCTGTTCTATGCCCCAATTTTTCTGTTTCATGCAAGATCTGCCTCCGCTAAAGTATGACCCCGATGTTGTGGTCACGGATTTCCGCTTTGGGACAATCCCTGTGAAGCTGTACCAACCCAAGGCATCCACCTGCACCCTGAAGCCTGGC--------------CGGTGGCGGGGGCGTCATGGGGAGTTTGAGTAAGAACCATTTTCTCAGACC	0	0	0	157	171	ATCGTGTACTACCA	False	False	None	False	None	0	0	0.23631350925561243	NotSpecified
12	GCTCAGAATCTGTTCTATGCCCCAATTTTTCTGTTTCATGCAAGATCTGCCTCCGCTAAAGTATGACCCCGATGTTGTGGTCACGGATTTCCGCTTTGGGACAATCCCTGTGAAGCTGTACCAACCCAAGGCATCCACCTGCACCCTGAAGCCTGGCATCGTGTACTACCACGGTGGCGGGGGCGTCATGGGGAGTTTGAGTAAGAACCATTTTCTCAGACC	GCTCAGAATCTGTTCTATGCCCCAATTTTTCTGTTTCATGCAAGATCTGCCTCCGCTAAAGTATGACCCCGATGTTGTGGTCACGGATTTCCGCTTTGGGACAATCCCTGTGAAGCTGTACCAACCCAAGGCATCCACCTGCACCCTGAAGCCTGGCA---------------------------TCATGGGGAGTTTGAGTAAGAACCATTTTCTCAGACC	0	0	0	158	185	TCGTGTACTACCACGGTGGCGGGGGCG	False	False	None	False	None	0	0	0.23631350925561243	NotSpecified
12	GCTCAGAATCTGTTCTATGCCCCAATTTTTCTGTTTCATGCAAGATCTGCCTCCGCTAAAGTATGACCCCGATGTTGTGGTCACGGATTTCCGCTTTGGGACAATCCCTGTGAAGCTGTACCAACCCAAGGCATCCACCTGCACCCTGAAGCCTGGCATCGTGTACTACCACGGTGGCGGGGGCGTCATGGGGAGTTTGAGTAAGAACCATTTTCTCAGACC	GCTCAGAATCTGTTCTATGCCCCAATTTTTCTGTTTCATGCAAGATCTGCCTCCGCTAAAGTATGACCCCGATGTTGTGGTCACGGATTTCCGCTTTGGGACAATCCCTGTGAAGCTGTACCAACCCAAGGCATCCACCTGCACCCTGAAGCCTGGCATCGTGTACTA---------CGGGGGCGTCATGGGGAGTTTGAGTAAGAACCATTTTCTCAGACC	0	0	0	168	177	CCACGGTGG	False	False	None	False	None	0	0	0.23631350925561243	NotSpecified
11	GCTCAGAATCTGTTCTATGCCCCAATTTTTCTGTTTCATGCAAGATCTGCCTCCGCTAAAGTATGACCCCGATGTTGTGGTCACGGATTTCCGCTTTGGGACAATCCCTGTGAAGCTGTACCAACCCAAGGCATCCACCTGCACCCTGAAGCCTGGCATCGTGTACTACCACGGTGGCGGGGGCGTCATGGGGAGTTTGAGTAAGAACCATTTTCTCAGACC	GCTCAGAATCTGTTCTATGCCCCAATTTTTCTGTTTCATGCAAGATCTGCCTCCGCTAAAGTATGACCCCGATGTTGTGGTCACGGATTTCCGCTTTGGGACAATCCCTGTGAAGCTGTACCAACCCAAGGCATCCACCTGCACCCTGAAGCCTGGCATCGTGTACTACCA---------GGGCGTCATGGGGAGTTTGAGTAAGAACCATTTTCTCAGACC	0	0	0	171	180	CGGTGGCGG	False	False	None	False	None	0	0	0.21662071681764475	NotSpecified
11	GCTCAGAATCTGTTCTATGCCCCAATTTTTCTGTTTCATGCAAGATCTGCCTCCGCTAAAGTATGACCCCGATGTTGTGGTCACGGATTTCCGCTTTGGGACAATCCCTGTGAAGCTGTACCAACCCAAGGCATCCACCTGCACCCTGAAGCCTGGCATCGTGTACTACCACGGTGGCGGGGGCGTCATGGGGAGTTTGAGTAAGAACCATTTTCTCAGACC	GCTCAGAATCTGTTCTATGCCCCAATTTTTCTGTTTCATGCAAGATCTGCCTCCGCTAAAGTATGACCCCGATGTTGTGGTCACGGATTTCCGCTTTGGGACAATTCCTGTGAAGCTGTACCAACCCAAGGCATCCACCTGCACCCTGAAGCCTGGCATCGTGTACTAC-----------------CATGGGGAGTTTGAGTAAGAACCATTTTCTCAGACC	0	0	0	169	186	CACGGTGGCGGGGGCGT	False	False	None	False	None	0	0	0.21662071681764475	NotSpecified
11	GCTCAGAATCTGTTCTATGCCCCAATTTTTCTGTTTCATGCAAGATCTGCCTCCGCTAAAGTATGACCCCGATGTTGTGGTCACGGATTTCCGCTTTGGGACAATCCCTGTGAAGCTGTACCAACCCAAGGCATCCACCTGCACCCTGAAGCCTGGCATCGTGTACTACCACGGTGGCGGGGGCGTCATGGGGAGTTTGAGTAAGAACCATTTTCTCAGACC	GCTCAGAATCTGTTCTATGCCCCAATTTTTCTGTTTCATGCAAGATCTGCCTCCGCTAAAGTATGACCCCGATGTTGTGGTCACGGATTTCCGCTTTGGGACAATCCCTGTGAAGCTGTACCAACCCAAGGCATCCACCTGCACC---------------------------GGTGGCGGGGGCGTCATGGGGAGTTTGAGTAAGAACCATTTTCTCAGACC	0	0	0	145	172	CTGAAGCCTGGCATCGTGTACTACCAC	False	False	None	False	None	0	0	0.21662071681764475	NotSpecified
11	GCTCAGAATCTGTTCTATGCCCCAATTTTTCTGTTTCATGCAAGATCTGCCTCCGCTAAAGTATGACCCCGATGTTGTGGTCACGGATTTCCGCTTTGGGACAATCCCTGTGAAGCTGTACCAACCCAAGGCATCCACCTGCACCCTGAAGCCTGGCATCGTGTACTACCACGGTGGCGGGGGCGTCATGGGGAGTTTGAGTAAGAACCATTTTCTCAGACC	GCTCAGAATCTGTTCTATGCCCCAATTTTTCTGTTTCATGCAAGATCTGCCTCCGCTAAAGTATGACCCCGATGTTGTGGTCACGGATTTCCGCTTTGGGACAATCCCTGTGAAGCTGTACCAACCCAAGGCATCCACCTGCACCCTGAAGCCTGGCATCGTGTACTAC--------CGGGGGCGTCATGGGGAGTTTGAGTAAGAACCATTTTCTCAGACC	0	0	0	169	177	CACGGTGG	False	False	None	False	None	0	0	0.21662071681764475	NotSpecified
11	GCTCAGAATCTGTTCTATGCCCCAATTTTTCTGTTTCATGCAAGATCTGCCTCCGCTAAAGTATGACCCCGATGTTGTGGTCACGGATTTCCGCTTTGGGACAATCCCTGTGAAGCTGTACCAACCCAAGGCATCCACCTGCACCCTGAAGCCTGGCATCGTGTACTACCACGGTGGCGGGGGCGTCATGGGGAGTTTGAGTAAGAACCATTTTCTCAGACC	GCTCAGAATCTGTTCTATGCCCCAATTTTTCTGTTTCATGCAAGATCTGCCTCCGCTAAAGTATGACCCCGATGTTGTGGTCACGGATTTCCGCTTTGGGACAATCCCTGTGAGGCTGTACCAACCCAAGGCATCCACCTGCACCCTGAAGCCTGGCATCGT------------------GGGCGTCATGGGGAGTTTGAGTAAGAGCCATTTTCTCAGACC	0	0	0	162	180	GTACTACCACGGTGGCGG	False	False	None	False	None	0	0	0.21662071681764475	NotSpecified
11	GCTCAGAATCTGTTCTATGCCCCAATTTTTCTGTTTCATGCAAGATCTGCCTCCGCTAAAGTATGACCCCGATGTTGTGGTCACGGATTTCCGCTTTGGGACAATCCCTGTGAAGCTGTACCAACCCAAGGCATCCACCTGCACCCTGAAGCCTGGCATCGTGTACTACCACGGTGGCGGGGGCGTCATGGGGAGTTTGAGTAAGAACCATTTTCTCAGACC	GCTCAGAATCTGTTCTATGCCCCAATTTTTCTGTTTCATGCAAGATCTGCCTCCGCTAAAGTATGACCCCGATGTTGTGGTCACGGATTTCCGCTTTGGGACAATCCCTGTGAAGCTGTACCAACCCAAGGCATCCACCTGCACCCTGAAGCCTGGCATCGTGTACTACCA---TGGCGGGGGCGTCATGGGGAGTTTGAGTAAGAACCATTTTCTCAGACC	0	0	0	171	174	CGG	False	False	None	False	None	0	0	0.21662071681764475	NotSpecified
10	GCTCAGAATCTGTTCTATGCCCCAATTTTTCTGTTTCATGCAAGATCTGCCTCCGCTAAAGTATGACCCCGATGTTGTGGTCACGGATTTCCGCTTTGGGACAATCCCTGTGAAGCTGTACCAACCCAAGGCATCCACCTGCACCCTGAAGCCTGGCATCGTGTACTACCACGGTGGCGGGGGCGTCATGGGGAGTTTGAGTAAGAACCATTTTCTCAGACC	GCTCAGAATCTGTTCTATGCCCCAATTTTTCTGATTCATGCAAGATCTGCCTCCGCTAAAGTATGACCCCGATGTTGTGGTCACGGATTTCCGCTTTGGGACAATCCCTGTGAAGCTGTACCAACCCAAGGC----------------------------------------------GGGGGCGTCATGGGGAGTTTGAGTAAGAACCATTTTCTCAGACC	0	0	0	132	178	ATCCACCTGCACCCTGAAGCCTGGCATCGTGTACTACCACGGTGGC	False	False	None	False	None	0	0	0.19692792437967704	NotSpecified
10	GCTCAGAATCTGTTCTATGCCCCAATTTTTCTGTTTCATGCAAGATCTGCCTCCGCTAAAGTATGACCCCGATGTTGTGGTCACGGATTTCCGCTTTGGGACAATCCCTGTGAAGCTGTACCAACCCAAGGCATCCACCTGCACCCTGAAGCCTGGCATCGTGTACTACCACGGTGGCGGGGGCGTCATGGGGAGTTTGAGTAAGAACCATTTTCTCAGACC	GCTCAGAATCTGTTCTATGCCCCAATTTTTCTGTTTCATGCAAGATCTGCCTCCGCTAAAGTATGACCCCGATGTTGTGGTCACGGATTTCCGCTTTGGGACAATCCCTGTGAAGCTGTACCAACCCAAGGCATCCACCTGCACCCTGAAGCCTGGCATCGTGT------GCGGTGGCGGGGGCGTCATGGGGAGTTTGAGTAAGAACCATTTTCTCAGACC	0	0	0	164	170	ACTACC	False	False	None	False	None	170	G	0.19692792437967704	NotSpecified
10	GCTCAGAATCTGTTCTATGCCCCAATTTTTCTGTTTCATGCAAGATCTGCCTCCGCTAAAGTATGACCCCGATGTTGTGGTCACGGATTTCCGCTTTGGGACAATCCCTGTGAAGCTGTACCAACCCAAGGCATCCACCTGCACCCTGAAGCCTGGCATCGTGTACTACCACGGTGGCGGGGGCGTCATGGGGAGTTTGAGTAAGAACCATTTTCTCAGACC	GCTCAGAATCTGTTCTATGCCCCAATTTTTCTGTTTCATGCAAGATCTGCCTCCGCTAAAGTATGACCCCGATGTTGTGGTCACGGATTTCCGCTTTGGGACAATCCCTGTGAAGCTGTACCAACCCAAGGCATCCACCTGCACCCTGAAGCCTGGCAT----------------GGCGGGGGCGTCATGGGGAGTTTGAGTAAGAACCATTTTCTCAGACC	0	0	0	159	175	CGTGTACTACCACGGT	False	False	None	False	None	0	0	0.19692792437967704	NotSpecified
10	GCTCAGAATCTGTTCTATGCCCCAATTTTTCTGTTTCATGCAAGATCTGCCTCCGCTAAAGTATGACCCCGATGTTGTGGTCACGGATTTCCGCTTTGGGACAATCCCTGTGAAGCTGTACCAACCCAAGGCATCCACCTGCACCCTGAAGCCTGGCATCGTGTACTACCACGGTGGCGGGGGCGTCATGGGGAGTTTGAGTAAGAACCATTTTCTCAGACC	GCTCAGAATCTGTTCTAGGCCCCAATTTTTCTGTTTCATGCAAGATCTGCCTCCGCTAAAGTATGACCCCGATGTTGTGGTCACGGATTTCCGCTTTGGGACAATCCCTGTGAAGCTGTACCAACCCAAGGCATCCACCTGCACCCTGAAGCCTGGCATCGTGTACTACCA-----------GCGTCATGGGGAGTTTGAGTAAGAACCATTTTCTCAGACC	0	0	0	171	182	CGGTGGCGGGG	False	False	None	False	None	0	0	0.19692792437967704	NotSpecified
10	GCTCAGAATCTGTTCTATGCCCCAATTTTTCTGTTTCATGCAAGATCTGCCTCCGCTAAAGTATGACCCCGATGTTGTGGTCACGGATTTCCGCTTTGGGACAATCCCTGTGAAGCTGTACCAACCCAAGGCATCCACCTGCACCCTGAAGCCTGGCATCGTGTACTACCACGGTGGCGGGGGCGTCATGGGGAGTTTGAGTAAGAACCATTTTCTCAGACC	GCTCAGAATCTGTTCTATGCCCCAATTTTTCTGTTTCATGCAAGATCTGCCTCCGCTAAAGTATGACCCCGATGTTGTGGTCACGGATTTCCGCTTTGGGACAATCCCTGTGAAGCTGTACCAACCCAAGGCATCCACCTGCACCC-------------------------CGGTGGCGGGGGCGTCATGGGGAGTTTGAGTAAGAACCATTTTCTCAGACC	0	0	0	146	171	TGAAGCCTGGCATCGTGTACTACCA	False	False	None	False	None	0	0	0.19692792437967704	NotSpecified
10	GCTCAGAATCTGTTCTATGCCCCAATTTTTCTGTTTCATGCAAGATCTGCCTCCGCTAAAGTATGACCCCGATGTTGTGGTCACGGATTTCCGCTTTGGGACAATCCCTGTGAAGCTGTACCAACCCAAGGCATCCACCTGCACCCTGAAGCCTGGCATCGTGTACTACCACGGTGGCGGGGGCGTCATGGGGAGTTTGAGTAAGAACCATTTTCTCAGACC	GCTCAGAATCTGTTCTATGCCCCAATTTTTCTGTTTCATGCAAGATCTGCCTCCGCTAAAGTATGACCCCGATGTTGTGGTCACGGATTTCCGCTTTGGGACAATCCCTGTGAAGCTGTACCAACCCAAGGCATCCACCTGCACCCTGA----------------------CGGTGGCGGGGGCGTCATGGGGAGTTTGAGTAAGAACCATTTTCTCAGACC	0	0	0	149	171	AGCCTGGCATCGTGTACTACCA	False	False	None	False	None	0	0	0.19692792437967704	NotSpecified
9	GCTCAGAATCTGTTCTATGCCCCAATTTTTCTGTTTCATGCAAGATCTGCCTCCGCTAAAGTATGACCCCGATGTTGTGGTCACGGATTTCCGCTTTGGGACAATCCCTGTGAAGCTGTACCAACCCAAGGCATCCACCTGCACCCTGAAGCCTGGCATCGTGTACTACCACGGTGGCGGGGGCGTCATGGGGAGTTTGAGTAAGAACCATTTTCTCAGACC	GCTCAGAATCTGTTCTATGCCCCAATTTTTCTGTTTCATGCAAGATCTGCCTCCGCTAAAGTATGACCCCGATGTTGTGGTCACGGATTTCCGCTTTGGGACAATCCCTGTGAAGCTGTATCAACCCAAGGCATCCACCTGCACCCTGAAGCCTGGCATCGTGTACTACCAC-GTGGCGGGGGCGTCATGGGGAGTTTGAGTAAGAACCATTTTCTCAGACC	0	0	0	172	173	G	False	False	None	False	None	0	0	0.17723513194170934	NotSpecified
9	GCTCAGAATCTGTTCTATGCCCCAATTTTTCTGTTTCATGCAAGATCTGCCTCCGCTAAAGTATGACCCCGATGTTGTGGTCACGGATTTCCGCTTTGGGACAATCCCTGTGAAGCTGTACCAACCCAAGGCATCCACCTGCACCCTGAAGCCTGGCATCGTGTACTACCACGGTGGCGGGGGCGTCATGGGGAGTTTGAGTAAGAACCATTTTCTCAGACC	GCTCAGAATCTGTTCTATGCCCCAATTTTTCTGTTTCATGCAAGATCTGCCTCCGCTAAAGTATGACCCCGATGTTGTGGTCACGGATTTCCGCTTTGGGACAATCCCTGTGAAGCTGTACCAACCCAAGGCATCCACCTGCACCCTGAAGCCTGGCA-----------CACGGTGGCGGGGGCGTCATGGGGAGTTTGAGTAAGAACCATTTTCTCAGACC	0	0	0	158	169	TCGTGTACTAC	False	False	None	False	None	0	0	0.17723513194170934	NotSpecified
9	GCTCAGAATCTGTTCTATGCCCCAATTTTTCTGTTTCATGCAAGATCTGCCTCCGCTAAAGTATGACCCCGATGTTGTGGTCACGGATTTCCGCTTTGGGACAATCCCTGTGAAGCTGTACCAACCCAAGGCATCCACCTGCACCCTGAAGCCTGGCATCGTGTACTACCACGGTGGCGGGGGCGTCATGGGGAGTTTGAGTAAGAACCATTTTCTCAGACC	GCTCAGAATCTGTTCTATGCCCCAATTTTTCTGTTTCATGCAAGATCTGCCTCCGCTAAAGTATGACCCCGATGTTGTGGTCACGGATTTCCGCTTTGGGACAATCCCTGTGAAGCTGTACCAACCCAAGGC------------------------------------------------GGGCGTCATGGGGAGTTTGAGTAAGAACCATTTTCTCAGACC	0	0	0	132	180	ATCCACCTGCACCCTGAAGCCTGGCATCGTGTACTACCACGGTGGCGG	False	False	None	False	None	0	0	0.17723513194170934	NotSpecified
9	GCTCAGAATCTGTTCTATGCCCCAATTTTTCTGTTTCATGCAAGATCTGCCTCCGCTAAAGTATGACCCCGATGTTGTGGTCACGGATTTCCGCTTTGGGACAATCCCTGTGAAGCTGTACCAACCCAAGGCATCCACCTGCACCCTGAAGCCTGGCATCGTGTACTACCACGGTGGCGGGGGCGTCATGGGGAGTTTGAGTAAGAACCATTTTCTCAGACC	GCTCAGAATCTGTTCTATGCCCCAATTTTTCTGTTTCATGCAAGATCTGCCTCCGCTAAAGTATGACCCCGATGTTGTGGTCACGGATTTCCGCTTTGGGACAATCCCTGTGAAGCTGTACCAACCCAAGGCATCCACCTGCACCCTGAAGCCTGGCATCGTGT--------GGTGGCGGGGGCGTCATGGGGAGTTTGAGTAAGAACCATTTTCTCAGACC	0	0	0	164	172	ACTACCAC	False	False	None	False	None	0	0	0.17723513194170934	NotSpecified
9	GCTCAGAATCTGTTCTATGCCCCAATTTTTCTGTTTCATGCAAGATCTGCCTCCGCTAAAGTATGACCCCGATGTTGTGGTCACGGATTTCCGCTTTGGGACAATCCCTGTGAAGCTGTACCAACCCAAGGCATCCACCTGCACCCTGAAGCCTGGCATCGTGTACTACCACGGTGGCGGGGGCGTCATGGGGAGTTTGAGTAAGAACCATTTTCTCAGACC	GCTCAGAATCTGTTCTATGCCCCAATTTTTCTGTTTCATGCAAGATCTGCCTCCGCTAAAGTATGACCCCGATGTTGTGGTCACGGATTTCCGCTTTGGG------------------------------------------------------------------------------GGGGGCGTCATGGGGAGTTTGAGTAAGAACCATTTTCTCAGACC	0	0	0	100	178	ACAATCCCTGTGAAGCTGTACCAACCCAAGGCATCCACCTGCACCCTGAAGCCTGGCATCGTGTACTACCACGGTGGC	False	False	None	False	None	0	0	0.17723513194170934	NotSpecified
9	GCTCAGAATCTGTTCTATGCCCCAATTTTTCTGTTTCATGCAAGATCTGCCTCCGCTAAAGTATGACCCCGATGTTGTGGTCACGGATTTCCGCTTTGGGACAATCCCTGTGAAGCTGTACCAACCCAAGGCATCCACCTGCACCCTGAAGCCTGGCATCGTGTACTACCACGGTGGCGGGGGCGTCATGGGGAGTTTGAGTAAGAACCATTTTCTCAGACC	GCTCAGAATCTGTTCTATGCCCCAATTTTTCTGTTTCATGCAAGATCTGCCTCCGCTAAAGTATGACCCCGATGTTGTGGTCACGGATTTCCGCTTTGGGACAATCCCTGTGAAGCTGTACCAACCCAAGGCATCCACCTGCACCCTGAAGCCTGGCATCG---------------------------TGGGGAGTTTGAGTAAGAACCATTTTCTCAGACC	0	0	0	161	188	TGTACTACCACGGTGGCGGGGGCGTCA	False	False	None	False	None	0	0	0.17723513194170934	NotSpecified
9	GCTCAGAATCTGTTCTATGCCCCAATTTTTCTGTTTCATGCAAGATCTGCCTCCGCTAAAGTATGACCCCGATGTTGTGGTCACGGATTTCCGCTTTGGGACAATCCCTGTGAAGCTGTACCAACCCAAGGCATCCACCTGCACCCTGAAGCCTGGCATCGTGTACTACCACGGTGGCGGGGGCGTCATGGGGAGTTTGAGTAAGAACCATTTTCTCAGACC	GCTCAGAATCTGTTCTATGCCCCAATTTTTCTGTTTCATGCAAGATCTGCCTCCGCTAAAGTATGACCCCGATGTTGTGGTCACGGATTTCCGCTTTGGGACAATCCCTGTGAAGCTGTACCAACCCAAGGCATCCACCTGCACCCTGAAGCCTGGCATCGTGTA-------------GGGGGCGTCATGGGGAGTTTGAGTAAGAACCATTTTCTCAGACC	0	0	0	165	178	CTACCACGGTGGC	False	False	None	False	None	0	0	0.17723513194170934	NotSpecified
9	GCTCAGAATCTGTTCTATGCCCCAATTTTTCTGTTTCATGCAAGATCTGCCTCCGCTAAAGTATGACCCCGATGTTGTGGTCACGGATTTCCGCTTTGGGACAATCCCTGTGAAGCTGTACCAACCCAAGGCATCCACCTGCACCCTGAAGCCTGGCATCGTGTACTACCACGGTGGCGGGGGCGTCATGGGGAGTTTGAGTAAGAACCATTTTCTCAGACC	GCTCAGAATCTGTTCTATGCCCCAATTTTTCTGTTTCATGCAAGATCTGCCTCCGCTAAAGTATGACCCCGATGTTGTGGTCACGGATTTCCGCTTTGGGACAATCCCTGTGAAGCTGTACCAACCCAAGGCATCCACCTGCACCCTGAAGCCTGGCATCGA--------ACGGTGGCGGGGGCGTCATGGGGAGTTTGAGTAAGAACCATTTTCTCAGACC	0	0	0	162	170	GTACTACC	False	False	None	False	None	0	0	0.17723513194170934	NotSpecified
9	GCTCAGAATCTGTTCTATGCCCCAATTTTTCTGTTTCATGCAAGATCTGCCTCCGCTAAAGTATGACCCCGATGTTGTGGTCACGGATTTCCGCTTTGGGACAATCCCTGTGAAGCTGTACCAACCCAAGGCATCCACCTGCACCCTGAAGCCTGGCATCGTGTACTACCACGGTGGCGGGGGCGTCATGGGGAGTTTGAGTAAGAACCATTTTCTCAGACC	GCTCAGAATCTGTTCTATGCCCCAATTTTTCTGTTTCATGCAAGATCTGCCTCCGCTAAAGTATGACCCCGATGTTGTGGTCACGGATTTCCGCTTTGGGACAATCCCTGTGAAGCTGTACCAACCCAAGGCATCCACCTGCACCCTGAAGCCTGGCATCGTGTACTACCCCGGTGGCGGGGGCGTCATGGGGAGTTTGAGTAAGAACCATTTTCTCAGACC	0	0	0	0	0	0	False	False	None	False	None	170	C	0.17723513194170934	NotSpecified
9	GCTCAGAATCTGTTCTATGCCCCAATTTTTCTGTTTCATGCAAGATCTGCCTCCGCTAAAGTATGACCCCGATGTTGTGGTCACGGATTTCCGCTTTGGGACAATCCCTGTGAAGCTGTACCAACCCAAGGCATCCACCTGCACCCTGAAGCCTGGCATCGTGTACTACCACGGTGGCGGGGGCGTCATGGGGAGTTTGAGTAAGAACCATTTTCTCAGACC	GCTCAGAATCTGTTCTATGCCCCAATTTTTCTGTTTCATGCAAGATCTGCCTCCGCTAAAGTATGACCCCGATGTTGTGGTCACGGATTTCCGCTTTGGGACAATCCCTGTGAAGCTGTACCAACCCAAGGCATCCACCTGCACCCTGAAGCCTG----------------CGGTGGCGGGGGCGTCATGGGGAGTTTGAGTAAGAACCATTTTCTCAGACC	0	0	0	155	171	GCATCGTGTACTACCA	False	False	None	False	None	0	0	0.17723513194170934	NotSpecified
8	GCTCAGAATCTGTTCTATGCCCCAATTTTTCTGTTTCATGCAAGATCTGCCTCCGCTAAAGTATGACCCCGATGTTGTGGTCACGGATTTCCGCTTTGGGACAATCCCTGTGAAGCTGTACCAACCCAAGGCATCCACCTGCACCCTGAAGCCTGGCATCGTGTACTACCACGGTGGCGGGGGCGTCATGGGGAGTTTGAGTAAGAACCATTTTCTCAGACC	GCTCAGAATCTGTTCTATGCCTCAATTTTTCTGTTTCATGCAAGATCTGCCTCCGCTAAAGTATGACCCCGATGTTGTGGTCACGGATTTCCGCTTTGGGACAGTCCCTGTGAAGCTGTACCAACCCAAGGCATCCACCTGCACCCTGAAGCCTGGCATCGTGTAC-AC--CGGTGGCGGGGGCGTCATGGGGAGTTTGAGTAAGAACCATTTTCTCAGACC	0	0	0	166;169	167;171	T;CA	False	False	None	False	None	0	0	0.15754233950374164	NotSpecified
8	GCTCAGAATCTGTTCTATGCCCCAATTTTTCTGTTTCATGCAAGATCTGCCTCCGCTAAAGTATGACCCCGATGTTGTGGTCACGGATTTCCGCTTTGGGACAATCCCTGTGAAGCTGTACCAACCCAAGGCATCCACCTGCACCCTGAAGCCTGGCATCGTGTACTACCACGGTGGCGGGGGCGTCATGGGGAGTTTGAGTAAGAACCATTTTCTCAGACC	GCTCAGAATCTGTTCTATGCCCCAATTTTTCTGTTTCATGCAAGATCTGCCTCCGCTAAAGTATGACCCCGATGTTGTGGTCACGGATTTCCGCTTTGGGACAATCCCTGTGAAGCTGTACCAACCCAAGG-------------------------------------------TGGCGGGGGCGTCATGGGGAGTTTGAGTAAGAACCATTTTCTCAGACC	0	0	0	131	174	CATCCACCTGCACCCTGAAGCCTGGCATCGTGTACTACCACGG	False	False	None	False	None	0	0	0.15754233950374164	NotSpecified
8	GCTCAGAATCTGTTCTATGCCCCAATTTTTCTGTTTCATGCAAGATCTGCCTCCGCTAAAGTATGACCCCGATGTTGTGGTCACGGATTTCCGCTTTGGGACAATCCCTGTGAAGCTGTACCAACCCAAGGCATCCACCTGCACCCTGAAGCCTGGCATCGTGTACTACCA--CGGTGGCGGGGGCGTCATGGGGAGTTTGAGTAAGAACCATTTTCTCAGACC	GCTCAGAATCTGTTCTATGCCCCAATTTTTCTGTTTCATGCAAGATCTGCCTCCGCTAAAGTATGACCCCGATGTTGTGGTCACGGATTTCCGCTTTGGGACAATCCCTGTGAAGCTGTACCAACCCAAGGCATCCACCTGCACCCTGAAGCCTGGCATCGTGTACTACCATACGGTGGCGGGGGCGTCATGGGGAGTTTGAGTAAGAACCATTTTCTCAGACC	171	171	TA	0	0	0	False	False	None	False	None	0	0	0.15754233950374164	NotSpecified
8	GCTCAGAATCTGTTCTATGCCCCAATTTTTCTGTTTCATGCAAGATCTGCCTCCGCTAAAGTATGACCCCGATGTTGTGGTCACGGATTTCCGCTTTGGGACAATCCCTGTGAAGCTGTACCAACCCAAGGCATCCACCTGCACCCTGAAGCCTGGCATCGTGTACTACCACGGTGGCGGGGGCGTCATGGGGAGTTTGAGTAAGAACCATTTTCTCAGACC	GCTCAGAATCTGTTCTATGCCCCAATTTTTCTGTTTCATGCAAGATCTGCCTCCGCTAAAGTATGACCCCGATGTTGTGGTCACGGATTTCCGCTTTGGGACAATCCCTGTGAAGCTGTACCAACCCAAGGCATCCACCTGCACCCTGAAGCA------------------------CGGGGGCGTCATGGGGAGTTTGAGTAAGAACCATTTTCTCAGACC	0	0	0	153	177	TGGCATCGTGTACTACCACGGTGG	False	False	None	False	None	0	0	0.15754233950374164	NotSpecified
8	GCTCAGAATCTGTTCTATGCCCCAATTTTTCTGTTTCATGCAAGATCTGCCTCCGCTAAAGTATGACCCCGATGTTGTGGTCACGGATTTCCGCTTTGGGACAATCCCTGTGAAGCTGTACCAACCCAAGGCATCCACCTGCACCCTGAAGCCTGGCATCGTGTACTACCACGGTGGCGGGGGCGTCATGGGGAGTTTGAGTAAGAACCATTTTCTCAGACC	GCTCAGAATCTGTTCTATGCCCCAATTTTTCTGTTTCATGCAAGATCTGCCTCCGCTAAAGTATGACCCCGATGTTGTGGTCACGGATTTCCGCTTTGGGACAATCCCTGTGAAGCTGTACCAACCCAAGGCATCCACCTGCACCCTGAAGCCTGG------------------------GGGCGTCATAGGGAGTTTGAGTAAGAACCATTTTCTCAGACC	0	0	0	156	180	CATCGTGTACTACCACGGTGGCGG	False	False	None	False	None	0	0	0.15754233950374164	NotSpecified
8	GCTCAGAATCTGTTCTATGCCCCAATTTTTCTGTTTCATGCAAGATCTGCCTCCGCTAAAGTATGACCCCGATGTTGTGGTCACGGATTTCCGCTTTGGGACAATCCCTGTGAAGCTGTACCAACCCAAGGCATCCACCTGCACCCTGAAGCCTGGCATCGTGTACTACCACGGTGGCGGGGGCGTCATGGGGAGTTTGAGTAAGAACCATTTTCTCAGACC	GCTCAGAATCTGTTCTATGCCCCAATTTTTCTGTTTCATGCAAGATCTGCCTCCGCTAAAGTATGACCCCGATGTTGTGGTCACGGATTTCCGCTTTGGGACAATCCCTGTGAAGCTGTACCAACCCAAGGCATCCACCTGCACCCTGAAGCCT-----------------CGGTGGCGGGGGCGTCGTGGGGAGTTTGAGTAAGAACCATTTTCTCAGACC	0	0	0	154	171	GGCATCGTGTACTACCA	False	False	None	False	None	0	0	0.15754233950374164	NotSpecified
8	GCTCAGAATCTGTTCTATGCCCCAATTTTTCTGTTTCATGCAAGATCTGCCTCCGCTAAAGTATGACCCCGATGTTGTGGTCACGGATTTCCGCTTTGGGACAATCCCTGTGAAGCTGTACCAACCCAAGGCATCCACCTGCACCCTGAAGCCTGGCATCGTGTACTACCACGGTGGCGGGGGCGTCATGGGGAGTTTGAGTAAGAACCATTTTCTCAGACC	GCTCAGAATCTGTTCTATGCCCCAATTTTTCTGTTTCATGCAAGATCTGCCTCCGCTAAAGTATGACCCCGATGTTGTGGTCACGGATTTCCGCTTTGGGACAATCCCTGTGAAGCTGTACCAACCCAAGGCATCCACCTGCACCCTGAAGCCTGGCATCGTGTACTA-CACGATGGCGGGGGCGTCATGGGGAGTTTGAGTAAGAACCATTTTCTCAGACC	0	0	0	168	169	C	False	False	None	False	None	173	A	0.15754233950374164	NotSpecified
8	GCTCAGAATCTGTTCTATGCCCCAATTTTTCTGTTTCATGCAAGATCTGCCTCCGCTAAAGTATGACCCCGATGTTGTGGTCACGGATTTCCGCTTTGGGACAATCCCTGTGAAGCTGTACCAACCCAAGGCATCCACCTGCACCCTGAAGCCTGGCATCGTGTACTACCACGGTGGCGGGGGCGTCATGGGGAGTTTGAGTAAGAACCATTTTCTCAGACC	GCTCAGAATCTGTTCTATGCCCCAATTTTTCTGTTTCATGCAAGATCTGCCTCCGCTAAAGTATGACCCCGATGTTGTGGTCACGGATTTCCGCTTTGGGACAATCCCTGTGAAGCTGTACCAACCCAAGGCATCCACCTGCACCCTGAAGCCTGGCATCGTGTACTACCAC-------GGGGCGTCATGGGGAGTTTGAGTAAGAACCATTTTCTCAGACC	0	0	0	172	179	GGTGGCG	False	False	None	False	None	0	0	0.15754233950374164	NotSpecified
7	GCTCAGAATCTGTTCTATGCCCCAATTTTTCTGTTTCATGCAAGATCTGCCTCCGCTAAAGTATGACCCCGATGTTGTGGTCACGGATTTCCGCTTTGGGACAATCCCTGTGAAGCTGTACCAACCCAAGGCATCCACCTGCACCCTGAAGCCTGGCATCGTGTACTACCACGGTGGCGGGGGCGTCATGGGGAGTTTGAGTAAGAACCATTTTCTCAGACC	GCTCAGAATCTGTTCTATGCCCCAATTTTTCTGTTTCATGCAAGATCTGCCTCCGCTAAAGTATGACCCCGATGTTGTGGTCACGGATTTCCGCTTTGGGACAATCCCTGTGAAGCTGTACCAACCCAAGGCATCCACCTGCACCCTGAAGCCTGGCATCGTG---TACCCCGGTGGCGGGGGCGTCATGGGGAGTTTGAGTAAGAACCATTTTCTCAGACC	0	0	0	163	166	TAC	False	False	None	False	None	170	C	0.13784954706577393	NotSpecified
7	GCTCAGAATCTGTTCTATGCCCCAATTTTTCTGTTTCATGCAAGATCTGCCTCCGCTAAAGTATGACCCCGATGTTGTGGTCACGGATTTCCGCTTTGGGACAATCCCTGTGAAGCTGTACCAACCCAAGGCATCCACCTGCACCCTGAAGCCTGGCATCGTGTACTACCACGGTGGCGGGGGCGTCATGGGGAGTTTGAGTAAGAACCATTTTCTCAGACC	GCTCAGAATCTGTTCTATGCCCCAATTTTTCTGTTTCATGCAAGATCTGCCTCCGCTAAAGTATGACCCCGATGTTGTGGTCACGGATTTCCGCTTTGGGACAATCCCTGTGAAGCTGTACCAACCCAAGGCATCCACCTGCACCCTGAAGCC-------------------GGTGGCGGGGGCGTCATGGGGAGTTTGAGTAAGAACCATTTTCTCAGACC	0	0	0	153	172	TGGCATCGTGTACTACCAC	False	False	None	False	None	0	0	0.13784954706577393	NotSpecified
7	GCTCAGAATCTGTTCTATGCCCCAATTTTTCTGTTTCATGCAAGATCTGCCTCCGCTAAAGTATGACCCCGATGTTGTGGTCACGGATTTCCGCTTTGGGACAATCCCTGTGAAGCTGTACCAACCCAAGGCATCCACCTGCACCCTGAAGCCTGGCATCGTGTACTACCACGGTGGCGGGGGCGTCATGGGGAGTTTGAGTAAGAACCATTTTCTCAGACC	GCTCAGAATCTGTTCTATGCCCCAATTTTTCTGTTTCATGCAAGATCTGCCTCCGCTAAAGTATGACCCCGATGTTGTGGTCACGGATTTCCGCTTTGGGACAATCCCTGTGAAGCTGTACCAACCCAAGGCATCCACCTGCACCCTGAAGCCTG-------------------TGGCGGGGGCGTCATGGGGAGTTTGAGTAAGAACCATTTTCTCAGACC	0	0	0	155	174	GCATCGTGTACTACCACGG	False	False	None	False	None	0	0	0.13784954706577393	NotSpecified
7	GCTCAGAATCTGTTCTATGCCCCAATTTTTCTGTTTCATGCAAGATCTGCCTCCGCTAAAGTATGACCCCGATGTTGTGGTCACGGATTTCCGCTTTGGGACAATCCCTGTGAAGCTGTACCAACCCAAGGCATCCACCTGCACCCTGAAGCCTGGCATCGTGTACTACCACGGTGGCGGGGGCGTCATGGGGAGTTTGAGTAAGAACCATTTTCTCAGACC	GCTCAGAATCTGTTCTATGCCCCAATTTTTCTGTTTCATGCAAGATCTGCCTCCGCTAAAGTATGACCCCGATGTTGTGGTCACGGATTTCCGCTTTGGGACAATCCCTGTGAAGCTGTACCAACCCAAGGCATCCACCTGCACCCTGAAGCCTGGCATCGTGTACTAC--CGATGGCGGGGGCGTCATGGGGAGTTTGAGTAAGAACCATTTTCTCAGACC	0	0	0	169	171	CA	False	False	None	False	None	173	A	0.13784954706577393	NotSpecified
7	GCTCAGAATCTGTTCTATGCCCCAATTTTTCTGTTTCATGCAAGATCTGCCTCCGCTAAAGTATGACCCCGATGTTGTGGTCACGGATTTCCGCTTTGGGACAATCCCTGTGAAGCTGTACCAACCCAAGGCATCCACCTGCACCCTGAAGCCTGGCATCGTGTACTACCACGGTGGCGGGGGCGTCATGGGGAGTTTGAGTAAGAACCATTTTCTCAGACC	GCTCAGAATCTGTTCTATGCCCCAATTTTTCTGTTTCATGCAAGATCTGCCTCCGCTAAAGTATGACCCCGATGTTGTGGTCACGGATTTCCGCTTTGGGACAATCCCTGTGAAGCTGTACCAACCCAAGGCATCCACCTGCAC---------------------------------------CGTCATGGGGAGTTTGAGTAAGAACCATTTTCTCAGACC	0	0	0	144	183	CCTGAAGCCTGGCATCGTGTACTACCACGGTGGCGGGGG	False	False	None	False	None	0	0	0.13784954706577393	NotSpecified
7	GCTCAGAATCTGTTCTATGCCCCAATTTTTCTGTTTCATGCAAGATCTGCCTCCGCTAAAGTATGACCCCGATGTTGTGGTCACGGATTTCCGCTTTGGGACAATCCCTGTGAAGCTGTACCAACCCAAGGCATCCACCTGCACCCTGAAGCCTGGCATCGTGTACTACCACGGTGGCGGGGGCGTCATGGGGAGTTTGAGTAAGAACCATTTTCTCAGACC	GCTCAGAATCTGTTCTATGCCCCAATTTTTCTGTTTCATGCAAGATCTGCCTCCGCTAAAGTATGACCCCGATGTTGTGGTCACGGATTTCCGC------------------------------------------------------------------------------------GGGGGCGTCATGGGGAGTTTGAGTAAGAACCATTTTCTCAGACC	0	0	0	94	178	TTTGGGACAATCCCTGTGAAGCTGTACCAACCCAAGGCATCCACCTGCACCCTGAAGCCTGGCATCGTGTACTACCACGGTGGC	False	False	None	False	None	0	0	0.13784954706577393	NotSpecified
7	GCTCAGAATCTGTTCTATGCCCCAATTTTTCTGTTTCATGCAAGATCTGCCTCCGCTAAAGTATGACCCCGATGTTGTGGTCACGGATTTCCGCTTTGGGACAATCCCTGTGAAGCTGTACCAACCCAAGGCATCCACCTGCACCCTGAAGCCTGGCATCGTGTACTACCACGGTGGCGGGGGCGTCATGGGGAGTTTGAGTAAGAACCATTTTCTCAGACC	GCTCAGAATCTGTTCTATGCCCCAATTTTTCTGTTTCATGCAAGATCTGCCTCCGCTAAAGTATGACCCCGATGTTGTGGTCACGGATTTCCGCTTTGGGACAATCCCTGTGAAGCTGTACCAACCCAAGGCATCCACCTGCACCCTGAAGCCTGGCATCGTGTACCAC--CGGTGGCGGGGGCGTCATGGGGAGTTTGAGTAAGAACCATTTTCTCAGACC	0	0	0	169	171	CA	False	False	None	False	None	166	C	0.13784954706577393	NotSpecified
7	GCTCAGAATCTGTTCTATGCCCCAATTTTTCTGTTTCATGCAAGATCTGCCTCCGCTAAAGTATGACCCCGATGTTGTGGTCACGGATTTCCGCTTTGGGACAATCCCTGTGAAGCTGTACCAACCCAAGGCATCCACCTGCACCCTGAAGCCTGGCATCGTGTACTACCACGGTGGCGGGGGCGTCATGGGGAGTTTGAGTAAGAACCATTTTCTCAGACC	GCTCAGAATCTGTTCTATGCCCCAATTTTTCTGTTTCATGCAAGATCTGCCCCCG----------------------------------------------------------------------------------------------------------------------GTGGCGGGGGCGTCATGGGGAGTTTGAGTAAGAACCATTTTCTCAGACC	0	0	0	55	173	CTAAAGTATGACCCCGATGTTGTGGTCACGGATTTCCGCTTTGGGACAATCCCTGTGAAGCTGTACCAACCCAAGGCATCCACCTGCACCCTGAAGCCTGGCATCGTGTACTACCACG	False	False	None	False	None	0	0	0.13784954706577393	NotSpecified
7	GCTCAGAATCTGTTCTATGCCCCAATTTTTCTGTTTCATGCAAGATCTGCCTCCGCTAAAGTATGACCCCGATGTTGTGGTCACGGATTTCCGCTTTGGGACAATCCCTGTGAAGCTGTACCAACCCAAGGCATCCACCTGCACCCTGAAGCCTGGCATCGTGTACTACCACGGTGGCGGGGGCGTCATGGGGAGTTTGAGTAAGAACCATTTTCTCAGACC	GCTCAGAATCTGTTCTATGCCCCAATTTTTCTGTTTCATGCAAGATCTGCCTCCGCTAAAGTATGACCCCGATGTTGTGGTCACGGATTTCCGCTTTGGGACAATCCCTGTGAAGCTGTACCAACCCAAGGCATCCACCTGCACCCTGAAGCCTGGCATCGTGTACTACGAGGGTGGCGGGGGCGTCATGGGGAGTTTGAGTAAGAACCATTTTCTCAGACC	0	0	0	0	0	0	False	False	None	False	None	169;171	G;G	0.13784954706577393	NotSpecified
7	GCTCAGAATCTGTTCTATGCCCCAATTTTTCTGTTTCATGCAAGATCTGCCTCCGCTAAAGTATGACCCCGATGTTGTGGTCACGGATTTCCGCTTTGGGACAATCCCTGTGAAGCTGTACCAACCCAAGGCATCCACCTGCACCCTGAAGCCTGGCATCGTGTACTACCACGGTGGCGGGGGCGTCATGGGGAGTTTGAGTAAGAACCATTTTCTCAGACC	GCTCAGAATCTGTTCTATGCCCCAATTTTTCTGTTTCATGCAAGATCTGCCTCCGCTAAAGTATGACCCCGATGTTGTGGTCACGGATTTCCGCTTTGGGACAATCCCTGTGAAGCTGTACCAACCCAAGGCATCCACCT----------------------------------------GGGCGTCATGGGGAGTTTGAGTAAGAACCATTTTCTCAGACC	0	0	0	140	180	GCACCCTGAAGCCTGGCATCGTGTACTACCACGGTGGCGG	False	False	None	False	None	0	0	0.13784954706577393	NotSpecified
7	GCTCAGAATCTGTTCTATGCCCCAATTTTTCTGTTTCATGCAAGATCTGCCTCCGCTAAAGTATGACCCCGATGTTGTGGTCACGGATTTCCGCTTTGGGACAATCCCTGTGAAGCTGTACCAACCCAAGGCATCCACCTGCACCCTGAAGCCTGGCATCGTGTACTACC-ACGGTGGCGGGGGCGTCATGGGGAGTTTGAGTAAGAACCATTTTCTCAGACC	GCTCAGAATCTGTTCTATGCCCCAATTTTTCTGTTTCATGCAAGATCTGCCTCCGCTAAAGTATGACCCCGATGTTGTGGTCACGGATTTCCGCTTTGGGACAATCCCTGCGAAGCTGTACCAACCCAAGGCATCCACCTGCACCCTGAAGCCTGGCATCGTGTACCGCCCA---TGGCGGGGGCGTCATGGGGAGTTTGAGTAAGAACCATTTTCTCAGACC	170	170	C	171	174	CGG	False	False	None	False	None	166;167	C;G	0.13784954706577393	NotSpecified
7	GCTCAGAATCTGTTCTATGCCCCAATTTTTCTGTTTCATGCAAGATCTGCCTCCGCTAAAGTATGACCCCGATGTTGTGGTCACGGATTTCCGCTTTGGGACAATCCCTGTGAAGCTGTACCAACCCAAGGCATCCACCTGCACCCTGAAGCCTGGCATCGTGTACTACCACGGTGGCGGGGGCGTCATGGGGAGTTTGAGTAAGAACCATTTTCTCAGACC	GCTCAGAATCTGTTCTATGCCCCAATTTTTCTGTTTCATGCAAGATCTGCCTCCGCTAAAGTATGACCCCGATGTTGTGGTCACGGATTTCCGCTTTGGGACAATCCCTGTGAAGCTGTACCAACCCAAGGCATCCACCTGCACCCTGAAGCCTGGCATCG--------------GGCGGGGGCGTCATGGGGAGTTTGAGTAAGAACCATTTTCTCAGACC	0	0	0	161	175	TGTACTACCACGGT	False	False	None	False	None	0	0	0.13784954706577393	NotSpecified
7	GCTCAGAATCTGTTCTATGCCCCAATTTTTCTGTTTCATGCAAGATCTGCCTCCGCTAAAGTATGACCCCGATGTTGTGGTCACGGATTTCCGCTTTGGGACAATCCCTGTGAAGCTGTACCAACCCAAGGCATCCACCTGCACCCTGAAGCCTGGCATCGTGTACTACCACGGTGGCGGGGGCGTCATGGGGAGTTTGAGTAAGAACCATTTTCTCAGACC	GCTCAGAATCTGTTCTATGCCCCAATTTTTCTGTTTCATGCAAGATCTGCCTCCGCTAAAGTATGACCCCGATGTTGTGGTCACGGATTTCCGCTTTGGGACAATCCCTGTGAAGCTGTACCAACCCAAGGCATCCACCTGCACCCTGAAGCCTGGCATCGTGTAC-------ATGGCGGGGGCGTCATGGGGAGTTTGAGTAAGAACCATTTTCTCAGACC	0	0	0	166	173	TACCACG	False	False	None	False	None	173	A	0.13784954706577393	NotSpecified
6	GCTCAGAATCTGTTCTATGCCCCAATTTTTCTGTTTCATGCAAGATCTGCCTCCGCTAAAGTATGACCCCGATGTTGTGGTCACGGATTTCCGCTTTGGGACAATCCCTGTGAAGCTGTACCAACCCAAGGCATCCACCTGCACCCTGAAGCCTGGCATCGTGTACTACCACGGTGGCGGGGGCGTCATGGGGAGTTTGAGTAAGAACCATTTTCTCAGACC	GCTCAGAATCTGTTCTATGCCCCAATTTTTCTGTTTCATGCAAGATCTGCCTCCGCTAAAGTATGACCCCGATGTTGTGGTCACGGATTTCCGCTTTGGGACAATCCCTGTGAAGCTGTACCAACCCAAGGCATCCACCTGCACCCTGAAGCCTGGCATCGTGTAC--------TGGCGGGGGCGTCATGGGGAGTTTGAGTAAGAACCATTTTCTCAGACC	0	0	0	166	174	TACCACGG	False	False	None	False	None	0	0	0.11815675462780621	NotSpecified
6	GCTCAGAATCTGTTCTATGCCCCAATTTTTCTGTTTCATGCAAGATCTGCCTCCGCTAAAGTATGACCCCGATGTTGTGGTCACGGATTTCCGCTTTGGGACAATCCCTGTGAAGCTGTACCAACCCAAGGCATCCACCTGCACCCTGAAGCCTGGCATCGTGTACTACCACGGTGGCGGGGGCGTCATGGGGAGTTTGAGTAAGAACCATTTTCTCAGACC	GCTCAGAATCTGTTCTATGCCCCAATTTTTCTGTTTCATGCAAGATCTGCCTCCGCTAAAGTATGACCCCGATGTTGTGGTCACGGATTTCCGCTTTGGGA-------------------------------------------------------------------------------------CATGGGGAGTTTGAGTAAGAACCATTTTCTCAGACC	0	0	0	101	186	CAATCCCTGTGAAGCTGTACCAACCCAAGGCATCCACCTGCACCCTGAAGCCTGGCATCGTGTACTACCACGGTGGCGGGGGCGT	False	False	None	False	None	0	0	0.11815675462780621	NotSpecified
6	GCTCAGAATCTGTTCTATGCCCCAATTTTTCTGTTTCATGCAAGATCTGCCTCCGCTAAAGTATGACCCCGATGTTGTGGTCACGGATTTCCGCTTTGGGACAATCCCTGTGAAGCTGTACCAACCCAAGGCATCCACCTGCACCCTGAAGCCTGGCATCGTGTACTACCA--CGGTGGCGGGGGCGTCATGGGGAGTTTGAGTAAGAACCATTTTCTCAGACC	GCTCAGAATCTGTTCTATGCCCCAATTTTTCTGTTTCATGCAAGATCTGCCTCCGCTAAAGTATGACCCCGATGTTGTGGTCACGGATTTCCGCTTTGGGACAATCCCTGTGAAGCTGTACCAACCCAAGGCATCCACCTGCACCCTGAAGCCTGGCATCGTGTACTACCACCCGGTGGCGGGGGCGTCATGGGGAGTTTGAGTAAGAACCATTTTCTCAGACC	171	171	CC	0	0	0	False	False	None	False	None	0	0	0.11815675462780621	NotSpecified
6	GCTCAGAATCTGTTCTATGCCCCAATTTTTCTGTTTCATGCAAGATCTGCCTCCGCTAAAGTATGACCCCGATGTTGTGGTCACGGATTTCCGCTTTGGGACAATCCCTGTGAAGCTGTACCAACCCAAGGCATCCACCTGCACCCTGAAGCCTGGCATCGTGTACTACCACGGTGGCGGGGGCGTCATGGGGAGTTTGAGTAAGAACCATTTTCTCAGACC	GCTCAGAATCTGTTCTATGCCCCAATTTTTCTGTTTCATGCAAGATCTGCCTCCGCTAAAGTATGACCCCGATGTTGTGGTCACGGATTTCCGCTTTGGGACAATCCCTGTGAAGCTGTACCAACCCAAGGCATCCACCTGCACCCTGAAGCCTGGCATCGTGTACTACC---GTGGCGGGGGCGTCATGGGGAGTTTGAGTAAGAACCAGTTTCTCAGACC	0	0	0	170	173	ACG	False	False	None	False	None	0	0	0.11815675462780621	NotSpecified
6	GCTCAGAATCTGTTCTATGCCCCAATTTTTCTGTTTCATGCAAGATCTGCCTCCGCTAAAGTATGACCCCGATGTTGTGGTCACGGATTTCCGCTTTGGGACAATCCCTGTGAAGCTGTACCAACCCAAGGCATCCACCTGCACCCTGAAGCCTGGCATCGTGTACTACCA------CGGTGGCGGGGGCGTCATGGGGAGTTTGAGTAAGAACCATTTTCTCAGACC	GCTCAGAATCTGTTCTATGCCCCAATTTTTCTGTTTCATGCAAGATCTGCCTCCGCTAAAGTATGACCCCGATGTTGTGGTCACGGATTTCCGCTTTGGGACAATCCCTGTGAAGCTGTACCAACCCAAGGCATCCACCTGCACCCTGAAGCCTGGCATCGTGTACTACGACGCCACCGGGGGCGGGGGCGTCATGGGGAGTTTGAGTAAGAACCATTTTCTCAGACC	171	171	CGCCAC	0	0	0	False	False	None	False	None	169;174	G;G	0.11815675462780621	NotSpecified
6	GCTCAGAATCTGTTCTATGCCCCAATTTTTCTGTTTCATGCAAGATCTGCCTCCGCTAAAGTATGACCCCGATGTTGTGGTCACGGATTTCCGCTTTGGGACAATCCCTGTGAAGCTGTACCAACCCAAGGCATCCACCTGCACCCTGAAGCCTGGCATCGTGTACTACCACGGTGGCGGGGGCGTCATGGGGAGTTTGAGTAAGAACCATTTTCTCAGACC	GCTCAGAATCTGTTCTATGCCCCAATTTTTCTGTTTCATGGAAGATCTGCCTCCGCTAAAGTATGACCCCGATGTTGTGGTCACGGATTTCCGCTTTGGGACAATCCCTGTGAAGCTGTACCAACCCAAGGCATCCACCTGCACCCTGAAGCCTGGCATCGTGTA------------------CGCCATGGGGAGTTTGAGTAAGAACCATTTTCTCAGACC	0	0	0	165	183	CTACCACGGTGGCGGGGG	False	False	None	False	None	0	0	0.11815675462780621	NotSpecified
6	GCTCAGAATCTGTTCTATGCCCCAATTTTTCTGTTTCATGCAAGATCTGCCTCCGCTAAAGTATGACCCCGATGTTGTGGTCACGGATTTCCGCTTTGGGACAATCCCTGTGAAGCTGTACCAACCCAAGGCATCCACCTGCACCCTGAAGCCTGGCATCGTGTACTACCACGGTGGCGGGGGCGTCATGGGGAGTTTGAGTAAGAACCATTTTCTCAGACC	GCTCAGAATCTGTTCTATGCCCCAATTTTTCTGTTTCATGCAAGATCTGCCTCCGCTAAAGTATGACCCCGATGTTGTGGTCACGGATTTCCGCTTTGGGACAATCCCTGTGAAGCTGTACCAACCCAAGGCATCCACCTGCACCCTGAAGCCTGGCATCGTGTA---------------------CATGGGGAGTTTGAGTAAGAACCATTTTCTCAGACC	0	0	0	165	186	CTACCACGGTGGCGGGGGCGT	False	False	None	False	None	0	0	0.11815675462780621	NotSpecified
6	GCTCAGAATCTGTTCTATGCCCCAATTTTTCTGTTTCATGCAAGATCTGCCTCCGCTAAAGTATGACCCCGATGTTGTGGTCACGGATTTCCGCTTTGGGACAATCCCTGTGAAGCTGTACCAACCCAAGGCATCCACCTGCACCCTGAAGCCTGGCATCGTGTACTACCACGGTGGCGGGGGCGTCATGGGGAGTTTGAGTAAGAACCATTTTCTCAGACC	GCTCAGAATCTGTTCTATGCCCCAATTTTTCTGTTTCATGCAAGATCTGCCTCCGCTAAAGTATGACCCCGATGTTGTGGTCACGGATTTCCGCTTTGGGACAATCCCTGTGAAGCTGTACCAACCCAAGGCATCCACCTGCACCCTGAAGCC-------------------------GGGGGCGTCATGGGGAGTTTGAGTAAGAACCATTTTCTCAGACC	0	0	0	153	178	TGGCATCGTGTACTACCACGGTGGC	False	False	None	False	None	0	0	0.11815675462780621	NotSpecified
6	GCTCAGAATCTGTTCTATGCCCCAATTTTTCTGTTTCATGCAAGATCTGCCTCCGCTAAAGTATGACCCCGATGTTGTGGTCACGGATTTCCGCTTTGGGACAATCCCTGTGAAGCTGTACCAACCCAAGGCATCCACCTGCACCCTGAAGCCTGGCATCGTGTACTACCACGGTGGCGGGGGCGTCATGGGGAGTTTGAGTAAGAACCATTTTCTCAGACC	GCTCAGAATCTGTTCTATGCCCCAATTTTTCTGTTTCATGCAAGATC-----------------------------------------------------------------------------------------------------------------------------GGTGGCGGGGGCGTCATGGGGAGTTTGAGTAAGAACCA-TTTCTCAGACC	0	0	0	47	172	TGCCTCCGCTAAAGTATGACCCCGATGTTGTGGTCACGGATTTCCGCTTTGGGACAATCCCTGTGAAGCTGTACCAACCCAAGGCATCCACCTGCACCCTGAAGCCTGGCATCGTGTACTACCAC	False	False	None	False	None	0	0	0.11815675462780621	NotSpecified
6	GCTCAGAATCTGTTCTATGCCCCAATTTTTCTGTTTCATGCAAGATCTGCCTCCGCTAAAGTATGACCCCGATGTTGTGGTCACGGATTTCCGCTTTGGGACAATCCCTGTGAAGCTGTACCAACCCAAGGCATCCACCTGCACCCTGAAGCCTGGCATCGTGTACTACCACGGTGGCGGGGGCGTCATGGGGAGTTTGAGTAAGAACCATTTTCTCAGACC	GCTCAGAATCTGTTCTATGCCCCAATTTTTCTGTTTCATGCAAGATCTGCCTCCGCTAAAGTATGACCCCGATGTTGTGGTCACGGATTTCCGCTTTGGGACAATCCCTGTGAAGCTGTACCAACCCAAGGCATCCACCTGCACCCTGAAGCCTGGCATCGTGTAGTA-CACGGTGGCGGGGGCGTCATGGGGAGTTTGAGTAAGAACCATTTT-TCAGACC	0	0	0	168	169	C	False	False	None	False	None	165	G	0.11815675462780621	NotSpecified
6	GCTCAGAATCTGTTCTATGCCCCAATTTTTCTGTTTCATGCAAGATCTGCCTCCGCTAAAGTATGACCCCGATGTTGTGGTCACGGATTTCCGCTTTGGGACAATCCCTGTGAAGCTGTACCAACCCAAGGCATCCACCTGCACCCTGAAGCCTGGCATCGTGTACTACCACGGTGGCGGGGGCGTCATGGGGAGTTTGAGTAAGAACCATTTTCTCAGACC	GCTCAGAATCTGTTCTATGCCCCAATTTTTCTGTTTCATGCAAGATCTGCCTCCGCTAAAGTATGACCCCGATGTTGTGGACACGGATTTCCGCTTTGGGACAATCCCTGTGAAGCTGTACCAACCCAAGGCATCCACCTGCACCCTGAAGCCTGGCATCGTGTACTACCACG--GCCGGGGGCGTCATGGGGAGTTTGAGTAAGAACCATTTTCTCAGACC	0	0	0	173	175	GT	False	False	None	False	None	176	C	0.11815675462780621	NotSpecified
6	GCTCAGAATCTGTTCTATGCCCCAATTTTTCTGTTTCATGCAAGATCTGCCTCCGCTAAAGTATGACCCCGATGTTGTGGTCACGGATTTCCGCTTTGGGACAATCCCTGTGAAGCTGTACCAACCCAAGGCATCCACCTGCACCCTGAAGCCTGGCATCGTGTACTACCACGGTGGCGGGGGCGTCATGGGGAGTTTGAGTAAGAACCATTTTCTCAGACC	GCTCAGAATCTGTTCTATGCCCCAATTTTTCTGTTTCATGCAAGATCTGCCTCCGCTAAAGTATGACCCCGATGTTGTGGTCACGGATTTCCGCTTTGGGACAATCCCTGTGAAGCTGTACCAACCCAAGGCAT-----------------------------------------GGCGGGGGCGTCATGGGGAGTTTGAGTAAGAACCATTTTCTCAGACC	0	0	0	134	175	CCACCTGCACCCTGAAGCCTGGCATCGTGTACTACCACGGT	False	False	None	False	None	0	0	0.11815675462780621	NotSpecified
6	GCTCAGAATCTGTTCTATGCCCCAATTTTTCTGTTTCATGCAAGATCTGCCTCCGCTAAAGTATGACCCCGATGTTGTGGTCACGGATTTCCGCTTTGGGACAATCCCTGTGAAGCTGTACCAACCCAAGGCATCCACCTGCACCCTGAAGCCTGGCATC----GT-----------GTACTACCA-----------------CGGTGGCGGGGGCGTCATGGGGAGTTTGAGTAAGAACCATTTTCTCAGACC	GCTCAGAATCTGTTCTATGCCCCAATTTTTCTGTTTCATGCAAGATCTGCCTCCGCTAAAGTATGACCCCGATGTTGTGGTCACGGATTTCCGCTTTGGGACAATCCCTGTGAAGCTGTACCAACCCAAGGCATCCACCTGCACCCTGAAGCCTGGCATCTGGGGTCTTCAGGGGCAGTCCTACCCCCACAATTTCACTAGGCCGGTGGCGGGGGCGTCATGGGGAGTTTGAGTAAGAACCATTTTCTCAGACC	171	171	CCACAATTTCACTAGGC	0	0	0	False	False	None	False	None	164;170	C;C	0.11815675462780621	NotSpecified
6	GCTCAGAATCTGTTCTATGCCCCAATTTTTCTGTTTCATGCAAGATCTGCCTCCGCTAAAGTATGACCCCGATGTTGTGGTCACGGATTTCCGCTTTGGGACAATCCCTGTGAAGCTGTACCAACCCAAGGCATCCACCTGCACCCTGAAGCCTGGCATCGTGTACTACCACGGTGGCGGGGGCGTCATGGGGAGTTTGAGTAAGAACCATTTTCTCAGACC	GCTCAGAATCTGTTCTATGGCCCAATTTTTCTGTTTCATGCAAGATCTGCCTCCGCTAAAGTATGACCCCGATGTTGTGGTCACGGATTTCCGCTTTGGGACAACCCCTGTGAAGCTGTACCAACCCAAGGCATCCACCTGCACCCTGAAGC--------------------------GGGGGCGTCATGGGGAGTTTGAGTAAGAACCATTTTCTCAGACC	0	0	0	152	178	CTGGCATCGTGTACTACCACGGTGGC	False	False	None	False	None	0	0	0.11815675462780621	NotSpecified
6	GCTCAGAATCTGTTCTATGCCCCAATTTTTCTGTTTCATGCAAGATCTGCCTCCGCTAAAGTATGACCCCGATGTTGTGGTCACGGATTTCCGCTTTGGGACAATCCCTGTGAAGCTGTACCAACCCAAGGCATCCACCTGCACCCTGAAGCCTGGCATCGTGTACTACCA-CGGTGGCGGGGGCGTCATGGGGAGTTTGAGTAAGAACCATTTTCTCAGACC	GCTCAGAATCTGTTCTATGCCCCAATTTTTCTGTTTCATGCAAGATCTGCCTCCGCTAAAGTATGACCCCGATGTTGTGGTCACGGATTTCCGCTTTGGGACAATCCCTGTGAAGCTGTACCAACCCAAGGCATCCACCTGCACCCTGAAGCCTGGCATCGTGTA----CATCGGTGGCGGGGGCGTCATGGGGAGTTTGAGTAAGAACCATTTTCTCAGACC	171	171	T	165	169	CTAC	False	False	None	False	None	0	0	0.11815675462780621	NotSpecified
6	GCTCAGAATCTGTTCTATGCCCCAATTTTTCTGTTTCATGCAAGATCTGCCTCCGCTAAAGTATGACCCCGATGTTGTGGTCACGGATTTCCGCTTTGGGACAATCCCTGTGAAGCTGTACCAACCCAAGGCATCCACCTGCACCCTGAAGCCTGGCATCGTGTACTACCACGGTGGCGGGGGCGTCATGGGGAGTTTGAGTAAGAACCATTTTCTCAGACC	GCTCAGAATCTGTTCTATGCCCCAATTTTTCTGTTTCATGCAAGATCTGCCTCCGCTAAAGTATGACCCCGATGTTGTGGTCACGGATTTCCGCTTTGGGACAATCCCTGTGAAGCTGTACCAACCCAAGGCATCCACCTGCACCCTGAAGCCTGGCATCGTG-------CCGGTGGCGGGGGCGTCATGGGGAGTTTGAGTAAGAACCATTTTCTCAGACC	0	0	0	163	170	TACTACC	False	False	None	False	None	170	C	0.11815675462780621	NotSpecified
6	GCTCAGAATCTGTTCTATGCCCCAATTTTTCTGTTTCATGCAAGATCTGCCTCCGCTAAAGTATGACCCCGATGTTGTGGTCACGGATTTCCGCTTTGGGACAATCCCTGTGAAGCTGTACCAACCCAAGGCATCCACCTGCACCCTGAAGCCTGGCATCGTGTACTACCACGGTGGCGGGGGCGTCATGGGGAGTTTGAGTAAGAACCATTTTCTCAGACC	GCTCAGAATCTGTTCTATGCCCCAATTTTTCTGTTTCATGCAAGATCTGCCTCCGCTAAAGTATGACCCCGATGTTGTGGTCACGGATTTCCGCTTTGGGACAATCCCTGTGAAGCTGTACCAACCCAAGGCATCCACCTGCACCCTGAAGCCTGGCATCGTGTACT---------------GCGCCATGGGGAGTTTGAGTAAGAACCATTTTCTCAGACC	0	0	0	167	182	ACCACGGTGGCGGGG	False	False	None	False	None	0	0	0.11815675462780621	NotSpecified
6	GCTCAGAATCTGTTCTATGCCCCAATTTTTCTGTTTCATGCAAGATCTGCCTCCGCTAAAGTATGACCCCGATGTTGTGGTCACGGATTTCCGCTTTGGGACAATCCCTGTGAAGCTGTACCAACCCAAGGCATCCACCTGCACCCTGAAGCCTGGCATCGTGTACTACCACGGTGGCGGGGGCGTCATGGGGAGTTTGAGTAAGAACCATTTTCTCAGACC	GCTCAGAATCTGTTCTATGCCCCAATTTTTCTGTTTCATGCAAGATCTGCCTCCGCTAAAGTATGACCCCGATGTTGTGGTCACGGATTTCCGCTTTGGGACAATCCCTGTGAAGCTGTACCAACCCAAGGCATCCACCTGCACCCTGAAGCCTGGCAT-------------GGTGGCGGGGGCGTCACGGGGAGTTTGAGTAAGAACCATTTTCTCAGACC	0	0	0	159	172	CGTGTACTACCAC	False	False	None	False	None	0	0	0.11815675462780621	NotSpecified
5	GCTCAGAATCTGTTCTATGCCCCAATTTTTCTGTTTCATGCAAGATCTGCCTCCGCTAAAGTATGACCCCGATGTTGTGGTCACGGATTTCCGCTTTGGGACAATCCCTGTGAAGCTGTACCAACCCAAGGCATCCACCTGCACCCTGAAGCCTGGCATCGTGTACTACCACGGTGGCGGGGGCGTCATGGGGAGTTTGAGTAAGAACCATTTTCTCAGACC	GCTCAGAATCTGTTCTATGCCCCAATTTTTCTGTTTCATGCAAGATCTGCCTCCGCTAAAGTATGACCCCGATGTTGTGGTCACGGATTTCCGCTTTGGGACAATCCCTGTGAAGCTGTACCAACCCAAGGCATCCACCTGCACCCTGAAGCCTGGCATCGTA---------GGTGGCGGGGGCGTCATGGGGAGTTTGAGTAAGAACCATTTTCTCAGACC	0	0	0	163	172	TACTACCAC	False	False	None	False	None	0	0	0.09846396218983852	NotSpecified
5	GCTCAGAATCTGTTCTATGCCCCAATTTTTCTGTTTCATGCAAGATCTGCCTCCGCTAAAGTATGACCCCGATGTTGTGGTCACGGATTTCCGCTTTGGGACAATCCCTGTGAAGCTGTACCAACCCAAGGCATCCACCTGCACCCTGAAGCCTGGCATCGTGTACTACCACGGTGGCGGGGGCGTCATGGGGAGTTTGAGTAAGAACCATTTTCTCAGACC	GCTCAGAATCTGTTCTATGCCCCAATTTTTCTGTTTCATGCAAGATCTGCCTCCGCTAAAGTATGACCCCGATGTTGTGGTCACGGATTTCCGCTTTGGGACAATCCCTGTGAAGCTGTACCAACCCAAGGCATCCACCTGCACCCTGAAGCCTGGCATCGT--------------------GCGTCATGGGGAGTTTGAGTAAGAACCATTTTCTCAGACC	0	0	0	162	182	GTACTACCACGGTGGCGGGG	False	False	None	False	None	0	0	0.09846396218983852	NotSpecified
5	GCTCAGAATCTGTTCTATGCCCCAATTTTTCTGTTTCATGCAAGATCTGCCTCCGCTAAAGTATGACCCCGATGTTGTGGTCACGGATTTCCGCTTTGGGACAATCCCTGTGAAGCTGTACCAACCCAAGGCATCCACCTGCACCCTGAAGCCTGGCATCGTGTACTACCACGGTGGCGGGGGCGTCATGGGGAGTTTGAGTAAGAACCATTTTCTCAGACC	GCTCAGAATCTGTTCTATGCCCCAATTTTTCTGTTTCATGCAAGATCTGCCTCCGCTAAAGTATGACCCCGATGTTGTGGTCACGGATTTCCGCTTTGGGACAATCCCTGTGAAGCTGTACCAACCCAAGGCATCCACCTGCACCCTGAAGCCTGGCATCGTGTA----CACGATGGCGGGGGCGTCATGGGGAGTTTGAGTAAGAACCATTTTCTCAGACC	0	0	0	165	169	CTAC	False	False	None	False	None	173	A	0.09846396218983852	NotSpecified
5	GCTCAGAATCTGTTCTATGCCCCAATTTTTCTGTTTCATGCAAGATCTGCCTCCGCTAAAGTATGACCCCGATGTTGTGGTCACGGATTTCCGCTTTGGGACAATCCCTGTGAAGCTGTACCAACCCAAGGCATCCACCTGCACCCTGAAGCCTGGCATCGTGTACTACCACGGTGGCGGGGGCGTCATGGGGAGTTTGAGTAAGAACCATTTTCTCAGACC	GCTCAGAATCTGTTCTATGCCCCAATTTTTCTGTTTCATGCAAGATCTGCCTCCGCTAAAGTATGACCCCGATGTTGTGGTCACGGATTTCCGCTTTGGGACAATCCCTGTGAAGCTGTACCAACCCAAGGCATCCACCTGCACCCTGAAGCCTGGCATCGTGTACTAC------GGCGGGGGCGTCATGGGGAGTTTGAGTAAGACCCATTTTCTCAGACC	0	0	0	169	175	CACGGT	False	False	None	False	None	0	0	0.09846396218983852	NotSpecified
5	GCTCAGAATCTGTTCTATGCCCCAATTTTTCTGTTTCATGCAAGATCTGCCTCCGCTAAAGTATGACCCCGATGTTGTGGTCACGGATTTCCGCTTTGGGACAATCCCTGTGAAGCTGTACCAACCCAAGGCATCCACCTGCACCCTGAAGCCTGGCATCGTGTACTACCACGGTGGCGGGGGCGTCATGGGGAGTTTGAGTAAGAACCATTTTCTCAGACC	GCTCAGAATCTGTTCTATGCCCCAATTTTTCTGTTTCATGCAAGATCTGCCTCCGCTAAAGTATGACCCCGATGTTGTGGTCACGGATTTCCGCTTTGGGACAATCCCTGTGAAGCTGTACCAACCCAAGGCATCCACCTGCACCCTGAAGCCTGGCATCGTG---TACCACGGTGGCGGGGGCGTCATGGGGAGTTTGAGTAAGAACCATTTTCTCAGACC	0	0	0	163	166	TAC	False	False	None	False	None	0	0	0.09846396218983852	NotSpecified
5	GCTCAGAATCTGTTCTATGCCCCAATTTTTCTGTTTCATGCAAGATCTGCCTCCGCTAAAGTATGACCCCGATGTTGTGGTCACGGATTTCCGCTTTGGGACAATCCCTGTGAAGCTGTACCAACCCAAGGCATCCACCTGCACCCTGAAGCCTGGCATCGTGTACTACCACGGTGGCGGGGGCGTCATGGGGAGTTTGAGTAAGAACCATTTTCTCAGACC	GCTCAGAATCTGTTCTATGCCCCAATTTTTCTGTTTCATGCAAGATCTGCCTCCGCTAAAGTATGGCCCCGATGTTGTGGTCACGGATTTCCGCTTTGGGACAATCCCTGTGAAGCTGTACCAACCCAAGGCATCCACCTGCACCCTGAAGCCTGGCATCGTGTAC---------------------------AGTTTGAGTAAGAACCATTTTCTCAGACC	0	0	0	166	193	TACCACGGTGGCGGGGGCGTCATGGGG	False	False	None	False	None	0	0	0.09846396218983852	NotSpecified
5	GCTCAGAATCTGTTCTATGCCCCAATTTTTCTGTTTCATGCAAGATCTGCCTCCGCTAAAGTATGACCCCGATGTTGTGGTCACGGATTTCCGCTTTGGGACAATCCCTGTGAAGCTGTACCAACCCAAGGCATCCACCTGCACCCTGAAGCCTGGCATCGTGTACTACCACGGTGGCGGGGGCGTCATGGGGAGTTTGAGTAAGAACCATTTTCTCAGACC	GCTCAGAATCTGTTCTATGCCCCAATTTTTCTGTTTCATGCAAGATCTGCCTCCGCTAAAGTATGACCCCGATGTTGTGGTCACGGATTTCCGCTTTGGGACAATCCCTGTGAAGCTGTACCAACCCAAGGCATCCACCTGCACCCTGAAGCCTGGCATC---------CACGGTGGCGGGGGCGTCATGGGGAGTTTGAGTAAGAACCATTTTCTCAGACC	0	0	0	160	169	GTGTACTAC	False	False	None	False	None	0	0	0.09846396218983852	NotSpecified
5	GCTCAGAATCTGTTCTATGCCCCAATTTTTCTGTTTCATGCAAGATCTGCCTCCGCTAAAGTATGACCCCGATGTTGTGGTCACGGATTTCCGCTTTGGGACAATCCCTGTGAAGCTGTACCAACCCAAGGCATCCACCTGCACCCTGAAGCCTGGCATCGTGTACTACCACGGTGGCGGGGGCGTCATGGGGAGTTTGAGTAAGAACCATTTTCTCAGACC	GCTCAGAATCTGTTCTATGCCCCAATTTTTCTGTTTCATGCAAGATCTGCCTCCGCTAAAGTATGACCCCGATGTTGTGGTCACGGATTTCCGCTTTGGGACAATCCCTGTGAAGCTGTACCAACCCAAGGCATCCACCTGCACCCTGAAGCCTGGCATC--------------------AGGCGTCATGGGGAGTTTGAGTAAGAACCATTTTCTCAGACC	0	0	0	160	180	GTGTACTACCACGGTGGCGG	False	False	None	False	None	0	0	0.09846396218983852	NotSpecified
5	GCTCAGAATCTGTTCTATGCCCCAATTTTTCTGTTTCATGCAAGATCTGCCTCCGCTAAAGTATGACCCCGATGTTGTGGTCACGGATTTCCGCTTTGGGACAATCCCTGTGAAGCTGTACCAACCCAAGGCATCCACCTGCACCCTGAAGCCTGGCATCGTGTACTACCACGGTGGCGGGGGCGTCATGGGGAGTTTGAGTAAGAACCATTTTCTCAGACC	GCTCAGAATCTGTTCTATGCCCCAATTTTTCTGTTTCATGCAAGATCTGCCTCAGCTAAAGTATGACCCCGATGTTGTGGTCACGGATTTCCGCTTTGGGACAATCCCTGTGAAGCTGTACCAACCCAAGGCATCCACCTGCACCCTGAAGCCTGGCATCA--------CACGGTGGCGGGGGCGTCATGGGGAGTTTGAGTAAGAACCTTTTTCTCAGACC	0	0	0	161	169	TGTACTAC	False	False	None	False	None	0	0	0.09846396218983852	NotSpecified
5	GCTCAGAATCTGTTCTATGCCCCAATTTTTCTGTTTCATGCAAGATCTGCCTCCGCTAAAGTATGACCCCGATGTTGTGGTCACGGATTTCCGCTTTGGGACAATCCCTGTGAAGCTGTACCAACCCAAGGCATCCACCTGCACCCTGAAGCCTGGCATCGTGTACTACCACGGTGGCGGGGGCGTCATGGGGAGTTTGAGTAAGAACCATTTTCTCAGACC	GCTCAGAATCTGTTCTATGCCCCAATTTTTCTGTTTCATGCAAGATCTGCCTCCGCTAAAGTATGACCCCGATGTTGTGGTCACGGATTTCCGCTTTGGGACAATCCCTGTGAAGCTGTACCAACCCAAGGCATCCACCTGCACCCTGAAGCC------------------CGGTGGCGGGGGCGTCATGGGGAGTTTGAGTAAGAACCATTTTCTCAGACC	0	0	0	153	171	TGGCATCGTGTACTACCA	False	False	None	False	None	0	0	0.09846396218983852	NotSpecified
5	GCTCAGAATCTGTTCTATGCCCCAATTTTTCTGTTTCATGCAAGATCTGCCTCCGCTAAAGTATGACCCCGATGTTGTGGTCACGGATTTCCGCTTTGGGACAATCCCTGTGAAGCTGTACCAACCCAAGGCATCCACCTGCACCCTGAAGCCTGGCATCGTGTACTACCACGGTGGCGGGGGCGTCATGGGGAGTTTGAGTAAGAACCATTTTCTCAGACC	GCTCAGAATCTGTTCTATGCCCCAATTTTTCTGTTTCATGCAAGATCTGCCTCCGCTAAAGTATGACCCCGATGTTGTGGTCACGGATTTCCGCTTTGGGACAATCCCTGTGAAGCTGTACCAACCCAAGGCATCCACCTGCACCCTGAAGCCTGG-----------------GTGGCGGGGGCGTCATGGGGAGTTTGAGTAAGAACCATTTTCTCAGACC	0	0	0	156	173	CATCGTGTACTACCACG	False	False	None	False	None	0	0	0.09846396218983852	NotSpecified
5	GCTCAGAATCTGTTCTATGCCCCAATTTTTCTGTTTCATGCAAGATCTGCCTCCGCTAAAGTATGACCCCGATGTTGTGGTCACGGATTTCCGCTTTGGGACAATCCCTGTGAAGCTGTACCAACCCAAGGCATCCACCTGCACCCTGAAGCCTGGCATCGTGTACTACCACGGTGGCGGGGGCGTCATGGGGAGTTTGAGTAAGAACCATTTTCTCAGACC	GCTCAGAATCTGTTCTATGCCCCAATTTTTCTGTTTCATGCAAGATCTG-----------------------------------------------------------------------------------------------------------------------------------GGGCGTCATGGGGAGTTTGAGTAAGAACCATTTTCTCAGACC	0	0	0	49	180	CCTCCGCTAAAGTATGACCCCGATGTTGTGGTCACGGATTTCCGCTTTGGGACAATCCCTGTGAAGCTGTACCAACCCAAGGCATCCACCTGCACCCTGAAGCCTGGCATCGTGTACTACCACGGTGGCGG	False	False	None	False	None	0	0	0.09846396218983852	NotSpecified
5	GCTCAGAATCTGTTCTATGCCCCAATTTTTCTGTTTCATGCAAGATCTGCCTCCGCTAAAGTATGACCCCGATGTTGTGGTCACGGATTTCCGCTTTGGGACAATCCCTGTGAAGCTGTACCAACCCAAGGCATCCACCTGCACCCTGAAGCCTGGCATCGTGTACTACCA-CGGTGGCGGGGGCGTCATGGGGAGTTTGAGTAAGAACCATTTTCTCAGACC	GCTCAGAATCTGTTCTATGCCCCAATTTTTCTGTTTCATGCAAGATCTGCCTCCGCTAAAGTATGACCCCGATGTTGTGGTCACGGATTTCCGCTTTGGGACAATCCCTGTGAAGCTGTACCAACCCAAGGCATCCACCTGCACCCTGAAGCCTGGCATCGTGTACTGGCATCGGTGGCGGGGGCGTCATGGGGAGTTTGAGTAAGAACCATTTTCTCAGACC	171	171	T	0	0	0	False	False	None	False	None	167;168	G;G	0.09846396218983852	NotSpecified
5	GCTCAGAATCTGTTCTATGCCCCAATTTTTCTGTTTCATGCAAGATCTGCCTCCGCTAAAGTATGACCCCGATGTTGTGGTCACGGATTTCCGCTTTGGGACAATCCCTGTGAAGCTGTACCAACCCAAGGCATCCACCTGCACCCTGAAGCCTGGCATCGTGTACTACCACGGTGGCGGGGGCGTCATGGGGAGTTTGAGTAAGAACCATTTTCTCAGACC	GCTCAGAATCTGTTCTATGCCCCAATTTTTCTGTTTCATGCAAGATCTGCCTCCGCTAAAGTATGACCCCGATGTTGTGGTCACGGATTTCCGCTTTGGGACAATCCCTGTGAAGCTGTACCAACCCAAGGCATCCACCTGCACCCTGAAGCCTGGCATCGTGTACTACCAGGGTGGCGGGGGCGTCATGGGGAGTTTGAGTAAGAACCATTTTCTCAGACC	0	0	0	0	0	0	False	False	None	False	None	171	G	0.09846396218983852	NotSpecified
5	GCTCAGAATCTGTTCTATGCCCCAATTTTTCTGTTTCATGCAAGATCTGCCTCCGCTAAAGTATGACCCCGATGTTGTGGTCACGGATTTCCGCTTTGGGACAATCCCTGTGAAGCTGTACCAACCCAAGGCATCCACCTGCACCCTGAAGCCTGGCATCGTGTACTACCA--CGGTGGCGGGGGCGTCATGGGGAGTTTGAGTAAGAACCATTTTCTCAGACC	GCTCAGAATCTGTTCTATGCCCCAATTTTTCTATTTCATGCAAGATCTGCCTCCGCTAAAGTATGACCCCGATGTTGTGGTCACGGATTTCCGCTTTGGGACAATCCCTGTGAAGCTGTACCAACCCAAGGCATCCACCTGCACCCTGAAGCCTGGCATCGTGTACTACCACGCGGTGGCGGGGGCGTCATGGGGAGTTTGAGTAAGAACCATTTTCTCAGACC	171	171	CG	0	0	0	False	False	None	False	None	0	0	0.09846396218983852	NotSpecified
5	GCTCAGAATCTGTTCTATGCCCCAATTTTTCTGTTTCATGCAAGATCTGCCTCCGCTAAAGTATGACCCCGATGTTGTGGTCACGGATTTCCGCTTTGGGACAATCCCTGTGAAGCTGTACCAACCCAAGGCATCCACCTGCACCCTGAAGCCTGGCATCGTGTACTACCACGGTGGCGGGGGCGTCATGGGGAGTTTGAGTAAGAACCATTTTCTCAGACC	GCTCAGAATCTGTTCTATGCCCCAATTTTTCTGTTTCATGCAAGATCTGCCTCCGCTAAAGTATGACCTCGATGTTGTGGTCACGGATTTCCGCTTTGGGACAATCCC---------------------------------------------------------------CGGTGGCGGGGGCGTCATGGGGAGTTTGAGTAAGAACCATTTTCTCAGACC	0	0	0	108	171	TGTGAAGCTGTACCAACCCAAGGCATCCACCTGCACCCTGAAGCCTGGCATCGTGTACTACCA	False	False	None	False	None	0	0	0.09846396218983852	NotSpecified
5	GCTCAGAATCTGTTCTATGCCCCAATTTTTCTGTTTCATGCAAGATCTGCCTCCGCTAAAGTATGACCCCGATGTTGTGGTCACGGATTTCCGCTTTGGGACAATCCCTGTGAAGCTGTACCAACCCAAGGCATCCACCTGCACCCTGAAGCCTGGCATCGTGTACTACCACGGTGGCGGGGGCGTCATGGGGAGTTTGAGTAAGAACCATTTTCTCAGACC	GCTCAGAATCTGTTCTATGCCCCAATTTTTCTGTTTCATGCAAGATCTGCCTCCGCTAAAGTATGACCCCGATGTTGTGGTCACGGATTTCCGCTTTGGGACAATCCCTGTG----------------------------------------------------------------GCGGGGGCGTCATGGGGAGTTTGAGTAAGAACCATTTTCTCAGACC	0	0	0	112	176	AAGCTGTACCAACCCAAGGCATCCACCTGCACCCTGAAGCCTGGCATCGTGTACTACCACGGTG	False	False	None	False	None	0	0	0.09846396218983852	NotSpecified
5	GCTCAGAATCTGTTCTATGCCCCAATTTTTCTGTTTCATGCAAGATCTGCCTCCGCTAAAGTATGACCCCGATGTTGTGGTCACGGATTTCCGCTTTGGGACAATCCCTGTGAAGCTGTACCAACCCAAGGCATCCACCTGCACCCTGAAGCCTGGCATCGTGTACTACCA--CGGTGGCGGGGGCGTCATGGGGAGTTTGAGTAAGAACCATTTTCTCAGACC	GCTCAGAATCTGTTCTATGCCCCAATTTTTCTGTTTCATGCAAGATCTGCCTCCGCTAAAGTATGACCCCGATGTTGTGGTCACGGATTTCCGCTTTGGGACAATCCCTGTGAAGCTGTACCAACCCAAGGCATCCACCTGCACCCTGAAGCCTGGCATCGTGTACTACCAACCGGTGGCGGGGGCGTCATGGGGAGTTTGAGTAAGAACCATTTTCTCAGACC	171	171	AC	0	0	0	False	False	None	False	None	0	0	0.09846396218983852	NotSpecified
5	GCTCAGAATCTGTTCTATGCCCCAATTTTTCTGTTTCATGCAAGATCTGCCTCCGCTAAAGTATGACCCCGATGTTGTGGTCACGGATTTCCGCTTTGGGACAATCCCTGTGAAGCTGTACCAACCCAAGGCATCCACCTGCACCCTGAAGCCTGGCATCGTGTACTACC--ACGGTGGCGGGGGCGTCATGGGGAGTTTGAGTAAGAACCATTTTCTCAGACC	GCTCAGAATCTGTTCTATGCCCCAATTTTTCTGTTTCATGCAAGATCTGCCTCCGCTAAAGTATGACCCCGATGTTGTGGTCACGGATTTCCGCTTTGGGACAATCCCTGTGAAGCTGTACCAACCCAAGGCATCCACCTGCACCCTGAAGCCTGGCATCGTGTACTACCCCACGGTGGCGGGGGCGTCATGGGGAGTTTGAGTAAGAACCATTTTCTCAGACC	170	170	CC	0	0	0	False	False	None	False	None	0	0	0.09846396218983852	NotSpecified
5	GCTCAGAATCTGTTCTATGCCCCAATTTTTCTGTTTCATGCAAGATCTGCCTCCGCTAAAGTATGACCCCGATGTTGTGGTCACGGATTTCCGCTTTGGGACAATCCCTGTGAAGCTGTACCAACCCAAGGCATCCACCTGCACCCTGAAGCCTGGCATCGTGTACTACCACGGTGGCGGGGGCGTCATGGGGAGTTTGAGTAAGAACCATTTTCTCAGACC	GCTCAGAATCTGTTCTATGCCCCAATTTTTCTGTTTCATGCAAGATCTGCCTCCGCTAAAGTATGACCCCGATGTTGTGGTCACGGATTTCCGCTTTGGGACAATCCCTGTGAAGCTGTACCAACCC---------------------------------------------GGTGGCGGGGGCGTCATGGGGAGTTTGAGTAAGAACCATTTTCTCAGACC	0	0	0	127	172	AAGGCATCCACCTGCACCCTGAAGCCTGGCATCGTGTACTACCAC	False	False	None	False	None	0	0	0.09846396218983852	NotSpecified
5	GCTCAGAATCTGTTCTATGCCCCAATTTTTCTGTTTCATGCAAGATCTGCCTCCGCTAAAGTATGACCCCGATGTTGTGGTCACGGATTTCCGCTTTGGGACAATCCCTGTGAAGCTGTACCAACCCAAGGCATCCACCTGCACCCTGAAGCCTGGCATCGTGTACTACCACGGTGGCGGGGGCGTCATGGGGAGTTTGAGTAAGAACCATTTTCTCAGACC	GCTCAGAATCTGTTCTATGCCCCAATTTTTCTGTTTCATGCAAGATCTGCCTCCGCTAAAGTATGACCCCGATGTTGTGGTCACGGATTTCCGCTTTGGGACAATCCCTGTGAAGCTGTACCAACCCAA------------------------------------------CGGTGGCGGGGGCGTCATGGGGAGTTTGAGTAAGAACCATTTTCTCAGACC	0	0	0	129	171	GGCATCCACCTGCACCCTGAAGCCTGGCATCGTGTACTACCA	False	False	None	False	None	0	0	0.09846396218983852	NotSpecified
5	GCTCAGAATCTGTTCTATGCCCCAATTTTTCTGTTTCATGCAAGATCTGCCTCCGCTAAAGTATGACCCCGATGTTGTGGTCACGGATTTCCGCTTTGGGACAATCCCTGTGAAGCTGTACCAACCCAAGGCATCCACCTGCACCCTGAAGCCTGGCATCGTGTACTACCACGGTGGCGGGGGCGTCATGGGGAGTTTGAGTAAGAACCATTTTCTCAGACC	GCTCAGAATCTGTTCTATGCCCCAATTTTTCTGTTTCATGCAAGATCTGCCTCCGCTAAAGTATGACCCCGATGTTGTGGTCACGGATTTCCGCTTTGGGACAATCCCTGTGAAGCTGTACCAACCCAAGGCATC--------------------------------------GTGGCGGGGGCGTCATGGGGAGTTTGAGTAAGAACCATTTTCTCAGACC	0	0	0	135	173	CACCTGCACCCTGAAGCCTGGCATCGTGTACTACCACG	False	False	None	False	None	0	0	0.09846396218983852	NotSpecified
5	GCTCAGAATCTGTTCTATGCCCCAATTTTTCTGTTTCATGCAAGATCTGCCTCCGCTAAAGTATGACCCCGATGTTGTGGTCACGGATTTCCGCTTTGGGACAATCCCTGTGAAGCTGTACCAACCCAAGGCATCCACCTGCACCCTGAAGCCTGGCATCGTG----------------TACTACCACGGTGGCGGGGGCGTCATGGGGAGTTTGAGTAAGAACCATTTTCTCAGACC	GCTCAGAATCTGTTCTATGCCCCAATTTTTCTGTTTCATGCAAGATCTGCCTCCGCTAAAGTATGACCCCGATGTTGTGGTCACGGATTTCCGCTTTGGGACAATCCCTGTGAAGCTGTACCAACCCAAGGCATCCACCTGCACCCTGAAGCCTGGCATCGTGACACATATTGTATCGATAGTGCTCCGGTGGCGGGGGCGTCATGGGGAGTTTGAGTAAGAACCATTTTCTCAGACC	163	163	ACACATATTGTATCGA	0	0	0	False	False	None	False	None	165;167;169;170	G;G;T;C	0.09846396218983852	NotSpecified
5	GCTCAGAATCTGTTCTATGCCCCAATTTTTCTGTTTCATGCAAGATCTGCCTCCGCTAAAGTATGACCCCGATGTTGTGGTCACGGATTTCCGCTTTGGGACAATCCCTGTGAAGCTGTACCAACCCAAGGCATCCACCTGCACCCTGAAGCCTGGCATCGTGTACTACCACGGTGGCGGGGGCGTCATGGGGAGTTTGAGTAAGAACCATTTTCTCAGACC	GCTCAGAATCTGTTCTATGCCCCAATTTTTCTGTTTCATGCAAGATCTGCCTCCGCTAAAGTATGACCCCGATGTTGTGGTCACGG----------------------------------------------------------------------------------------------GGGCGTCATGGGGAGTTTGAGTAAGAACCATTTTCTCAGACC	0	0	0	86	180	ATTTCCGCTTTGGGACAATCCCTGTGAAGCTGTACCAACCCAAGGCATCCACCTGCACCCTGAAGCCTGGCATCGTGTACTACCACGGTGGCGG	False	False	None	False	None	0	0	0.09846396218983852	NotSpecified
5	GCTCAGAATCTGTTCTATGCCCCAATTTTTCTGTTTCATGCAAGATCTGCCTCCGCTAAAGTATGACCCCGATGTTGTGGTCACGGATTTCCGCTTTGGGACAATCCCTGTGAAGCTGTACCAACCCAAGGCATCCACCTGCACCCTGAAGCCTGGCATCGTGTACTACCACGGTGGCGGGGGCGTCATGGGGAGTTTGAGTAAGAACCATTTTCTCAGACC	GCTCAGAATCTGTTCTATGCCCCAATTTTTCTGTTTCATGCAAGATCTGCCTCCG-----------------------------------------------------------------------------------------------------------------------TGGCGGGGGCGTCATGGGGAGTTTGAGTAAGAACCATTTTCTCAGACC	0	0	0	55	174	CTAAAGTATGACCCCGATGTTGTGGTCACGGATTTCCGCTTTGGGACAATCCCTGTGAAGCTGTACCAACCCAAGGCATCCACCTGCACCCTGAAGCCTGGCATCGTGTACTACCACGG	False	False	None	False	None	0	0	0.09846396218983852	NotSpecified
5	GCTCAGAATCTGTTCTATGCCCCAATTTTTCTGTTTCATGCAAGATCTGCCTCCGCTAAAGTATGACCCCGATGTTGTGGTCACGGATTTCCGCTTTGGGACAATCCCTGTGAAGCTGTACCAACCCAAGGCATCCACCTGCACCCTGAAGCCTGGCATCGTGTAC-----------TACCACGGTGGCGGGGGCGTCATGGGGAGTTTGAGTAAGAACCATTTTCTCAGACC	GCTCAGAATCTGTTCTATGCCCCAATTTTTCTGTTTCATGCAAGATCTGCCTCCGCTAAAGTATGACCCCGATGTTGTGGTCACGGATTTCCGCTTTGGGACAATCCCTGTGAAGCTGTACCAACCCAAGGCATCCACCTGCACCCTGAAGCCTGGCATCGTGTACCTACATCCGTGTACCCCGGTGGCGGGGGCGTCATGGGGAGTTTGAGTAAGAACCATTTTCTCAGACC	166	166	CTACATCCGTG	0	0	0	False	False	None	False	None	170	C	0.09846396218983852	NotSpecified
5	GCTCAGAATCTGTTCTATGCCCCAATTTTTCTGTTTCATGCAAGATCTGCCTCCGCTAAAGTATGACCCCGATGTTGTGGTCACGGATTTCCGCTTTGGGACAATCCCTGTGAAGCTGTACCAACCCAAGGCATCCACCTGCACCCTGAAGCCTGGCATCGTGTACTACCACGGTGGCGGGGGCGTCATGGGGAGTTTGAGTAAGAACCATTTTCTCAGACC	GCTCAGAATCTGTTCTATGCCCCAATTTTTCTGTTTCATGCAAGATCTGCCCCCGCTAAAGTATGACCCCGATGTTGTGGTCACGGATTTCCGCTTTGGGACAATCCCTGTGAAGCTGTACCAACCCAAGGCATCCACCTGCACCCTGAAGCCTGGCATCGTG----------------GGGGCGTCATGGGGAGTTTGAGTAAGAACCATTTTCTCAGACC	0	0	0	163	179	TACTACCACGGTGGCG	False	False	None	False	None	0	0	0.09846396218983852	NotSpecified
5	GCTCAGAATCTGTTCTATGCCCCAATTTTTCTGTTTCATGCAAGATCTGCCTCCGCTAAAGTATGACCCCGATGTTGTGGTCACGGATTTCCGCTTTGGGACAATCCCTGTGAAGCTGTACCAACCCAAGGCATCCACCTGCACCCTGAAGCCTGGCATCGTGTACTACCACGGTGGCGGGGGCGTCATGGGGAGTTTGAGTAAGAACCATTTTCTCAGACC	GCTCAGAATCTGTTCTATGCCCCAATTTTTCTGTTTCATGCAAGATCTGCCTCCGCTAAAGTATGACCCCGATGTTGTGGTCACGGATTTCCGCTTTGGGACAATCCCTGTGAAGCTGTACCAACCCAAGGCATCCACCTGCACCCTGAAGCCTGGCATCGTGTACTACTA---TGGCGGGGGCGTCATGGGGAGTTTGAGTAAGAACCATTTTCTCAGACC	0	0	0	171	174	CGG	False	False	None	False	None	169	T	0.09846396218983852	NotSpecified
5	GCTCAGAATCTGTTCTATGCCCCAATTTTTCTGTTTCATGCAAGATCTGCCTCCGCTAAAGTATGACCCCGATGTTGTGGTCACGGATTTCCGCTTTGGGACAATCCCTGTGAAGCTGTACCAACCCAAGGCATCCACCTGCACCCTGAAGCCTGGCATCGTGTACTACCACGGTGGCGGGGGCGTCATGGGGAGTTTGAGTAAGAACCATTTTCTCAGACC	GCTCAGAATCTGTTCTATGCCCCAATTTTTCTGTTTCATGCAAGATCTGCCTCCGCTAAAGTATGACCCCGATGTTGTGGTCACGGATTTCCGCTTTGGGACAATCCCTGTGAAGCTGTACCAACCCAAGGCATCCACCTGCACCCTGAAGCCTGGCATCGTGTACTACCAC----GCGGGGGCGTCATGGGGAGTTTGAGTAAGAACCATTTTCTCAGACC	0	0	0	172	176	GGTG	False	False	None	False	None	0	0	0.09846396218983852	NotSpecified
4	GCTCAGAATCTGTTCTATGCCCCAATTTTTCTGTTTCATGCAAGATCTGCCTCCGCTAAAGTATGACCCCGATGTTGTGGTCACGGATTTCCGCTTTGGGACAATCCCTGTGAAGCTGTACCAACCCAAGGCATCCACCTGCACCCTGAAGCCTGGCATCGTGTACTACCACGGTGGCGGGGGCGTCATGGGGAGTTTGAGTAAGAACCATTTTCTCAGACC	GCTCAGAATCTGTTCTATGCCCCAATTTTTCTGTTTCATGCAAGATCTGCCTCCGCTAAAGTATGACCCCGATGTTGTGGTCACGGATTTCCGCTTTGGGACAATCCCTGTGAAGCTGTACCAACCCAAGGCATCCACCTGCACCCTGAAGCCTGGCATCGTGTA----CCCGGTGGCGGGGGCGTCATGGGGAGTTTGAGTAAGAACCATTTTCTCAGACC	0	0	0	165	169	CTAC	False	False	None	False	None	170	C	0.07877116975187082	NotSpecified
4	GCTCAGAATCTGTTCTATGCCCCAATTTTTCTGTTTCATGCAAGATCTGCCTCCGCTAAAGTATGACCCCGATGTTGTGGTCACGGATTTCCGCTTTGGGACAATCCCTGTGAAGCTGTACCAACCCAAGGCATCCACCTGCACCCTGAAGCCTGGCATCGTGTACT-ACCACGGTGGCGGGGGCGTCATGGGGAGTTTGAGTAAGAACCATTTTCTCAGACC	GCTCAGAATCTGTTCTATGCCCCAATTTTTCTGTTTCATGCAAGATCTGCCTCCGCTAAAGTATGACCCCGATGTTGTGGTCACGGATTTCCGCTTTGGGACAATCCCTGTGAAGCTGTACCAACCCAAGGCATCCACCTGCACCCTGAAGCCTGGCATCGTGTACTCGCCATCGTGGCGGGGGCGTCATGGGGAGTTTGAGTAAGAACCATTTTCTCAGACC	167	167	C	0	0	0	False	False	None	False	None	167;171;172	G;T;C	0.07877116975187082	NotSpecified
4	GCTCAGAATCTGTTCTATGCCCCAATTTTTCTGTTTCATGCAAGATCTGCCTCCGCTAAAGTATGACCCCGATGTTGTGGTCACGGATTTCCGCTTTGGGACAATCCCTGTGAAGCTGTACCAACCCAAGGCATCCACCTGCACCCTGAAGCCTGGCATCGTGTACTACCACGGTGGCGGGGGCGTCATGGGGAGTTTGAGTAAGAACCATTTTCTCAGACC	GCTCAGAATCTGTTCTATGCCCCAATTTTTCTGTTTCATGCAAGATCTGCCTCCGCTAAAGTATGACCCCGATGTTGTGGTCACGGATTTCCGCTTTGGGACAATCCCTGTGAAGCTGTACCAACCCAAGGCATCCACCTGCACCCTGAAG-----------------------TGGCGGGGGCGTCATGGGGAGTTTGAGTAAGAACCATTTTCTCAGACC	0	0	0	151	174	CCTGGCATCGTGTACTACCACGG	False	False	None	False	None	0	0	0.07877116975187082	NotSpecified
4	GCTCAGAATCTGTTCTATGCCCCAATTTTTCTGTTTCATGCAAGATCTGCCTCCGCTAAAGTATGACCCCGATGTTGTGGTCACGGATTTCCGCTTTGGGACAATCCCTGTGAAGCTGTACCAACCCAAGGCATCCACCTGCACCCTGAAGCCTGGCATCGTGTACTAC----CACGGTGGCGGGGGCGTCATGGGGAGTTTGAGTAAGAACCATTTTCTCAGACC	GCTCAGAATCTGTTCTATGCCCCAATTTTTCTGTTTCATGCAAGATCTGCCTCCGCTAAAGTATGACCCCGATGTTGTGGTCACGGATTTCCGCTTTGGGACAATCCCTGTGAAGCTGTACCAACCCAAGGCATCCACCTGCACCCTGAAGCCTGGCATCGTGTAC-ACACGCCCCGGTGGCGGGGGCGTCATGGGGAGTTTGAGTAAGAACCATTTTCTCAGACC	169	169	ACGC	166	167	T	False	False	None	False	None	170	C	0.07877116975187082	NotSpecified
4	GCTCAGAATCTGTTCTATGCCCCAATTTTTCTGTTTCATGCAAGATCTGCCTCCGCTAAAGTATGACCCCGATGTTGTGGTCACGGATTTCCGCTTTGGGACAATCCCTGTGAAGCTGTACCAACCCAAGGCATCCACCTGCACCCTGAAGCCTGGCATCGTGTACTACCACGGTGGCGGGGGCGTCATGGGGAGTTTGAGTAAGAACCATTTTCTCAGACC	GCTCAGAATCTGTTCTATGCCCCAATTTTTCTGTTTCATGCAAGATCTGCCTCCGCTAAAGTATGACCCCGATGTTGTGGTCACGGATTTCCGCTTTGGGACAATCCCTGTGAAGCTGTACCAACCCAAGGCATCCACCTGCACCCTGAAGCCTGGCATCGTGTACTACCA------------------GGGGAGTTTGAGTAAGAACCATTTTCTCAGACC	0	0	0	171	189	CGGTGGCGGGGGCGTCAT	False	False	None	False	None	0	0	0.07877116975187082	NotSpecified
4	GCTCAGAATCTGTTCTATGCCCCAATTTTTCTGTTTCATGCAAGATCTGCCTCCGCTAAAGTATGACCCCGATGTTGTGGTCACGGATTTCCGCTTTGGGACAATCCCTGTGAAGCTGTACCAACCCAAGGCATCCACCTGCACCCTGAAGCCTGGCATCGTGTACTACCACGGTGGCGGGGGCGTCATGGGGAGTTTGAGTAAGAACCATTTTCTCAGACC	GCTCAGAATCTGTTCTATGCCCCAATTTTTCTGTTTCATGCAAGATCTGCCTCCGCTAAAGTATGACCCCGATGTTGTGGTCACGGATTTCCGCTTTGGGACAATCCCTGTGAAGCTGTACC--------------------------------------------------GGTGGCGGGGGCGTCATGGGGAGTTTGAGTAAGAACCATTTTCTCAGACC	0	0	0	122	172	AACCCAAGGCATCCACCTGCACCCTGAAGCCTGGCATCGTGTACTACCAC	False	False	None	False	None	0	0	0.07877116975187082	NotSpecified
4	GCTCAGAATCTGTTCTATGCCCCAATTTTTCTGTTTCATGCAAGATCTGCCTCCGCTAAAGTATGACCCCGATGTTGTGGTCACGGATTTCCGCTTTGGGACAATCCCTGTGAAGCTGTACCAACCCAAGGCATCCACCTGCACCCTGAAGCCTGGCATCGTGTACTACC-ACGGTGGCGGGGGCGTCATGGGGAGTTTGAGTAAGAACCATTTTCTCAGACC	GCTCAGAATCTGTTCTATGCCCCAATTTTTCTGTTTCATGCAAGATCTGCCTCCGCTAAAGTATGACCCCGATGTTGTGGTCACGGATTTCCGCTTTGGGACAATCCCTGTGAAGCTGTACCAACCCAAGGCATCCACCTGCACCCTGAAGCCTGGCATCGTGTACTACCTACGGTGGCGGGGGCGTCATGGGGAGTTTGAGTAAGAACCATTTTCTCAGACC	170	170	T	0	0	0	False	False	None	False	None	0	0	0.07877116975187082	NotSpecified
4	GCTCAGAATCTGTTCTATGCCCCAATTTTTCTGTTTCATGCAAGATCTGCCTCCGCTAAAGTATGACCCCGATGTTGTGGTCACGGATTTCCGCTTTGGGACAATCCCTGTGAAGCTGTACCAACCCAAGGCATCCACCTGCACCCTGAAGCCTGGCATCGTGTACTACCACGGTGGCGGGGGCGTCATGGGGAGTTTGAGTAAGAACCATTTTCTCAGACC	GCTCAGAATCTGTTCTATGCCCCAATTTTTCTGTTTCATGCAAGATCTGCCTCCGCTAAAGTATGACCCCGATGTTGTGGTCACGGATTTCCGCTTTGGGACAATCCCTGTGAAGCTGTACCAACCCAAGGCATCCACCTGCACCCTGAAGCCTAGCATCGTGTA--------GTGGCGGGGACGTCATGGGGAGTTTGAGTAAGAACCATTTTCTCAGACC	0	0	0	165	173	CTACCACG	False	False	None	False	None	0	0	0.07877116975187082	NotSpecified
4	GCTCAGAATCTGTTCTATGCCCCAATTTTTCTGTTTCATGCAAGATCTGCCTCCGCTAAAGTATGACCCCGATGTTGTGGTCACGGATTTCCGCTTTGGGACAATCCCTGTGAAGCTGTACCAACCCAAGGCATCCACCTGCACCCTGAAGCCTGGCATCGTGTACTACCACGGTGGCGGGGGCGTCATGGGGAGTTTGAGTAAGAACCATTTTCTCAGACC	GCTCAGAATCTGTTCTATGCCCCAATTTTTCTGTTTCATGCAAGATCTGCCTCCGCTAAAGTATGACCCCGATGTTGTGGTCACGGATTTCCGCTTTGGGACAATCCCTGTGAAGCTGTACCAACCCAAGGCATCCACCTGCACCCTGAAG---------------TA-CACGAT-GCGGGGGCGTCATGGGGAGTTTGAGTAAGAACCATTTTCTCAGACC	0	0	0	151;168;175	166;169;176	CCTGGCATCGTGTAC;C;G	False	False	None	False	None	173	A	0.07877116975187082	NotSpecified
4	GCTCAGAATCTGTTCTATGCCCCAATTTTTCTGTTTCATGCAAGATCTGCCTCCGCTAAAGTATGACCCCGATGTTGTGGTCACGGATTTCCGCTTTGGGACAATCCCTGTGAAGCTGTACCAACCCAAGGCATCCACCTGCACCCTGAAGCCTGGCATCGTGTACTACCACGGTGGCGGGGGCGTCATGGGGAGTTTGAGTAAGAACCATTTTCTCAGACC	GCTCAGAATCTGTTCTATGCCCCAATTTTTCTGTTTCATGCAAGATCTGCCTCCGCTAAAGTATGACCCCGATGTTGTGGTCACGGATTTCCGCTTTGGGACAATCCCTGTGAAGCTGTACCAACCCAAGGCATCCACCTGCACCCTGAAGCCTGGCATCGT----------------------GTCATGGGGAGTTTGAGTAAGAACCATTTTCTCAGACC	0	0	0	162	184	GTACTACCACGGTGGCGGGGGC	False	False	None	False	None	0	0	0.07877116975187082	NotSpecified
4	GCTCAGAATCTGTTCTATGCCCCAATTTTTCTGTTTCATGCAAGATCTGCCTCCGCTAAAGTATGACCCCGATGTTGTGGTCACGGATTTCCGCTTTGGGACAATCCCTGTGAAGCTGTACCAACCCAAGGCATCCACCTGCACCCTGAAGCCTGGCATCGTGTACTACCA-CGGTGGCGGGGGCGTCATGGGGAGTTTGAGTAAGAACCATTTTCTCAGACC	GCTCAGAATCTGTTCTATGCCCCAATTTTTCTGTTTCATGCAAGATCTGCCTCCGCTAAAGTATGACCCCGATGTTGTGGTCACGGATTTCCGCTTTGGGACAATCCCTGTGAAGCTGTACCAACCCAAGGCATTCACCTGCACCCTGAAGCCTGGCATCGTGTACTACCGCCGGTGGCGGGGGCGTCATGGGGAGTTTGAGTAAGATCCATTTTCTCGGACC	171	171	C	0	0	0	False	False	None	False	None	170	G	0.07877116975187082	NotSpecified
4	GCTCAGAATCTGTTCTATGCCCCAATTTTTCTGTTTCATGCAAGATCTGCCTCCGCTAAAGTATGACCCCGATGTTGTGGTCACGGATTTCCGCTTTGGGACAATCCCTGTGAAGCTGTACCAACCCAAGGCATCCACCTGCACCCTGAAGCCTGGCATCGTGTACTACCACGGTGGCGGGGGCGTCATGGGGAGTTTGAGTAAGAACCATTTTCTCAGACC	GCTCAGAATCTGTTCTATGCCCCAATTTTTCTGTTTCATGCAAGATCTGCCTCCGCTAAAGTATGACCCCGATGTTGTGGTCACGGATTTCCGCTTTGGGACAATCCCTGTGAAGCTGTACCAACCCAAGGC----------------------------------------GGTGGCGGGGGCGTCATGGGGAGTTTGAGTAAGAACCATTTTCTCAGACC	0	0	0	132	172	ATCCACCTGCACCCTGAAGCCTGGCATCGTGTACTACCAC	False	False	None	False	None	0	0	0.07877116975187082	NotSpecified
4	GCTCAGAATCTGTTCTATGCCCCAATTTTTCTGTTTCATGCAAGATCTGCCTCCGCTAAAGTATGACCCCGATGTTGTGGTCACGGATTTCCGCTTTGGGACAATCCCTGTGAAGCTGTACCAACCCAAGGCATCCACCTGCACCCTGAAGCCTGGCATCGTGTACTACCACGGTGGCGGGGGCGTCATGGGGAGTTTGAGTAAGAACCATTTTCTCAGACC	GCTCAGAATCTGTTCTATGCCCCAATTTTTCTGTTTCATGCAAGATCTGCCTCCGCTAAAGTATGACCCCGATGTTGTGGTCACGGATTTCCGCTTTGGGACAATCCCTGTGAAGCTGTACCAACCCAAGGCATCCACCTGCACCCTGAAGCCTGGCATCGTGT------------------GCGTCATGGGGAGTTTGAGTAAGAACCATTTTCTCAGACC	0	0	0	164	182	ACTACCACGGTGGCGGGG	False	False	None	False	None	0	0	0.07877116975187082	NotSpecified
4	GCTCAGAATCTGTTCTATGCCCCAATTTTTCTGTTTCATGCAAGATCTGCCTCCGCTAAAGTATGACCCCGATGTTGTGGTCACGGATTTCCGCTTTGGGACAATCCCTGTGAAGCTGTACCAACCCAAGGCATCCACCTGCACCCTGAAGCCTGGCATCGTGTACTACCACGGTGGCGGGGGCGTCATGGGGAGTTTGAGTAAGAACCATTTTCTCAGACC	GCTCAGAATCTGTTCTATGCCCCAATTTTTCTGTTTCATGCAAGATCTGCCTCCGCTAAAGTATGACCCCGATGTTGTGGTCACGGATTTCCGCTTTGGGACAATCCCTGTGAAGCTGTACCAACCCAAGGCATCCACCTGCACCCTGAAGCCTGGCATCGT--------------------------------GTTTGAGTAAGAACCATTTTCTCAGACC	0	0	0	162	194	GTACTACCACGGTGGCGGGGGCGTCATGGGGA	False	False	None	False	None	0	0	0.07877116975187082	NotSpecified
4	GCTCAGAATCTGTTCTATGCCCCAATTTTTCTGTTTCATGCAAGATCTGCCTCCGCTAAAGTATGACCCCGATGTTGTGGTCACGGATTTCCGCTTTGGGACAATCCCTGTGAAGCTGTACCAACCCAAGGCATCCACCTGCACCCTGAAGCCTGGCATCGTGTACTACCACGGTGGCGGGGGCGTCATGGGGAGTTTGAGTAAGAACCATTTTCTCAGACC	GCTCAGAATCTGTTCTATGCCCCAATTTTTCTGTTTCATGCAAGATCTGCCTCCGCTAAAGTATGACCCCGATGTTGTGGTCACGGATTTCCGCTTTGGGACAATCCCTGTGAAGCTGTACCAACCCAAGGCATCCACCTGCACCCTGAAGCCTGGCATCGTGT-------------CGGGGGCGTCATGGGGAGTTTGAGTAAGAACCATTTTCTCAGACC	0	0	0	164	177	ACTACCACGGTGG	False	False	None	False	None	0	0	0.07877116975187082	NotSpecified
4	GCTCAGAATCTGTTCTATGCCCCAATTTTTCTGTTTCATGCAAGATCTGCCTCCGCTAAAGTATGACCCCGATGTTGTGGTCACGGATTTCCGCTTTGGGACAATCCCTGTGAAGCTGTACCAACCCAAGGCATCCACCTGCACCCTGAAGCCTGGCATCGTGTACTACCACGGTGGCGGGGGCGTCATGGGGAGTTTGAGTAAGAACCATTTTCTCAGACC	GCTCAGAATCTGTTCTATGCCCCAATTTTTCTGTTTCATGCAAGATCTGCCTCCGCTAAAGTACGACCCCGATGTTGTGGTCACGGATTTCCGCTTTGGGACAATCCCTGTGAAGCTGTACCAACCCAAGGCATCCACCTGCACCCTGAAGCCTGGCATCGCG------CGCGGTGGCGGGGGCGTCATGGGGAGTTTGAGTAAGAACCATTTTCTCAGACC	0	0	0	163	169	TACTAC	False	False	None	False	None	170	G	0.07877116975187082	NotSpecified
4	GCTCAGAATCTGTTCTATGCCCCAATTTTTCTGTTTCATGCAAGATCTGCCTCCGCTAAAGTATGACCCCGATGTTGTGGTCACGGATTTCCGCTTTGGGACAATCCCTGTGAAGCTGTACCAACCCAAGGCATCCACCTGCACCCTGAAGCCTGGCATCGTGTACTACCA----------CGGTGGCGGGGGCGTCATGGGGAGTTTGAGTAAGAACCATTTTCTCAGACC	GCTCAGAATCTGTTCTATGCCCCAATTTTTCTGTTTCATGCAAGATCTGCCTCCGCTAAAGTATGACCCCGATGTTGTGGTCACGGATTTCCGCTTTGGGACAATCCCTGTGAAGCTGTACCAACCCAAGGCATCCACCTGCACCCTGAAGCCTGGCATCGTGTACTACCACCGTGTACCACGGTGGCGGGGGCGTCATGGGGAGTTTGAGTAAGAACCATTTTCTCAGACC	171	171	CCGTGTACCA	0	0	0	False	False	None	False	None	0	0	0.07877116975187082	NotSpecified
4	GCTCAGAATCTGTTCTATGCCCCAATTTTTCTGTTTCATGCAAGATCTGCCTCCGCTAAAGTATGACCCCGATGTTGTGGTCACGGATTTCCGCTTTGGGACAATCCCTGTGAAGCTGTACCAACCCAAGGCATCCACCTGCACCCTGAAGCCTGGCATCGTGTACTACCACGGTGGCGGGGGCGTCATGGGGAGTTTGAGTAAGAACCATTTTCTCAGAC-C	GCTCAGAATCTGTCCTATGCCCCCATTTTTCTGTTTCATGCAAGATCTGCCTCCGCTAAAGTATGACCCCGATGTTGTGGTCACGGATTTCCGCTTTGGGACAATCCCTGTGAAGCTGTACCAACCCAAGGCATCCACCTGCACCCTGAAGCCTGGCATCGTGTACTACC-CAGTGGCGGGGGCGTCATGGGGAGTTTGAGTAAGATCCATTTTCTCAGACG-	0	0	0	170	171	A	False	False	None	False	None	172	A	0.07877116975187082	NotSpecified
4	GCTCAGAATCTGTTCTATGCCCCAATTTTTCTGTTTCATGCAAGATCTGCCTCCGCTAAAGTATGACCCCGATGTTGTGGTCACGGATTTCCGCTTTGGGACAATCCCTGTGAAGCTGTACCAACCCAAGGCATCCACCTGCACCCTGAAGCCTGGCATCGTGTACTACCA--CGGTGGCGGGGGCGTCATGGGGAGTTTGAGTAAGAACCATTTTCTCAGACC	GCTCAGAATCTGTTCTATGCCCCAATTTTTCTGTTTCATGCAAGATCTGCCTCCGCTAAAGTATGACCCCGATGTTGTGGTCACGGATTTCCGCTTTGGGACAATCCCTGTGAAGCTGTACCAACCCAAGGCATCCACCTGCACCCTGAAGCCTGGCATCGTGTACTACCAGACGGTGGCGGGGGCGTCATGGGGAGTTTGAGTAAGAACCATTTTCTCAGACC	171	171	GA	0	0	0	False	False	None	False	None	0	0	0.07877116975187082	NotSpecified
4	GCTCAGAATCTGTTCTATGCCCCAATTTTTCTGTTTCATGCAAGATCTGCCTCCGCTAAAGTATGACCCCGATGTTGTGGTCACGGATTTCCGCTTTGGGACAATCCCTGTGAAGCTGTACCAACCCAAGGCATCCACCTGCACCCTGAAGCCTGGCATCGTGTACTACCA-------------CGGTGGCGGGGGCGTCATGGGGAGTTTGAGTAAGAACCATTTTCTCAGACC	GCTCAGAATCTGTTCTATGCCCCAATTTTTCTGTTTCATGCAAGATCTGCCTCCGCTAAAGTATGACCCCGATGTTGTGGTCACGGATTTCCGCTTTGGGACAATCCCTGTGAAGCTGTACCAACCCAAGGCATCCACCTGCACCCTGAAGCCTGGCATCGTGTAC-ACCTGGCATCGCCCCACCGGTGGCGGGGGCGTCATGGGGAGTTTGAGTAAGAACCATTTTCTCAGACC	171	171	GGCATCGCCCCAC	166	167	T	False	False	None	False	None	170	T	0.07877116975187082	NotSpecified
4	GCTCAGAATCTGTTCTATGCCCCAATTTTTCTGTTTCATGCAAGATCTGCCTCCGCTAAAGTATGACCCCGATGTTGTGGTCACGGATTTCCGCTTTGGGACAATCCCTGTGAAGCTGTACCAACCCAAGGCATCCACCTGCACCCTGAAGCCTGGCATCGTGTACTACCAC----------GGTGGCGGGGGCGTCATGGGGAGTTTGAGTAAGAACCATTTTCTCAGACC	GCTCAGAATCTGTTCTATGCCCCAATTTTTCTGTTTCATGCAAGATCTGCCTCCGCTAAAGTATGACCCCGATGTTGTGGTCACGGATTTCCGCTTTGGGACAATCCCTGTG-AGCTGTACCAACCCAAGGCATCCACCTGCACCCTGAAGGCTGGCATCGTGTACTACCACGCCCTCCACAGGTGGCGGGGGCGTCATGGGGAGTTTGAGTAAGAACCATTTTCTCAGACC	172	172	GCCCTCCACA	0	0	0	False	False	None	False	None	0	0	0.07877116975187082	NotSpecified
4	GCTCAGAATCTGTTCTATGCCCCAATTTTTCTGTTTCATGCAAGATCTGCCTCCGCTAAAGTATGACCCCGATGTTGTGGTCACGGATTTCCGCTTTGGGACAATCCCTGTGAAGCTGTACCAACCCAAGGCATCCACCTGCACCCTGAAGCCTGGCATCGTGTACTACCACGGTGGCGGGGGCGTCATGGGGAGTTTGAGTAAGAACCATTTTCTCAGACC	GCTCAGAATCTGTTCTATGCCCCAATTTTTCTGTTTCATGCAAGATCTGCCTCCGCTAAAGTATGACCCCGATGTTGTGGTCACGGATTTCCGCTTTGGGACAATCCCTGTGAAGCTGTACCAACCCAAGGCATCCACCTGCACCCTGAAGCCTGGCATCGTG-------------GTGGGGGCGTCATGGGGAGTTTGAGTAAGAACCATTTTCTCAGACC	0	0	0	163	176	TACTACCACGGTG	False	False	None	False	None	177	T	0.07877116975187082	NotSpecified
4	GCTCAGAATCTGTTCTATGCCCCAATTTTTCTGTTTCATGCAAGATCTGCCTCCGCTAAAGTATGACCCCGATGTTGTGGTCACGGATTTCCGCTTTGGGACAATCCCTGTGAAGCTGTACCAACCCAAGGCATCCACCTGCACCCTGAAGCCTGGCATCGTGTACTACCACGGTGGCGGGGGCGTCATGGGGAGTTTGAGTAAGAACCATTTTCTCAGACC	GCTCAGAATCTGTTCTATGCCCCAATTTTTCTGTTTCATGCAAGATCTGCCTCCGCTAAAGTATGACCCCGATGTTGTGGTCACGGATTTCCGCTTTGGGACAATCCCTGTGAAGCTGTACCAACCCAAGGCATCCACCTGCACCCTGAAGCCTGGCATCGTGTACTACC---------GGGGCGTCATGGGGAGTTTGAGTAAGAACCATTTTCTCAGACC	0	0	0	170	179	ACGGTGGCG	False	False	None	False	None	0	0	0.07877116975187082	NotSpecified
4	GCTCAGAATCTGTTCTATGCCCCAATTTTTCTGTTTCATGCAAGATCTGCCTCCGCTAAAGTATGACCCCGATGTTGTGGTCACGGATTTCCGCTTTGGGACAATCCCTGTGAAGCTGTACCAACCCAAGGCATCCACCTGCACCCTGAAGCCTGGCATCGTGTACTACC--ACGGTGGCGGGGGCGTCATGGGGAGTTTGAGTAAGAACCATTTTCTCAGACC	GCTCAGAATCTGTTCTATGCCCCAATTTTTCTGTTTCATGCAAGATCTGCCTCCGCTAAAGTATGACCCCGATGTTGTGGTCACGGATTTCCGCTTTGGGACAATCCCTGTGAAGCTGTACCAACCCAAGGCATCCACCTGCACCCTGAAGCCTGGCATCGTGTACTACGGTACGGTGGCGGGGGCGTCATGGGGAGTTTGAGTAAGAACCATTTTCTCAGACC	170	170	GT	0	0	0	False	False	None	False	None	169	G	0.07877116975187082	NotSpecified
4	GCTCAGAATCTGTTCTATGCCCCAATTTTTCTGTTTCATGCAAGATCTGCCTCCGCTAAAGTATGACCCCGATGTTGTGGTCACGGATTTCCGCTTTGGGACAATCCCTGTGAAGCTGTACCAACCCAAGGCATCCACCTGCACCCTGAAGCCTGGCATCGTGTACTACCACGGTGGCGGGGGCGTCATGGGGAGTTTGAGTAAGAACCATTTTCTCAGACC	GCTCAGAATCTGTTCTATGCCCCAATTTTTCTGTTTCATGCAAGATCTGCCTCCGCTAAAGTATGACCAC-----------------------------------------------------------------------------------------------------CGGTGGCGGGGGCGTCATGGGGAGTTTGAGTAAGAACCATTTTCTCAGACC	0	0	0	70	171	GATGTTGTGGTCACGGATTTCCGCTTTGGGACAATCCCTGTGAAGCTGTACCAACCCAAGGCATCCACCTGCACCCTGAAGCCTGGCATCGTGTACTACCA	False	False	None	False	None	0	0	0.07877116975187082	NotSpecified
4	GCTCAGAATCTGTTCTATGCCCCAATTTTTCTGTTTCATGCAAGATCTGCCTCCGCTAAAGTATGACCCCGATGTTGTGGTCACGGATTTCCGCTTTGGGACAATCCCTGTGAAGCTGTACCAACCCAAGGCATCCACCTGCACCCTGAAGCCTGGCATCGTGTACTACCACGGTGGCGGGGGCGTCATGGGGAGTTTGAGTAAGAACCATTTTCTCAGACC	GCTCAGAATCTGTTCTATGCCCCAATTTTTCTGTTTCATGCAAGATCTGCCTCCGCTAAAGTATGACCCCGATGTTGTGGTCACGGATTTCCGCTTTGGGACAATCCCTGTGAAGCTGTACCAACCCAAGGCATCCACCTGCACCCTGAAGCCTGGCATCGTGTACT---TCGGTGGCGGGGGCGTCATGGGGAGTTTGAGTAAGAACCATTTTCTCAGACC	0	0	0	167	170	ACC	False	False	None	False	None	170	T	0.07877116975187082	NotSpecified
4	GCTCAGAATCTGTTCTATGCCCCAATTTTTCTGTTTCATGCAAGATCTGCCTCCGCTAAAGTATGACCCCGATGTTGTGGTCACGGATTTCCGCTTTGGGACAATCCCTGTGAAGCTGTACCAACCCAAGGCATCCACCTGCACCCTGAAGCCTGGCATCGTGTACTACCACGGTGGCGGGGGCGTCATGGGGAGTTTGAGTAAGAACCATTTTCTCAGACC	GCTCAGAATCTGTTCTATGCCCCAATTTTTCTGTTTCATGCAAGATCTGCCTCCGCTAAAGTATGACCCCGATGTTGTGGTCACGGATTTCCGCTTTGGGACAATCCCTGTGAAGCTGTACCAACCCAAGGCATCCACCTGCACCCTGAA----------------TAC--CGGTGGCGGGGGCGTCATGGGGAGTTTGAGTAAGAACCATTTTCTCAGACC	0	0	0	150;169	166;171	GCCTGGCATCGTGTAC;CA	False	False	None	False	None	0	0	0.07877116975187082	NotSpecified
4	GCTCAGAATCTGTTCTATGCCCCAATTTTTCTGTTTCATGCAAGATCTGCCTCCGCTAAAGTATGACCCCGATGTTGTGGTCACGGATTTCCGCTTTGGGACAATCCCTGTGAAGCTGTACCAACCCAAGGCATCCACCTGCACCCTGAAGCCTGGCATCGTGTACTACCACGGTGGCGGGGGCGTCATGGGGAGTTTGAGTAAGAACCATTTTCTCAGACC	GCTCAGAATCTGTTCTATGCCCCAATTTTTCTGTTTCATGCAAGATCTGC--------------------------------------------------------------------------------------------------------------------------------GGGGGCGTCATGGGGAGTTTGAGTAAGAACCATTTTCTCAGACC	0	0	0	50	178	CTCCGCTAAAGTATGACCCCGATGTTGTGGTCACGGATTTCCGCTTTGGGACAATCCCTGTGAAGCTGTACCAACCCAAGGCATCCACCTGCACCCTGAAGCCTGGCATCGTGTACTACCACGGTGGC	False	False	None	False	None	0	0	0.07877116975187082	NotSpecified
4	GCTCAGAATCTGTTCTATGCCCCAATTTTTCTGTTTCATGCAAGATCTGCCTCCGCTAAAGTATGACCCCGATGTTGTGGTCACGGATTTCCGCTTTGGGACAATCCCTGTGAAGCTGTACCAACCCAAGGCATCCACCTGCACCCTGAAGCCTGGCATCGTGTACTACCACGGTGGCGGGGGCGTCATGGGGAGTTTGAGTAAGAACCATTTTCTCAGACC	GCTCAGAATCTGTTCTATGCCCCAATTTTTCTGTTTCATGCAAGATCTGCCTCCGCTAAAGTATGACCCCGATGTTGTGGTCACGGATTTCCGCTTTGGGACAATCCCTGTGAAGCTGTACCAACCCAAGGCATCCACCTGCACCCTGAAGCCTGGC-----------------------GGGCGTCATGGGGAGTTTGAGTAAGAACCATTTTCTCAGACC	0	0	0	157	180	ATCGTGTACTACCACGGTGGCGG	False	False	None	False	None	0	0	0.07877116975187082	NotSpecified
4	GCTCAGAATCTGTTCTATGCCCCAATTTTTCTGTTTCATGCAAGATCTGCCTCCGCTAAAGTATGACCCCGATGTTGTGGTCACGGATTTCCGCTTTGGGACAATCCCTGTGAAGCTGTACCAACCCAAGGCATCCACCTGCACCCTGAAGCCTGGCATCGTGTACTACCACGGTGGCGGGGGCGTCATGGGGAGTTTGAGTAAGAACCATTTTCTCAGACC	GCTCAGAATCTGTTCTATGCCCCAATTTTTCTGTTTCATGCAAGAT---------------------------------------------------------------------------------------------------------------------------------GGCGGGGGCGTCATGGGGAGTTTGAGTAAGAACCATTTTCTCAGACC	0	0	0	46	175	CTGCCTCCGCTAAAGTATGACCCCGATGTTGTGGTCACGGATTTCCGCTTTGGGACAATCCCTGTGAAGCTGTACCAACCCAAGGCATCCACCTGCACCCTGAAGCCTGGCATCGTGTACTACCACGGT	False	False	None	False	None	0	0	0.07877116975187082	NotSpecified
4	GCTCAGAATCTGTTCTATGCCCCAATTTTTCTGTTTCATGCAAGATCTGCCTCCGCTAAAGTATGACCCCGATGTTGTGGTCACGGATTTCCGCTTTGGGACAATCCCTGTGAAGCTGTACCAACCCAAGGCATCCACCTGCACCCTGAAGCCTGGCATCGTGTACTACCACGGTGGCGGGGGCGTCATGGGGAGTTTGAGTAAGAACCATTTTCTCAGACC	GCTCAGAATCTGTTCTATGCCCCAATTTTTCTGTTTCATGCAAGATCTGCCTCCGCTAAAGTATGACCCCGATGTTGTGGTCACGGATTTCCGCTTTGGGACAATCCCTGTGAAGCTGTACCAACCCAAGGCATCCACCTGCAC----------------------------GGTGGCGGGGGCGTCATGGGGAGTTTGAGTAAGAACCATTTTCTCAGACC	0	0	0	144	172	CCTGAAGCCTGGCATCGTGTACTACCAC	False	False	None	False	None	0	0	0.07877116975187082	NotSpecified
3	GCTCAGAATCTGTTCTATGCCCCAATTTTTCTGTTTCATGCAAGATCTGCCTCCGCTAAAGTATGACCCCGATGTTGTGGTCACGGATTTCCGCTTTGGGACAATCCCTGTGAAGCTGTACCAACCCAAGGCATCCACCTGCACCCTGAAGCCTGGCATCGTGTACTACCA---CGGTGGCGGGGGCGTCATGGGGAGTTTGAGTAAGAACCATTTTCTCAGACC	GCTCAGAATCTGTTCTATGCCCCAATTTTTCTGTTTCATGCAAGATCTGCCTCCGCTAAAGTATGACCCCGATGTTGTGGTCACGGATTTCCGCTTTGGGACAATCCCTGTGAAGCTGTACCAACCCAAGGCATCCACCTGCACCCTGAAGCCTGGCATCGTGTACTACCATCACGGTGGCGGGGGCGTCATGGGGAGTTTGAGTAAGAACCATTTTCTCAGACC	171	171	TCA	0	0	0	False	False	None	False	None	0	0	0.059078377313903106	NotSpecified
3	GCTCAGAATCTGTTCTATGCCCCAATTTTTCTGTTTCATGCAAGATCTGCCTCCGCTAAAGTATGACCCCGATGTTGTGGTCACGGATTTCCGCTTTGGGACAATCCCTGTGAAGCTGTACCAACCCAAGGCATCCACCTGCACCCTGAAGCCTGGCATCGTGTACTACCACGGT-GGCGGGGGCGTCATGGGGAGTTTGAGTAAGAACCATTTTCTCAGACC	GCTCAGAATCTGTTCTATGCCCCAATTTTTCTGTTTCATGCAAGATCTGCCCCCGCTAAAGTATGACCCCGATGTTGTGGTCACGGATTTCCGCTTTGGGACAATCCCTGTGAAGCTGTACCAACCCAAGGCATCCACCTGCACCCTGAAGCCTGGCATCGTGTACTACCACGGTACACGGGGGCGTCATGGGGAGTTTGAGTAAGAACCATTTTCTCAGACC	175	175	A	0	0	0	False	False	None	False	None	175;176	C;A	0.059078377313903106	NotSpecified
3	GCTCAGAATCTGTTCTATGCCCCAATTTTTCTGTTTCATGCAAGATCTGCCTCCGCTAAAGTATGACCCCGATGTTGTGGTCACGGATTTCCGCTTTGGGACAATCCCTGTGAAGCTGTACCAACCCAAGGCATCCACCTGCACCCTGAAGCCTGGCATCGTGTACTACCACGGTGGCGGGGGCGTCATGGGGAGTTTGAGTAAGAACCATTTTCTCAGACC	GCTCAGAATCTGTTCTATGCCCCAATTTTTCTGTTTCATGCAAGATCTGCCTCCGCTAAAGTATGACCCCGATGTTGTGGTCACGGATTTCCGCTTTGGGACAATCCCTGTGAAGCTGTACCAACCCAAGGCATCCACCTGCACCCTGAAGCCTGGCATCGTGT---------------GGGGCGTCATGGGGAGTTTGAGTAAGAACCATTTTCTCAGACC	0	0	0	164	179	ACTACCACGGTGGCG	False	False	None	False	None	0	0	0.059078377313903106	NotSpecified
3	GCTCAGAATCTGTTCTATGCCCCAATTTTTCTGTTTCATGCAAGATCTGCCTCCGCTAAAGTATGACCCCGATGTTGTGGTCACGGATTTCCGCTTTGGGACAATCCCTGTGAAGCTGTACCAACCCAAGGCATCCACCTGCACCCTGAAGCCTGGCATCGTGTACTACCACGGTGGCGGGGGCGTCATGGGGAGTTTGAGTAAGAACCATTTTCTCAGACC	GCTCAGAATCTGTTCTATGCCCCAATTTTTCTGTTTCATGCAAGATCTGCCTCCGCTAAAGTATGAC---------------------------------------------------------------------------------------------------------GGTGGCGGGGGCGTCATGGGGAGTTTGAGTAAGAACCATTTTCTCAGACC	0	0	0	67	172	CCCGATGTTGTGGTCACGGATTTCCGCTTTGGGACAATCCCTGTGAAGCTGTACCAACCCAAGGCATCCACCTGCACCCTGAAGCCTGGCATCGTGTACTACCAC	False	False	None	False	None	0	0	0.059078377313903106	NotSpecified
3	GCTCAGAATCTGTTCTATGCCCCAATTTTTCTGTTTCATGCAAGATCTGCCTCCGCTAAAGTATGACCCCGATGTTGTGGTCACGGATTTCCGCTTTGGGACAATCCCTGTGAAGCTGTACCAACCCAAGGCATCCACCTGCACCCTGAAGCCTGGCATCGTGTACTACCA-CGGTGGCGGGGGCGTCATGGGGAGTTTGAGTAAGAACCATTTTCTCAGACC	GCTCAGAATCTGTTCTATGCCCCAATTTTTCTGTTTCATGCAAGATCTGCCTCCGCTAAAGTATGACCCCGATGTTGTGGTCACGGATTTCCGCTTTGGGACAATCCCTGTGAAGCTGTACCAACCCAAGGCATCCACCTGCACCCTGAAGCC---------------CCACCGGTGGCGGGGGCGTCATGGGGAGTTTGAGTAAGAACCATTTTCTCAGACC	171	171	C	153	168	TGGCATCGTGTACTA	False	False	None	False	None	0	0	0.059078377313903106	NotSpecified
3	GCTCAGAATCTGTTCTATGCCCCAATTTTTCTGTTTCATGCAAGATCTGCCTCCGCTAAAGTATGACCCCGATGTTGTGGTCACGGATTTCCGCTTTGGGACAATCCCTGTGAAGCTGTACCAACCCAAGGCATCCACCTGCACCCTGAAGCCTGGCATCGTGTACTACCA-CGGTGGCGGGGGCGTCATGGGGAGTTTGAGTAAGAACCATTTTCTCAGACC	GCTCAGAATCTGTTCTATGCCCCAATTTTTCTGTTTCATGCAAGATCTGCCTCCGCTAAAGTATGACCCCGATGTTGTGGTCACGGATTTCCGCTTTGGGACAATCCCTGTGAAGCTGTACCAACCCAAGGCATCCACCTGCACCCTGAAGCCG--------------CCACCGGTGGCGGGGGCGTCATGGGGAGTTTGAGTAAGAACCATTTTCTCAGACC	171	171	C	154	168	GGCATCGTGTACTA	False	False	None	False	None	0	0	0.059078377313903106	NotSpecified
3	GCTCAGAATCTGTTCTATGCCCCAATTTTTCTGTTTCATGCAAGATCTGCCTCCGCTAAAGTATGACCCCGATGTTGTGGTCACGGATTTCCGCTTTGGGACAATCCCTGTGAAGCTGTACCAACCCAAGGCATCCACCTGCACCCTGAAGCCTGGCATCGTGTACTACCACGGTGGCGGGGGCGTCATGGGGAGTTTGAGTAAGAACCATTTTCTCAGACC	GCTCAGAATCTGTTCTATGCCCCAATTTTTCTGTTTCATGCAAGATCTGCCTCCGCTAAAGTATGACCCCGATGTTGTGGTCACGGATTTCCGCTTTGGGACAATCCCTGTGAAGCTGTACCAACCCAAGGCATCCACCTGCACCCTGAAGCCTGGCATCGTAT------------GCGGGGGCGCCATGGGGAGTTTGAGTAAGAACCATTTCCTCAGACC	0	0	0	164	176	ACTACCACGGTG	False	False	None	False	None	0	0	0.059078377313903106	NotSpecified
3	GCTCAGAATCTGTTCTATGCCCCAATTTTTCTGTTTCATGCAAGATCTGCCTCCGCTAAAGTATGACCCCGATGTTGTGGTCACGGATTTCCGCTTTGGGACAATCCCTGTGAAGCTGTACCAACCCAAGGCATCCACCTGCACCCTGAAGCCTGGCATCGTGTACTACCACGGTGGCGGGGGCGTCATGGGGAGTTTGAGTAAGAACCATTTTCTCAGACC	GCTCAGAATCTGTTCTATGCCCCAATTTTTCTGTTTCATGCAAGATCTGCCTCCGC----------------------------------------------------------------------------------------------------------------CCCCGGTGGCGGGGGCGTCATGGGGAGTTTGAGTAAGAACCATTTTCTCAGACC	0	0	0	56	168	TAAAGTATGACCCCGATGTTGTGGTCACGGATTTCCGCTTTGGGACAATCCCTGTGAAGCTGTACCAACCCAAGGCATCCACCTGCACCCTGAAGCCTGGCATCGTGTACTA	False	False	None	False	None	170	C	0.059078377313903106	NotSpecified
3	GCTCAGAATCTGTTCTATGCCCCAATTTTTCTGTTTCATGCAAGATCTGCCTCCGCTAAAGTATGACCCCGATGTTGTGGTCACGGATTTCCGCTTTGGGACAATCCCTGTGAAGCTGTACCAACCCAAGGCATCCACCTGCACCCTGAAGCCTGGCATCGTGTACTACCACGGTGGCGGGGGCGTCATGGGGAGTTTGAGTAAGAACCATTTTCTCAGA--CC	GCTCAGAATCTGTTCTATGCCCCAATTTTTCTGTTTCATGCAAGATCTGCCTCCGCTAAAGTATGACCCCGATGTTGTGGTCACGGATTTCCGCTTTGGGACAATCCCTGTGAAGCTGTACCAACCCAAGGCATCCACCTGCACCCTGAAGCCCGGCATCGTGTACTAC-----TGGCGGGGGCGTCATGGGGAGTTTGAGTAAGAACCATTTTCTCAGATC--	0	0	0	169	174	CACGG	False	False	None	False	None	0	0	0.059078377313903106	NotSpecified
3	GCTCAGAATCTGTTCTATGCCCCAATTTTTCTGTTTCATGCAAGATCTGCCTCCGCTAAAGTATGACCCCGATGTTGTGGTCACGGATTTCCGCTTTGGGACAATCCCTGTGAAGCTGTACCAACCCAAGGCATCCACCTGCACCCTGAAGCCTGGCATCGTGTACTACCA---CGGTGGCGGGGGCGTCATGGGGAGTTTGAGTAAGAACCATTTTCTCAGACC	GCTCAGATTCTGTTCTATGCCCCAATTTTTCTGTTTCATGCAAGATCTGCCTCCGCTAAAGTATGACCCCGATGTTGTGGTCACGGATTTCCGCTTTGGGACAATCCCTGTGAAGCTGTACCAACCCAAGGCATCCACCTGCACCCTGAAGCCTGGCATCGTGTACTACCAGTTCGGTGGCGGGGGCGTCATGGGGAGTTTGAGTAAGAACCAATTTCTCAGACC	171	171	GTT	0	0	0	False	False	None	False	None	0	0	0.059078377313903106	NotSpecified
3	GCTCAGAATCTGTTCTATGCCCCAATTTTTCTGTTTCATGCAAGATCTGCCTCCGCTAAAGTATGACCCCGATGTTGTGGTCACGGATTTCCGCTTTGGGACAATCCCTGTGAAGCTGTACCAACCCAAGGCATCCACCTGCACCCTGAAGCCTGGCATCGTGTACTACCA-CGGTGGCGGGGGCGTCATGGGGAGTTTGAGTAAGAACCATTTTCTCAGACC	GCTCAGAATCTGTTCTATGCCCCAATTTTTCTGTTTCATGCAAGATCTGCCTCCGCTAAAGTATGACCCCGATGTTGTGGTCACGGATTTCCGCTTTGGGACAATCCCTGTGAAGCTGTACCAACCCAAGGCATCCACCTGCACCCTGAAGCCTGGCATCGTGTACTGCCAGCGGTGGCGGGGGCGTCATGGGGAGTTTGAGTAAGAACCATTTTCTCAGACC	171	171	G	0	0	0	False	False	None	False	None	167	G	0.059078377313903106	NotSpecified
3	GCTCAGAATCTGTTCTATGCCCCAATTTTTCTGTTTCATGCAAGATCTGCCTCCGCTAAAGTATGACCCCGATGTTGTGGTCACGGATTTCCGCTTTGGGACAATCCCTGTGAAGCTGTACCAACCCAAGGCATCCACCTGCACCCTGAAGCCTGGCATCGTGTACTACCACGGTGGCGGGGGCGTCATGGGGAGTTTGAGTAAGAACCATTTTCTCAGACC	GCTCAGAATCTGTTCTATGCCCCAATTTTTCTGTTTCATG----------------------------------------------------------------------------------------------------------------------------------------GCGGGGGCGTCATGGGGAGTTTGAGTAAGAACCATTTTCTCAGACC	0	0	0	40	176	CAAGATCTGCCTCCGCTAAAGTATGACCCCGATGTTGTGGTCACGGATTTCCGCTTTGGGACAATCCCTGTGAAGCTGTACCAACCCAAGGCATCCACCTGCACCCTGAAGCCTGGCATCGTGTACTACCACGGTG	False	False	None	False	None	0	0	0.059078377313903106	NotSpecified
3	GCTCAGAATCTGTTCTATGCCCCAATTTTTCTGTTTCATGCAAGATCTGCCTCCGCTAAAGTATGACCCCGATGTTGTGGTCACGGATTTCCGCTTTGGGACAATCCCTGTGAAGCTGTACCAACCCAAGGCATCCACCTGCACCCTGAAGCCTGGCATCGTGTACTACCACGGTGGCGGGGGCGTCATGGGGAGTTTGAGTAAGAACCATTTTCTCAGACC	GCTCAGAATCTGTTCTATGCCCCAATTTTTCTGTTTCATGCAAGATCTGCCTCCGCTAAAGTATGACCC-------------------------------------------------------------------------------------------------------GGTGGCGGGGGCGTCATGGGGAGTTTGAGTAAGAACCATTTTCTCAGACC	0	0	0	69	172	CGATGTTGTGGTCACGGATTTCCGCTTTGGGACAATCCCTGTGAAGCTGTACCAACCCAAGGCATCCACCTGCACCCTGAAGCCTGGCATCGTGTACTACCAC	False	False	None	False	None	0	0	0.059078377313903106	NotSpecified
3	GCTCAGAATCTGTTCTATGCCCCAATTTTTCTGTTTCATGCAAGATCTGCCTCCGCTAAAGTATGACCCCGATGTTGTGGTCACGGATTTCCGCTTTGGGACAATCCCTGTGAAGCTGTACCAACCCAAGGCATCCACCTGCACCCTGAAGCCTGGCATCGTGTACTACCACGGTGGCGGGGGCGTCATGGGGAGTTTGAGTAAGAACCATTTTCTCAGACC	GCTCAGAATCTGTTCTATGCCCCAATTTTTCTGTTTCATGCA---------------------------------------------------------------------------------------------------------------------------------CGGTGGCGGGGGCGTCATGGGGAGTTTGAGTAAGAACCATTTTCTCAGACC	0	0	0	42	171	AGATCTGCCTCCGCTAAAGTATGACCCCGATGTTGTGGTCACGGATTTCCGCTTTGGGACAATCCCTGTGAAGCTGTACCAACCCAAGGCATCCACCTGCACCCTGAAGCCTGGCATCGTGTACTACCA	False	False	None	False	None	0	0	0.059078377313903106	NotSpecified
3	GCTCAGAATCTGTTCTATGCCCCAATTTTTCTGTTTCATGCAAGATCTGCCTCCGCTAAAGTATGACCCCGATGTTGTGGTCACGGATTTCCGCTTTGGGACAATCCCTGTGAAGCTGTACCAACCCAAGGCATCCACCTGCACCCTGAAGCCTGGCATCGTGTACTACCACGGTGGCGGGGGCGTCATGGGGAGTTTGAGTAAGAACCATTTTCTCAGACC	GCTCAGAATCTGTTCTATGCCCCAATTTTTCTGTTTCATGCAAGATCT--------------------------------------------------------------------------------------------------------------------------------------GCATCATGGGGAGTTTGAGTAAGAACCATTTTCTCAGACC	0	0	0	48	182	GCCTCCGCTAAAGTATGACCCCGATGTTGTGGTCACGGATTTCCGCTTTGGGACAATCCCTGTGAAGCTGTACCAACCCAAGGCATCCACCTGCACCCTGAAGCCTGGCATCGTGTACTACCACGGTGGCGGGG	False	False	None	False	None	0	0	0.059078377313903106	NotSpecified
3	GCTCAGAATCTGTTCTATGCCCCAATTTTTCTGTTTCATGCAAGATCTGCCTCCGCTAAAGTATGACCCCGATGTTGTGGTCACGGATTTCCGCTTTGGGACAATCCCTGTGAAGCTGTACCAACCCAAGGCATCCACCTGCACCCTGAAGCCTGGCATCGTGTACTACCA----CGGTGGCGGGGGCGTCATGGGGAGTTTGAGTAAGAACCATTTTCTCAGACC	GCTCAGAATCTGTTCTATGCCCCAATTTTTCTGTTTCATGCAAGATCTGCCTCCGCTAAAGTATGACCCCGATGTTGTGGTCACGGATTTCCGCTTTGGGACAATCCCTGTGAAGCTGTACCAACCCAAGGCATCCACCTGCACCCTGAAGCCTGGCATCGTGTACTACCAGGCCCGGTGGCGGGGGCGTCATGGGGAGTTTGAGTAAGAACCATTTTCTCAGACC	171	171	GGCC	0	0	0	False	False	None	False	None	0	0	0.059078377313903106	NotSpecified
3	GCTCAGAATCTGTTCTATGCCCCAATTTTTCTGTTTCATGCAAGATCTGCCTCCGCTAAAGTATGACCCCGATGTTGTGGTCACGGATTTCCGCTTTGGGACAATCCCTGTGAAGCTGTACCAACCCAAGGCATCCACCTGCACCCTGAAGCCTGGCATCGTGTACTACCACGGTGGCGGGGGCGTCATGGGGAGTTTGAGTAAGAACCATTTTCTCAGACC	GCTCAGAATCTGTTCTATGCCCCAATTTTTCTGTTTCATGCAAGATCTGCCTCCGCTAAAGTATGACCCCGATGTTGTGGTCACGGATTTCCGCTTTGGGACAATCCCTGTGAAGCTGTACCAACCCAAGGCATCCACCTGCACCCTGAAGCCTGGCATCGTGTACTACCA-----ACGGGGGCGTCATGGGGAGTTTGAGTAAGAACCATTTTCTCAGACC	0	0	0	171	176	CGGTG	False	False	None	False	None	176	A	0.059078377313903106	NotSpecified
3	GCTCAGAATCTGTTCTATGCCCCAATTTTTCTGTTTCATGCAAGATCTGCCTCCGCTAAAGTATGACCCCGATGTTGTGGTCACGGATTTCCGCTTTGGGACAATCCCTGTGAAGCTGTACCAACCCAAGGCATCCACCTGCACCCTGAAGCCTGGCATCGTGTACTACCACGGTGGCGGGGGCGTCATGGGGAGTTTGAGTAAGAACCATTTTCTCAGACC	GCTCAGAATCTGTTCTATGCCCCAATTTTTCTGTTTCATGCAAGATCTGCCTCCGCTAAAGTATGACCCCGATGTTGTGGTCACGGATTTCCGCTTTGGGACAATCCCTGTGAAGCTGTACCAACCCAAGGCATCCACCTGCACCCTGAAGCCTGGCATCGTGTAC---------GGCGGGGGCGTCATGGGGAGTTTGAGTAAGAACCATTTTCTCAGACC	0	0	0	166	175	TACCACGGT	False	False	None	False	None	0	0	0.059078377313903106	NotSpecified
3	GCTCAGAATCTGTTCTATGCCCCAATTTTTCTGTTTCATGCAAGATCTGCCTCCGCTAAAGTATGACCCCGATGTTGTGGTCACGGATTTCCGCTTTGGGACAATCCCTGTGAAGCTGTACCAACCCAAGGCATCCACCTGCACCCTGAAGCCTGGCATCGTGTAC-TACCACGGTGGCGGGGGCGTCATGGGGAGTTTGAGTAAGAACCATTTTCTCAGACC	GCTCAGAATCTGTTCTATGCCCCAATTTTTCTGTTTCATGCAAGATCTGCCTCCGCTAAAGTATGACCCCGATGTTGTGGTCACGGATTTCCGCTTTGGGACAATCCCTGTGAAGCTGTACCAACCCAAGGCATCCACCTGCACCCTGAAGCCTGGCATCGTGTACAT---ACGGTGGCGGGGGCGTCATGGGGAGTTTGAGTAAGAACCATTTTCTCAGACC	166	166	A	167	170	ACC	False	False	None	False	None	0	0	0.059078377313903106	NotSpecified
3	GCTCAGAATCTGTTCTATGCCCCAATTTTTCTGTTTCATGCAAGATCTGCCTCCGCTAAAGTATGACCCCGATGTTGTGGTCACGGATTTCCGCTTTGGGACAATCCCTGTGAAGCTGTACCAACCCAAGGCATCCACCTGCACCCTGAAGCCTGGCATCGTGTACTACC--ACGGTGGCGGGGGCGTCATGGGGAGTTTGAGTAAGAACCATTTTCTCAGACC	GCTCAGAATCTGTTCTATGCCCCAATTTTTCTGTTTCATGCAAGATCTGCCTCCGCTAAAGTATGACCCCGATGTTGTGGTCACGGATTTCCGCTTTGGGACAATCCCTGTGAAGCTGTACCAACCCAAGGCATCCACCTGCACCCTGAAGCCTGGCATCGTGTTCTTCCTCAC-GTGGCGGGGGCGTCATGGGGAGTTTGAGTAAGAACCATTTTCTCAGACC	170	170	TC	172	173	G	False	False	None	False	None	164;167	T;T	0.059078377313903106	NotSpecified
3	GCTCAGAATCTGTTCTATGCCCCAATTTTTCTGTTTCATGCAAGATCTGCCTCCGCTAAAGTATGACCCCGATGTTGTGGTCACGGATTTCCGCTTTGGGACAATCCCTGTGAAGCTGTACCAACCCAAGGCATCCACCTGCACCCTGAAGCCTGGCATCGTGTA--CT-ACCACGGTGGCGGGGGCGTCATGGGGAGTTTGAGTAAGAACCATTTTCTCAGACC	GCTCAGAATCTGTTCTATGCCCCAATTTTTCTGTTTCATGCAAGATCTGCCTCCGCTAAAGTATGACCCCGATGTTGTGGTCACGGATTTCCGCTTTGGGACAATCCCTGTGAAGCTGTACCAACCCAAGGCATCCACCTGCACCCTGAAGCCTGGCATCGTGAAGCCTGGCCCCGGTGGCGGGGGCGTCATGGGGAGTTTGAGTAAGAACCATTTTCTCAGACC	165;167	165;167	GC;G	0	0	0	False	False	None	False	None	163;167;170	A;G;C	0.059078377313903106	NotSpecified
3	GCTCAGAATCTGTTCTATGCCCCAATTTTTCTGTTTCATGCAAGATCTGCCTCCGCTAAAGTATGACCCCGATGTTGTGGTCACGGATTTCCGCTTTGGGACAATCCCTGTGAAGCTGTACCAACCCAAGGCATCCACCTGCACCCTGAAGCCTGGCATCGTG---------TACTACCA-------------CGGTGGCGGGGGC----------------------------------------------GTCATGGGGAGTTTGAGTAAGAACCATTTTCTCAGACC	GCTCAGAATCTGTTCTATGCCCCAATTTTTCTGTTTCATGCAAGATCTGCCTCCGCTAAAGTATGACCCCGATGTTGTGGTCACGGATTTTCGCTTTGGGACAATCCCTGTGAAGCTGTACCAACCCAAGGCATCCACCTGCACCCTGAAGCCTGGCATCGTGGGGGTTGCATGAGACCATGTCCCCTCTCCTGGATGGAGGTGTCTTCTGGTTGCCAAGAAAGTATTGAGTGATAATCAGAAAAATTCCTTGACATGGGGAGTTTGAGTAAGAACCATTTTCTCAGACC	163;171	163;171	GGGGTTGCA;TGTCCCCTCTCCT	0	0	0	False	False	None	False	None	164;165;166;171;173;177	G;A;G;G;A;A	0.059078377313903106	NotSpecified
3	GCTCAGAATCTGTTCTATGCCCCAATTTTTCTGTTTCATGCAAGATCTGCCTCCGCTAAAGTATGACCCCGATGTTGTGGTCACGGATTTCCGCTTTGGGACAATCCCTGTGAAGCTGTACCAACCCAAGGCATCCACCTGCACCCTGAAGCCTGGCATCGTGTACTACCACGGTGGCGGGGGCGTCATGGGGAGTTTGAGTAAGAACCATTTTCTCAGACC	GCTCAGAATCTGTTCTATGCCCCAATTTTTCTGTTTCATGCAAGATCTGCCTCCGCTAAAGTATGACCCCGATGTTGTGGTCACGGATTTCCGCTTTGGGACAATCCCTGTGAAGCTGTACCAACCCAAGGCATCCACCTGCACCCTGAAGCCTGGCATCGTGTACTAC-------------ACGTCATGGGGAGTTTGAGTAAGAACCATTTTCTCAGACC	0	0	0	169	182	CACGGTGGCGGGG	False	False	None	False	None	0	0	0.059078377313903106	NotSpecified
3	GCTCAGAATCTGTTCTATGCCCCAATTTTTCTGTTTCATGCAAGATCTGCCTCCGCTAAAGTATGACCCCGATGTTGTGGTCACGGATTTCCGCTTTGGGACAATCCCTGTGAAGCTGTACCAACCCAAGGCATCCACCTGCACCCTGAAGCCTGGCATCGTGTACTACCACGGTGGCGGGGGCGTCATGGGGAGTTTGAGTAAGAACCATTTTCTCAGACC	GCTCAGAATCTGTTCTATGCCCCAATTTTTCTGTTTCATGCAAGATCTGCCTCCGCTAAAGTATGACCCCGATGTTGTGGTCACGGATTTCCGCTTTGGGACAATCCCTGTGAAGCTGTACCAACCCAAGGCATCCACCTGCACCCTGAAGCCTGGCATCGTGTA----------------------------AGTTTGAGTAAGAACCATTTTCTCAGACC	0	0	0	165	193	CTACCACGGTGGCGGGGGCGTCATGGGG	False	False	None	False	None	0	0	0.059078377313903106	NotSpecified
3	GCTCAGAATCTGTTCTATGCCCCAATTTTTCTGTTTCATGCAAGATCTGCCTCCGCTAAAGTATGACCCCGATGTTGTGGTCACGGATTTCCGCTTTGGGACA--ATCCCTGTGAAGCTGTACCAACCCAAGGCATCCACCTGCACCCTGAAGCCTGGCATCGTGTACTAC----CACGGTGGCGGGGGCGTCATGGGGAGTTTGAGTAAGAACCATTTTCTCAGACC	GCTCAGAATCTGTTCTATGCCCCAATTTTTCTGTTTCATGCAAGATCTGCCTCCGCTAAAGTATGACCCCGATGTTGTGGTCACGGATTTCCGCTTTGGGACACGATGCC--------------------AGGCTTCAGGGTGCAGGTGGATGCCTTGGGTTG-GTACAGCTTCACACGGTGGCGGGGGCGTCATGGGGAGTTTGAGTAAGAACCATTTTCTCAGACC	169	169	TTCA	0	0	0	False	False	None	False	None	166;167	A;G	0.059078377313903106	NotSpecified
3	GCTCAGAATCTGTTCTATGCCCCAATTTTTCTGTTTCATGCAAGATCTGCCTCCGCTAAAGTATGACCCCGATGTTGTGGTCACGGATTTCCGCTTTGGGACAATCCCTGTGAAGCTGTACCAACCCAAGGCATCCACCTGCACCCTGAAGCCTGGCATCGTGTACTACCACGGTGGCGGGGGCGTCATGGGGAGTTTGAGTAAGAACCATTTTCTCAGACC	GCTCAGAATCTGTTCTATGCCCCAATTTTTCTGTTTCATGCAAGATCTGCCTCCGCTAAAGTATGACCCCGATGTTGTGGTCACGGATTTCCGCTTTGGGACAATCCCTGTGAAGCTGTACCAACCCAAGGCATCCACCTGCACCCTGAAGCCTGGCATCGTGTACTACCA----------------ATGGGGAGTTTGAGTAAGAACCATTTTCTCAGACC	0	0	0	171	187	CGGTGGCGGGGGCGTC	False	False	None	False	None	0	0	0.059078377313903106	NotSpecified
3	GCTCAGAATCTGTTCTATGCCCCAATTTTTCTGTTTCATGCAAGATCTGCCTCCGCTAAAGTATGACCCCGATGTTGTGGTCACGGATTTCCGCTTTGGGACAATCCCTGTGAAGCTGTACCAACCCAAGGCATCCACCTGCACCCTGAAGCCTGGCATCGTGTACTACCACGGTGGCGGGGGCGTCATGGGGAGTTTGAGTAAGAACCATTTTCTCAGACC	GCTCAGAATCTGTTCTATGCCCCAATTTTTCTGTTTCATGC-----------------------------------------------------------------------------------------------------------------------------------GGTGGCGGGGGCGTCATGGGGAGTTTGAGTAAGAACCATTTTCTCAGACC	0	0	0	41	172	AAGATCTGCCTCCGCTAAAGTATGACCCCGATGTTGTGGTCACGGATTTCCGCTTTGGGACAATCCCTGTGAAGCTGTACCAACCCAAGGCATCCACCTGCACCCTGAAGCCTGGCATCGTGTACTACCAC	False	False	None	False	None	0	0	0.059078377313903106	NotSpecified
3	GCTCAGAATCTGTTCTATGCCCCAATTTTTCTGTTTCATGCAAGATCTGCCTCCGCTAAAGTATGACCCCGATGTTGTGGTCACGGATTTCCGCTTTGGGACAATCCCTGTGAAGCTGTACCAACCCAAGGCATCCACCTGCACCCTGAAGCCTGGCATCGTGTACTACCACGGTGGCGGGGGCGTCATGGGGAGTTTGAGTAAGAACCATTTTCTCAGACC	GCTCAGAATCTGTTCTATGCCCCAATTTTTCTGTTTCATGCAAGATCTGCCTCCGCTAAAGTATGACCCCGATGTTGTGGTCACGGATTTCCGCTTTGGGACAATCCCTGTGAAGCTGTACCAACCCAAGGCATCCACCTGCACCCTGAAGCCTGGCATCGTGTACT---ACGATGGCGGGGGCGTCATGGGGAGTTTGAGTAAGAACCATTTTCTCAGACC	0	0	0	167	170	ACC	False	False	None	False	None	173	A	0.059078377313903106	NotSpecified
3	GCTCAGAATCTGTTCTATGCCCCAATTTTTCTGTTTCATGCAAGATCTGCCTCCGCTAAAGTATGACCCCGATGTTGTGGTCACGGATTTCCGCTTTGGGACAATCCCTGTGAAGCTGTACCAACCCAAGGCATCCACCTGCACCCTGAAGCCTGGCATCGTGTACTACCA-CGGTGGCGGGGGCGTCATGGGGAGTTTGAGTAAGAACCATTTTCTCAGACC	GCTCAGAATCTGTTCTATGCTCCAATTTTTCTGTTTCATGCAAGATCTGCCTCCGCTAAAGTATGACCCCGATGTTGTGGTCACGGATTTCCGCTTTGGGACAATCCCTGTGAAGCTGTACCAACCCAAGGCATCCACCTGCACCCTGAAGCCAGGCATCGTGTACTGCCAACGGTGGCGGGGGCGTCATGGGGAGTTTGAGTAAGAACCATTTTCTCAGACC	171	171	A	0	0	0	False	False	None	False	None	167	G	0.059078377313903106	NotSpecified
3	GCTCAGAATCTGTTCTATGCCCCAATTTTTCTGTTTCATGCAAGATCTGCCTCCGCTAAAGTATGACCCCGATGTTGTGGTCACGGATTTCCGCTTTGGGACAATCCCTGTGAAGCTGTACCAACCCAAGGCATCCACCTGCACCCTGAAGCCTGGCATCGTGTACTACCACGGTGGCGGGGGCGTCATGGGGAGTTTGAGTAAGAACCATTTTCTCAGACC	GCTCAGAATCTGTTCTATGCCCCAATTTTTCTGTTTCATGCAAGATCTGCCTCCGCTAAAGTATGACCCCGATGTTGTGGTCACGGATTTCCGCTTTGGGACAATCCCTGTGAAGCTGTACCAACCCAAGGCATCCACCTGCACCCTGAAGCCTGGCATCGTGTACT------GTGGCGGGGGCGTCATGGGGAGTTTGAGTAAGAACCATTTTCTCAGACC	0	0	0	167	173	ACCACG	False	False	None	False	None	0	0	0.059078377313903106	NotSpecified
3	GCTCAGAATCTGTTCTATGCCCCAATTTTTCTGTTTCATGCAAGATCTGCCTCCGCTAAAGTATGACCCCGATGTTGTGGTCACGGATTTCCGCTTTGGGACAATCCCTGTGAAGCTGTACCAACCCAAGGCATCCACCTGCACCCTGAAGCCTGGCATCGTGTACTACCA--CGGTGGCGGGGGCGTCATGGGGAGTTTGAGTAAGAACCATTTTCTCAGACC	GCTCAGAATCTGTTCTATGCCCCAATTTTTCTGTTTCATGCAAGATCTGCCTCCGCTAAAGTATGACCCCGATGTTGTGGTCACGGATTTCCGCTTTGGGACAATCCCTGTGAAGCTGTACCAACCCAAGGCATCCACCTGCACCCTGAAGCCTGGCATCGTGTACTACCAAACGGTGGCGGGGGCGTCATGGGGAGTTTGAGTAAGAACCATTTTCTCAGACC	171	171	AA	0	0	0	False	False	None	False	None	0	0	0.059078377313903106	NotSpecified
3	GCTCAGAATCTGTTCTATGCCCCAATTTTTCTGTTTCATGCAAGATCTGCCTCCGCTAAAGTATGACCCCGATGTTGTGGTCACGGATTTCCGCTTTGGGACAATCCCTGTGAAGCTGTACCAACCCAAGGCATCCACCTGCACCCTGAAGCCTGGCATCGTGTACTACCACGGTGGCGGGGGCGTCATGGGGAGTTTGAGTAAGAACCATTTTCTCAGACC	GCTCAGAATCTGTTCTATGCCCCAATTTTTCTGTTTCATGCAAGATCTGCCTCCGCTAAAGTATGACCCCGATGTTGTGGTC-----------------------------------------------------------------------------------------CGGTGGCGGGGGCGTCATGGGGAGTTTGAGTAAGAACCATTTTCTCAGACC	0	0	0	82	171	ACGGATTTCCGCTTTGGGACAATCCCTGTGAAGCTGTACCAACCCAAGGCATCCACCTGCACCCTGAAGCCTGGCATCGTGTACTACCA	False	False	None	False	None	0	0	0.059078377313903106	NotSpecified
3	GCTCAGAATCTGTTCTATGCCCCAATTTTTCTGTTTCATGCAAGATCTGCCTCCGCTAAAGTATGACCCCGATGTTGTGGTCACGGATTTCCGCTTTGGGACAATCCCTGTGAAGCTGTACCAACCCAAGGCATCCACCTGCACCCTGAAGCCTGGCATCGTGTACTACCACGGTGGCGGGGGCGTCATGGGGAGTTTGAGTAAGAACCATTTTCTCAGACC	GCTCAGAATCTGTTCTATGCCCCAATTTTTCTGTTTCATGCAAGATCTGCCTCCGCTAAAGTATGACCCCGATGTTGTGGT----------------------------------------------------------------------------------------------GGCGGGGGCGTCATGGGGAGTTTGAGTAAGAACCATTTTCTCAGACC	0	0	0	81	175	CACGGATTTCCGCTTTGGGACAATCCCTGTGAAGCTGTACCAACCCAAGGCATCCACCTGCACCCTGAAGCCTGGCATCGTGTACTACCACGGT	False	False	None	False	None	0	0	0.059078377313903106	NotSpecified
3	GCTCAGAATCTGTTCTATGCCCCAATTTTTCTGTTTCATGCAAGATCTGCCTCCGCTAAAGTATGACCCCGATGTTGTGGTCACGGATTTCCGCTTTGGGACAATCCCTGTGAAGCTGTACCAACCCAAGGCATCCACCTGCACCCTGAAGCCTGGCATCGTGTACTACCA--CGGTGGCGGGGGCGTCATGGGGAGTTTGAGTAAGAACCATTTTCTCAGACC	GCTCAGAATCTGTTCTATGCCCCAATTTTTCTGTTTCATGCAAGATCTGCCTCCGCTAAAGTATGACCCCGATGTTGTGGTCACGGATTTCCGCTTTGGGACAATCCCTGTGAAGCTGTACCAACCCAAGGCATCCACCTGCACCCTGAAGCCTGGCATCGTGTACTACCAATCGGTGGCGGGGGCGTCATGGGGAGTTTGAGTAAGAACCATTTTCTCAGACC	171	171	AT	0	0	0	False	False	None	False	None	0	0	0.059078377313903106	NotSpecified
3	GCTCAGAATCTGTTCTATGCCCCAATTTTTCTGTTTCATGCAAGATCTGCCTCCGCTAAAGTATGACCCCGATGTTGTGGTCACGGATTTCCGCTTTGGGACAATCCCTGTGAAGCTGTACCAACCCAAGGCATCCACCTGCACCCTGAAGCCTGGCATCGTGTACTACCACGGTGGCGGGGGCGTCATGGGGAGTTTGAGTAAGAACCATTTTCTCAGACC	GCTCAGAATCTGTTCTATGCCCCAATTTTTCTGTTTCATGCAAGATCTGCCTCCGCTAAAGTATGACCCCGATGTTGTGGTCACGGATTTCCGCTTTGGGACAATCCCTGTGAAGCTGTACCAACCCAAGGCATCCACCTGCACCCTGAAGCCTGGCATCGTG-------------------------TGGGGAGTTTGAGTAAGAACCATTTTCTCAGACC	0	0	0	163	188	TACTACCACGGTGGCGGGGGCGTCA	False	False	None	False	None	0	0	0.059078377313903106	NotSpecified
3	GCTCAGAATCTGTTCTATGCCCCAATTTTTCTGTTTCATGCAAGATCTGCCTCCGCTAAAGTATGACCCCGATGTTGTGGTCACGGATTTCCGCTTTGGGACAATCCCTGTGAAGCTGTACCAACCCAAGGCATC------CACCTGCACCCTGAAGCCTGGCATCGTGTACTACCA-CGGTGGCGGGGGCGTCATGGGGAGTTTGAGTAAGAACCATTTTCTCAGACC	GCTCAGAATCTGTTCTATGCCCCAATTTTTCTGTTTCATGCAAGATCTGCCTCCGCTAAAGTATGACCCCGATGTTGTGGTCACGGATTTCCGCTTTGGGACAATCCCTGTGAAGCTGTACCAACCCAAGGCATCCACCTGCACCTGCACCCTGAAGCCTGGCATCGTGTGCTACCACCGGTGGCGGGGGCGTCATGGGGAGTTTGAGTAAGAACCATTTTCTCAGACC	171	171	C	0	0	0	False	False	None	False	None	164	G	0.059078377313903106	NotSpecified
3	GCTCAGAATCTGTTCTATGCCCCAATTTTTCTGTTTCATGCAAGATCTGCCTCCGCTAAAGTATGACCCCGATGTTGTGGTCACGGATTTCCGCTTTGGGACAATCCCTGTGAAGCTGTACCAACCCAAGGCATCCACCTGCACCCTGAAGCCTGGCATCGTGTACTACCACGGTGGCGGGGGCGTCATGGGGAGTTTGAGTAAGAACCATTTTCTCAGACC	GCTCAGAATCTGTTCTATGCCCCAATTTTTCTGTTTCATGCAAGATCTGCCTCCGCTAAAGTATGACCCCGATGTTGTGGTCACGGATTTCCGCTTTGGGACAATCCCTGTGAAGCTGTACCAACCCAAGGCATCCACCTGCACCCTGAAGCCTGGCATCGTGTACTGCC-CGGTGGCGGGGGCGTCATGGGGAGTTTGAGTAAGAACCATTTTCTCAGACC	0	0	0	170	171	A	False	False	None	False	None	167	G	0.059078377313903106	NotSpecified
3	GCTCAGAATCTGTTCTATGCCCCAATTTTTCTGTTTCATGCAAGATCTGCCTCCGCTAAAGTATGACCCCGATGTTGTGGTCACGGATTTCCGCTTTGGGACAATCCCTGTGAAGCTGTACCAACCCAAGGCATCCACCTGCACCCTGAAGCCTGGCATCGTGTACTACCACGGTGGCGGGGGCGTCATGGGGAGTTTGAGTAAGAACCATTTTCTCAGACC	GCTCAGAATCTGTTCTATGCCCCAATTTTTCTGTTTCATGCAAGATCTGCCTCCGCTAAAGTATGACCCCGATGTTG---------------------------------------------------------------------------------------------------GCGGGGGCGTCATGGGGAGTTTGAGTAAGAACCATTTTCTCAGACC	0	0	0	77	176	TGGTCACGGATTTCCGCTTTGGGACAATCCCTGTGAAGCTGTACCAACCCAAGGCATCCACCTGCACCCTGAAGCCTGGCATCGTGTACTACCACGGTG	False	False	None	False	None	0	0	0.059078377313903106	NotSpecified
3	GCTCAGAATCTGTTCTATGCCCCAATTTTTCTGTTTCATGCAAGATCTGCCTCCGCTAAAGTATGACCCCGATGTTGTGGTCACGGATTTCCGCTTTGGGACAATCCCTGTGAAGCTGTACCAACCCAAGGCATCCACCTGCACCCTGAAGCCTGGCATCGTGTACTACCACGGTGGCGGGGGCGTCATGGGGAGTTTGAGTAAGAACCATTTTCTCAGACC	GCTCAGAATCTGTTCTATGCCCCAATTTTTCTGTTTCATGCAAGATCTGCCTCCGCTAAAGTATGACCCCGATGTTGTGGTCACGGATTTCCGCTTTGGGACAATCCCTGTGAAGCTGTACCAACCCAAGGCATCCACCTGCACCCTGAAGCCTGGCATCGTGTAGTAC------AGCGGGGGCGTCATGGGGAGTTTGAGTAAGAACCATTTTCTCAGACC	0	0	0	169	175	CACGGT	False	False	None	False	None	165;175	G;A	0.059078377313903106	NotSpecified
3	GCTCAGAATCTGTTCTATGCCCCAATTTTTCTGTTTCATGCAAGATCTGCCTCCGCTAAAGTATGACCCCGATGTTGTGGTCACGGATTTCCGCTTTGGGACAATCCCTGTGAAGCTGTACCAACCCAAGGCATCCACCTGCACCCTGAAGCCTGGCATCGTGTACTACCACGGTGGC--GGGGGCGT-CATGGGGAGTTTGAGTAAGAACCATTTTCTCAGACC	GCTCAGAATCTGTTCTATGCCCCAATTTTTCTGTTTCATGCAAGATCTGCCTCCGCTAAAGTATGACCCCGATGTTGTGGTCACGGATTTCCGCTTTGGGACAATCCCTGTGAAGCTGTACCAACCCAAGGCATCCACCTGCACCCTGAAGCCTGGCATCGTGTAC-------ATGCCTTGGGTTGGTACATGGGGAGTTTGAGTAAGAACCATTTTCTCAGACC	178	178	TT	166	173	TACCACG	False	False	None	False	None	173;176	A;C	0.059078377313903106	NotSpecified
3	GCTCAGAATCTGTTCTATGCCCCAATTTTTCTGTTTCATGCAAGATCTGCCTCCGCTAAAGTATGACCCCGATGTTGTGGTCACGGATTTCCGCTTTGGGACAATCCCTGTGAAGCTGTACCAACCCAAGGCATCCACCTGCACCCTGAAGCCTGGCATCGTGTACTACCACGGTGGCGGGGGCGTCATGGGGAGTTTGAGTAAGAACCATTTTCTCAGACC	GCTCAGAATCTGTTCTATGCCCCAATTTTTCTGTTTCATGCAAGATCTGCCTCCGCTAAAGTATGACCCCGATGTTGTGGTCACGGATTTCCGCTTTGGGACAATCCCTGTGAAGCTGTACCAACCCAAGGCATCCACCTGCACCCTG----------------------------GCGGGGGCGTCATGGGGAGTTTGAGTAAGAACCATTTTCTCAGACC	0	0	0	148	176	AAGCCTGGCATCGTGTACTACCACGGTG	False	False	None	False	None	0	0	0.059078377313903106	NotSpecified
3	GCTCAGAATCTGTTCTATGCCCCAATTTTTCTGTTTCATGCAAGATCTGCCTCCGCTAAAGTATGACCCCGATGTTGTGGTCACGGATTTCCGCTTTGGGACAATCCCTGTGAAGCTGTACCAACCCAAGGCATCCACCTGCACCCTGAAGCCTGGCATCGTGTACTACCACGGTGGCGGGGGCGTCATGGGGAGTTTGAGTAAGAACCATTTTCTCAGACC	GCTCAGAATCTGTTCTATGCCCCAATTTTTCTGTTTCATGCAAGATCTGCCTCCGCTAAAGTATGACCCCGATGTTGTGGTCACGGATTTCCGCTTTGGGACAATCCCTGTGAAGCTGTACCAACCCAAGGCATCCACCTGCACC---------------------------------GGGGGCGTCATGGGGAGTTTGAGTAAGAACCATTTTCTCAGACC	0	0	0	145	178	CTGAAGCCTGGCATCGTGTACTACCACGGTGGC	False	False	None	False	None	0	0	0.059078377313903106	NotSpecified
3	GCTCAGAATCTGTTCTATGCCCCAATTTTTCTGTTTCATGCAAGATCTGCCTCCGCTAAAGTATGACCCCGATGTTGTGGTCACGGATTTCCGCTTTGGGACAATCCCTGTGAAGCTGTACCAACCCAAGGCATCCACCTGCACCCTGAAGCCTGGCATCGTGTACTACCACGGTGGCGGGGGCGTCATGGGGAGTTTGAGTAAGAACCATTTTCTCAGACC	GCTCAGAATCTGTTCTATGCCCCAATTTTTCTGTTTCATGCAAGATCTGCCTCCGCTAAAGTATGACCCCGATGTTGTGGTCACGGATTTCCGCTTTGGGACAATCCCTGTGAAGCTGTACCAACCCAAGGCATCCAC----------------------------------GGTGGCGGGGGCGTCATGGGGAGTTTGAGTAAGAACCATCTTCTCAGACC	0	0	0	138	172	CTGCACCCTGAAGCCTGGCATCGTGTACTACCAC	False	False	None	False	None	0	0	0.059078377313903106	NotSpecified
3	GCTCAGAATCTGTTCTATGCCCCAATTTTTCTGTTTCATGCAAGATCTGCCTCCGCTAAAGTATGACCCCGATGTTGTGGTCACGGATTTCCGCTTTGGGACAATCCCTGTGAAGCTGTACCAACCCAAGGCATCCACCTGCACCCTGAAGCCTGGCATCGTGTACTACCACGGTGGCGGGGGCGTCATGGGGAGTTTGAGTAAGAACCATTTTCTCAGACC	GCTCAGAATCTGTTCTATGCCCCAATTTTTCTGTTTCATGCAAGATCTGCCTCCGCTAAAGTATGACCCCGATGTTGTGGTCACGGATTTCCGCTTTGGGACAATCCCTGTGAAGCTGTACCAACCCAAGGCATCCACCTGCACCCTGAAGCCTGT--------------ACGGTGGCGGGGGCGTCATGGGGAGTTTGAGTAAGAACCATTTTCTCAGACC	0	0	0	156	170	CATCGTGTACTACC	False	False	None	False	None	0	0	0.059078377313903106	NotSpecified
3	GCTCAGAATCTGTTCTATGCCCCAATTTTTCTGTTTCATGCAAGATCTGCCTCCGCTAAAGTATGACCCCGATGTTGTGGTCACGGATTTCCGCTTTGGGACAATCCCTGTGAAGCTGTACCAACCCAAGGCATCCACCTGCACCCTGAAGCCTGGCATCGTGTACTACCACGGTGGCGGGGGCGTCATGGGGAGTTTGAGTAAGAACCATTTTCTCAGACC	GCTCAGAATCTGTTCTATGCCCCAATTTTTCTGTTTCATGCAAGATCTGCCTCCGCTAAAGTATGACCCCGATGTTGTGGTCACGGATTTCCGCTTTGGGACAATCCCTGTGAAGCTGTACCAACCCAAGGCATCCACCTGCACCCTGAAGCCTGGCATCGT-------------------GGCGTCATGGGGAGTTTGAGTAAGAACCATTTTCTCAGACC	0	0	0	162	181	GTACTACCACGGTGGCGGG	False	False	None	False	None	0	0	0.059078377313903106	NotSpecified
3	GCTCAGAATCTGTTCTATGCCCCAATTTTTCTGTTTCATGCAAGATCTGCCTCCGCTAAAGTATGACCCCGATGTTGTGGTCACGGATTTCCGCTTTGGGACAATCCCTGTGAAGCTGTACCAACCCAAGGCATCCACCTGCACCCTGAAGCCTGGCATCGTGTACTACCACGGTGGCGGGGGCGTCATGGGGAGTTTGAGTAAGAACCATTTTCTCAGACC	GCTCAGAATCTGTTCTATGCCCCAATTTTTCTGTTTCATGCAAGATCTGCCTCCGCTAAAGTATGACCCCGATGTTGTGGTCACGGATTTCCGCTTTGGGACAATCCCTGTGAAGCTGTACCAACC--------------------------------------------------GCGGGGGCGTCATGGGGAGTTTGAGTAAGAACCATTTTCTCAGACC	0	0	0	126	176	CAAGGCATCCACCTGCACCCTGAAGCCTGGCATCGTGTACTACCACGGTG	False	False	None	False	None	0	0	0.059078377313903106	NotSpecified
3	GCTCAGAATCTGTTCTATGCCCCAATTTTTCTGTTTCATGCAAGATCTGCCTCCGCTAAAGTATGACCCCGATGTTGTGGTCACGGATTTCCGCTTTGGGACAATCCCTGTGAAGCTGTACCAACCCAAGGCATCCACCTGCACCCTGAAGCCTGGCATCGTGTACTACCACGGTGGCGGGGGCGTCATGGGGAGTTTGAGTAAGAACCATTTTCTCAGACC	GCTCAGAATCTGTTCTATGCCCCAATTTTTCTGTTTCATGCAAGATCTGCCTCCGCTAAAGTATGACCCCGATGTTGTGGTCACGGATTTCCGCTTTGGGACAATCCCTGTGAAGCTGTACCAACCCAAGGCATCCACCTGCACCCTGAAGCCTGGCATCG---------ACGGTGGCGGGGGCGTCATGGGGAGTTTGAGTAAGAACCATTTTCTCAGACC	0	0	0	161	170	TGTACTACC	False	False	None	False	None	0	0	0.059078377313903106	NotSpecified
3	GCTCAGAATCTGTTCTATGCCCCAATTTTTCTGTTTCATGCAAGATCTGCCTCCGCTAAAGTATGACCCCGATGTTGTGGTCACGGATTTCCGCTTTGGGACAATCCCTGTGAAGCTGTACCAACCCAAGGCATCCACCTGCACCCTGAAGCCTGGCATCGTGTACTACCACGGTGGCGGGGGCGTCATGGGGAGTTTGAGTAAGAACCATTTTCTCAGACC	GCTCAGAATCTGTTCTATGCCCCAATTTTTCTGTTTCATGCAAGATCTGCCTCCGCTAAAGTATGACCCCGATGTTGTGGTCACGGATTTCCGCTTTGGGACAATCCCTGTGAAGCTGTACCAACCCAAGGCATCCACCTGCACCCTGAAGCCTG-------------------------GGGCGTCATGGAGAGTTTGAGTAAGAACCATTTTCTCAGACC	0	0	0	155	180	GCATCGTGTACTACCACGGTGGCGG	False	False	None	False	None	0	0	0.059078377313903106	NotSpecified
3	GCTCAGAATCTGTTCTATGCCCCAATTTTTCTGTTTCATGCAAGATCTGCCTCCGCTAAAGTATGACCCCGATGTTGTGGTCACGGATTTCCGCTTTGGGACAATCCCTGTGAAGCTGTACCAACCCAAGGCATCCACCTGCACCCTGAAGCCTGGCATCGTGTACTACCACGGTGGCGGGGGCGTCATGGGGAGTTTGAGTAAGAACCATTTTCTCAGACC	GCTCAGAATCTGTTCTATGCCCCAATTTTTCTGTTTCATGCAAGATCTGCCTCCGCTAAAGTATGACCCCGATGTTGTGGTCACGGATTTCCGCTTTGGGACAATCCCTGTGAAGCTGTACCAACCCAAGGCATCCACCTGCACCCTGAAGCCTGGCAT----------------------GGCGTCATGGGGAGTTTGAGTAAGAACCATTTTCTCAGACC	0	0	0	159	181	CGTGTACTACCACGGTGGCGGG	False	False	None	False	None	0	0	0.059078377313903106	NotSpecified
3	GCTCAGAATCTGTTCTATGCCCCAATTTTTCTGTTTCATGCAAGATCTGCCTCCGCTAAAGTATGACCCCGATGTTGTGGTCACGGATTTCCGCTTTGGGACAATCCCTGTGAAGCTGTACCAACCCAAGGCATCCACCTGCACCCTGAAGCCTGGCATCGTGTACTACCACGGTGGCGGGGGCGTCATGGGGAGTTTGAGTAAGAACCATTTTCTCAGACC	GCTCAGAATCTGTTCTATGCCCCAATTTTTCTGTTTCATGCAAGACCTGCCTCCGCTAAAGTATGACCCCGATGTTGTGGTCACGGATTTCCGCTTTGGGACAATCCCTGTGAAGCTGTACCAACCCAAGGCATCC-----------------------------------------CGGGGGCGTCATGGGGAGTTTGAGTAAGAACCATTTTCTCAGACC	0	0	0	136	177	ACCTGCACCCTGAAGCCTGGCATCGTGTACTACCACGGTGG	False	False	None	False	None	0	0	0.059078377313903106	NotSpecified
3	GCTCAGAATCTGTTCTATGCCCCAATTTTTCTGTTTCATGCAAGATCTGCCTCCGCTAAAGTATGACCCCGATGTTGTGGTCACGGATTTCCGCTTTGGGACAATCCCTGTGAAGCTGTACCAACCCAAGGCATCCACCTGCACCCTGAAGCCTGGCATCGTGTACTACCACGGTGGCGGGGGCGTCATGGGGAGTTTGAGTAAGAACCATTTTCTCAGACC	GCTCAGAATCTGTTCTATGCCCCAATTTTTCTGTTTCATGCAAGATCTGCCTCCGCTAAAGTATGACCCCGATGTTGTGGTCACGGATTTCCGCTTTGGGACAATCCCTGTGAAGCTGTACCAACCCAAGGCATCCACCTGCACCCTGAAGCCTGGCATCG----------------------------GGGGAGTTTGAGTAAGAACCATTTTCTCAGACC	0	0	0	161	189	TGTACTACCACGGTGGCGGGGGCGTCAT	False	False	None	False	None	0	0	0.059078377313903106	NotSpecified
3	GCTCAGAATCTGTTCTATGCCCCAATTTTTCTGTTTCATGCAAGATCTGCCTCCGCTAAAGTATGACCCCGATGTTGTGGTCACGGATTTCCGCTTTGGGACAATCCCTGTGAAGCTGTACCAACCCAAGGCATCCACCTGCACCCTGAAGCCTGGCATCGTGTACTACCACGGTGGCGGGGGCGTCATGGGGAGTTTGAGTAAGAACCATTTTCTCAGACC	GCTCAGAATCTGTTCTATGCCCCAATTTTTCTGTTTCATGCAAGATCTGCCTCCGCTAAAGTATGACCCCGATGTTGTGGTCACGGATTTCCGCTTTGGGACAATCCCTGTGAAGCTGTACCAACCCAAGGCATCCACCTGCACCCTGAAGCCTGGCATCG-------------------GGGCGTCATGGGGAGTTTGAGTAAGAACCATTTTCTCAGACC	0	0	0	161	180	TGTACTACCACGGTGGCGG	False	False	None	False	None	0	0	0.059078377313903106	NotSpecified
3	GCTCAGAATCTGTTCTATGCCCCAATTTTTCTGTTTCATGCAAGATCTGCCTCCGCTAAAGTATGACCCCGATGTTGTGGTCACGGATTTCCGCTTTGGGACAATCCCTGTGAAGCTGTACCAACCCAAGGCATCCACCTGCACCCTGAAGCCTGGCATCGTGTACTACCACGGTGGCGGGGGCGTCATGGGGAGTTTGAGTAAGAACCATTTTCTCAGACC	GCTCAGAATCTGTTCTATGCCCCAATTTTTCTGTTTCATGCAAGATCTGCCTCCGCTAAAGTATGACCCCGATGTTGTGGTCACGGATTTCCGCTTTGGGACAATCCCTGTGAAGCTGTACCAACCCAAGGCATCCACCTGCACCC------------------------------------------TGGGGAGTTTGAGTAAGAACCATTTTCTCAGACC	0	0	0	146	188	TGAAGCCTGGCATCGTGTACTACCACGGTGGCGGGGGCGTCA	False	False	None	False	None	0	0	0.059078377313903106	NotSpecified
3	GCTCAGAATCTGTTCTATGCCCCAATTTTTCTGTTTCATGCAAGATCTGCCTCCGCTAAAGTATGACCCCGATGTTGTGGTCACGGATTTCCGCTTTGGGACAATCCCTGTGAAGCTGTACCAACCCAAGGCATCCACCTGCACCCTGAAGCCTGGCATCGTGTACTACCACGGTGGCGGGGGCGTCATGGGGAGTTTGAGTAAGAACCATTTTCTCAGACC	GCTCAGAATCTGTTCTATGCCCCAATTTTTCTGTTTCATGCAAGATCTGCCTCCGCTAAAGTATGACCCCGATGTTGTGGTCACGGATTTCCGCTTTGGGACAATCCCTGTGAAGCTGTACCAACCCAAGGCATCCACCTGCACCCTGAAG-----------------------------------CATGGGGAGTTTGAGTAA-AACCATTTTCTCAGACC	0	0	0	151	186	CCTGGCATCGTGTACTACCACGGTGGCGGGGGCGT	False	False	None	False	None	0	0	0.059078377313903106	NotSpecified
3	GCTCAGAATCTGTTCTATGCCCCAATTTTTCTGTTTCATGCAAGATCTGCCTCCGCTAAAGTATGACCCCGATGTTGTGGTCACGGATTTCCGCTTTGGGACAATCCCTGTGAAGCTGTACCAACCCAAGGCATCCACCTGCACCCTGAAGCCTGGCAT-CGTGTACTACCACGGTGGCGGGGGCGTCATGGGGAGTTTGAGTAAGAACCATTTTCTCAGACC	GCTCAGAATCTGTTCTATGCCCCAATTTTTCTGTTTCATGCAAGATCTGCCTCCGCTAAAGTATGACCCCGATGTTGTGGTCACGGATTTCCGCTTTGGGATAATCCCTGTGAAGCTGTACCAACCCAAGGCATCCACCTGCACCCTGAAGCCTGGCATGCG-----------GGTGGCGGGGGCGTCATGGGGAGTTTGAGTAAGAACCATTTTCTCAGACC	0	0	0	161	172	TGTACTACCAC	False	False	None	False	None	0	0	0.059078377313903106	NotSpecified
3	GCTCAGAATCTGTTCTATGCCCCAATTTTTCTGTTTCATGCAAGATCTGCCTCCGCTAAAGTATGACCCCGATGTTGTGGTCACGGATTTCCGCTTTGGGACAATCCCTGTGAAGCTGTACCAACCCAAGGCATCCACCTGCACCCTGAAGCCTGGCATCGTGTACTACCACGGTGGCGGGGGCGTCATGGGGAGTTTGAGTAAGAACCATTTTCTCAGACC	GCTCAGAATCTGTTCTATGCCCCAATTTTTCTGTTTCATGCAAGATCTGCCTCCGCTAAAGTATGACCCCGATGTTGTGGTCACGGATTTCCGCTTTGGGACAATCCCTGTGAAGCTGTACCAACCCAAGGCATCCACCTGCACCCTGAAGCCTGGCATCGTGTACTACACCGGTGGCGGGGGCGTCATGGGGAGTTTGAGTAAGAACCATTTTCTCAGACC	0	0	0	0	0	0	False	False	None	False	None	169;170	A;C	0.059078377313903106	NotSpecified
3	GCTCAGAATCTGTTCTATGCCCCAATTTTTCTGTTTCATGCAAGATCTGCCTCCGCTAAAGTATGACCCCGATGTTGTGGTCACGGATTTCCGCTTTGGGACAATCCCTGTGAAGCTGTACCAACCCAAGGCATCCACCTGCACCCTGAAGCCTGGCATCGTGTACTACCACGGTGGCGGGGGCGTCATGGGGAGTTTGAGTAAGAACCATTTTCTCAGACC	GCTCAGAATCTGTTCTATGCCCCAATTTTTCTGTTTCATGCAAGATCTGCCTCCGCTAAAGTATGACCCCGATGTTGTGGTCACGGATTTCCGCTTTGGGACAATCCCTGTGAAGCTGTACCAACCCAAGGCATTCACCTGCACCCTGAAGCCTGG--------------------GCGGGGGCGTCATGGGGAGTTTGAGTAAGAACCATTTTCTCAGACC	0	0	0	156	176	CATCGTGTACTACCACGGTG	False	False	None	False	None	0	0	0.059078377313903106	NotSpecified
3	GCTCAGAATCTGTTCTATGCCCCAATTTTTCTGTTTCATGCAAGATCTGCCTCCGCTAAAGTATGACCCCGATGTTGTGGTCACGGATTTCCGCTTTGGGACAATCCCTGTGAAGCTGTACCAACCCAAGGCATCCACCTGCACCCTGAAGCCTGGCATCGTGTACTACCACGGTGGCGGGGGCGTCATGGGGAGTTTGAGTAAGAACCATTTTCTCAGACC	GCTCAGAATCTGTTCTATGCCCCAATTTTTCTGTTTCATGCAAGATCTGCCTCTGCTAAAGTATGACCCCGATGTTGTGGTCACGGATTTCCGCTTTGGGACAATCCCTGTGAAGCTGTACCAACCCAAGGCATCCACCTG-----------------------------------GCGGGGGCGTCATGGGGAGTTTGAGTAAGAACCATTTTCTCAGACC	0	0	0	141	176	CACCCTGAAGCCTGGCATCGTGTACTACCACGGTG	False	False	None	False	None	0	0	0.059078377313903106	NotSpecified
3	GCTCAGAATCTGTTCTATGCCCCAATTTTTCTGTTTCATGCAAGATCTGCCTCCGCTAAAGTATGACCCCGATGTTGTGGTCACGGATTTCCGCTTTGGGACAATCCCTGTGAAGCTGTACCAACCCAAGGCAT-CCACCTGCACCCTGAAGCCTGGCATCGTGTACTACCACGGTGGCGGGGGCGTCATGGGGAGTTTGAGTAAGAACCATTTTCTCAGACC	GCTCAGAATCTGTTCTATGCCCCAATTTTTCTGTTTCATGCAAGATCTGCCTCCGCTAAAGTATGACCCCGATGTTGTGGTCACGGATTTCCGCTTTGGGACAATCCCTGTGAAGCTGTACCAACCCAAGGCATCCCACCTGCACCCTGAC---------------------CGGTGGCGGGGGCGTCATGGGGAGTTTGAGTAAGAACCATTTTCTCAGACC	0	0	0	150	171	GCCTGGCATCGTGTACTACCA	False	False	None	False	None	0	0	0.059078377313903106	NotSpecified
3	GCTCAGAATCTGTTCTATGCCCCAATTTTTCTGTTTCATGCAAGATCTGCCTCCGCTAAAGTATGACCCCGATGTTGTGGTCACGGATTTCCGCTTTGGGACAATCCCTGTGAAGCTGTACCAACCCAAGGCATCCACCTGCACCCTGAAGCCTGGCATCGTGTACTACCACGGTGGCGGGGGCGTCATGGGGAGTTTGAGTAAGAACCATTTTCTCAGACC	GCTCAGAATCTGTTCTATGCCCCAATTTTTCTGTTTCATGCAAGATCTGCCTCCGCTAAAGTATGACCCCGATGTTGTGGTCACGGATTTCCGCTTTGGGACAATCCCTGTGAAGCTGTACCAACCCAAGGCATCCACCTGCACCCTGAAGCCTGGCATCGTG------CACGGTGGCGGGGGCGTCATGGGGAGTTTGAGTAAGAACCATTTTCTCAGACC	0	0	0	163	169	TACTAC	False	False	None	False	None	0	0	0.059078377313903106	NotSpecified
3	GCTCAGAATCTGTTCTATGCCCCAATTTTTCTGTTTCATGCAAGATCTGCCTCCGCTAAAGTATGACCCCGATGTTGTGGTCACGGATTTCCGCTTTGGGACAATCCCTGTGAAGCTGTACCAACCCAAGGCATCCACCTGCACCCTGAAGCCTGGCATCGTGTACTACCACGGTGGCGGGGGCGTCATGGGGAGTTTGAGTAAGAACCATTTTCTCAGACC	GCTCAGAATCTGTTCTATGCCCCAATTTTTCTGTTTCATGCAAGATCTGCCTCCGCTAAAGTATGACCCCGATGTTGTGGTCACGGATTTCCGCTTTGGGACAATCCCTGTGAAGCTGTACCAACCCAAGGCATCCACCTGCACCCTGAAGCCTGGC------------------GGCGGGGGCGTCATGGGGAGTTTGAGTAAGAACCATTTTCTCAGACC	0	0	0	157	175	ATCGTGTACTACCACGGT	False	False	None	False	None	0	0	0.059078377313903106	NotSpecified
3	GCTCAGAATCTGTTCTATGCCCCAATTTTTCTGTTTCATGCAAGATCTGCCTCCGCTAAAGTATGACCCCGATGTTGTGGTCACGGATTTCCGCTTTGGGACAATCCCTGTGAAGCTGTACCAACCCAAGGCATCCACCTGCACCCTGAAGCCTGGCATCGTGTACTACCACGGTGGCGGGGGCGTCATGGGGAGTTTGAGTAAGAACCATTTTCTCAGACC	GCTCAGAATCTGTTCTATGCCCCAATTTTTCTGTTTCATGCAAGATCTGCCTCCGCTAAAGTATGACCCCGATGTTGTGGTCACGGATTTCCGCTTTGGGACAA----------------------------------------------------------------------------GGGCGTCATGGGGAGTTTGAGTAAGAACCATTTTCTCAGACC	0	0	0	104	180	TCCCTGTGAAGCTGTACCAACCCAAGGCATCCACCTGCACCCTGAAGCCTGGCATCGTGTACTACCACGGTGGCGG	False	False	None	False	None	0	0	0.059078377313903106	NotSpecified
3	GCTCAGAATCTGTTCTATGCCCCAATTTTTCTGTTTCATGCAAGATCTGCCTCCGCTAAAGTATGACCCCGATGTTGTGGTCACGGATTTCCGCTTTGGGACAATCCCTGTGAAGCTGTACCAACCCAAGGCATCCACCTGCACCCTGAAGCCTGGCATCGTGTACTACCACGGTGGCGGGGGCGTCATGGGGAGTTTGAGTAAGAACCATTTTCTCAGACC	GCTCAGAATCTGTTCTATGCCCCAATTTTTCTGTTTCATGCAAGATCTGCCTCCGCTAAAGTATGACCCCGATGTTGTGGTCACGGATTTCCGCTTTGGGACAATCCCTGTGAAGCTGTACCAACCCA----------------------------------------------TGGCGGGGGCGTCATGGGGAGTTTGAGTAAGAACCATTTTCTCAGACC	0	0	0	128	174	AGGCATCCACCTGCACCCTGAAGCCTGGCATCGTGTACTACCACGG	False	False	None	False	None	0	0	0.059078377313903106	NotSpecified
3	GCTCAGAATCTGTTCTATGCCCCAATTTTTCTGTTTCATGCAAGATCTGCCTCCGCTAAAGTATGACCCCGATGTTGTGGTCACGGATTTCCGCTTTGGGACAATCCCTGTGAAGCTGTACCAACCCAAGGCATCCACCTGCACCCTGAAGCCTGGCATCGTGTACTACCACGGTGGCGGGGGCGTCATGGGGAGTTTGAGTAAGAACCATTTTCTCAGACC	GCTCAGAATCTGTTCTATGCCCCAATTTTTCTGTTTCATGCAAGATCTGCCTCCGCTAAAGTATGACCCCGATGTTGTGGTCACGGATTTCCGCTTTGGGAC--------------------------------------------------------------------------GCGGGGGCGTCATGGGGAGTTTGAGTAAGAACCATTTTCTCAGACC	0	0	0	102	176	AATCCCTGTGAAGCTGTACCAACCCAAGGCATCCACCTGCACCCTGAAGCCTGGCATCGTGTACTACCACGGTG	False	False	None	False	None	0	0	0.059078377313903106	NotSpecified
3	GCTCAGAATCTGTTCTATGCCCCAATTTTTCTGTTTCATGCAAGATCTGCCTCCGCTAAAGTATGACCCCGATGTTGTGGTCACGGATTTCCGCTTTGGGACAATCCCTGTGAAGCTGTACCAACCCAAGGCATCCACCTGCACCCTGAAGCCTG--GCATCGTGTACTACCACGGTGGCGGGGGCGTCATGGGGAGTTTGAGTAAGAACCATTTTCTCAGACC	GCTCAGAATCTGTTCTATGCCCCAATTTTTCTGTTTCATGCAAGATCTGCCTCCGCTAAAGTATGACCCCGATGTTGTGGTCACGGATTTCCGCTTTGGGACAATCCCTGTGAAGCTGTACCAACCCAAGGCATCCACCTGCACCCTGAAGCCTGAAGC------------CCCGGTGGCGGGGGCGTCATGGGGAGTTTGAGTAAGAACCATTTTCTCAGACC	0	0	0	157	169	ATCGTGTACTAC	False	False	None	False	None	170	C	0.059078377313903106	NotSpecified
3	GCTCAGAATCTGTTCTATGCCCCAATTTTTCTGTTTCATGCAAGATCTGCCTCCGCTAAAGTATGACCCCGATGTTGTGGTCACGGATTTCCGCTTTGGGACAATCCCTGTGAAGCTGTACCAACCCAAGGCATCCACCTGCACCCTGAAGCCTGGCATCGTGTACTACCACGGTGGCGGGGGCGTCATGGGGAGTTTGAGTAAGAACCATTTTCTCAGACC	GCTCAGAATCTGTTCTATGCCCCAATTTTTCTGTTTCATGCAAGATCTGCCTCCGCTAAAGTATGACCCCGATGTTGTGGTCACGGATTTCCGCTTTGGGACAATCCCTGTGAAGCTGTACCAACCCAAGGCATCCACCTGCACCCTGAAGCCTGGCA------------ACGGTGGCGGGGGCGTCATGGGGAGTTTGAGTAAGAACCATTTTCTCAGACC	0	0	0	158	170	TCGTGTACTACC	False	False	None	False	None	0	0	0.059078377313903106	NotSpecified
2	GCTCAGAATCTGTTCTATGCCCCAATTTTTCTGTTTCATGCAAGATCTGCCTCCGCTAAAGTATGACCCCGATGTTGTGGTCACGGATTTCCGCTTTGGGACAATCCCTGTGAAGCTGTACCAACCCAAGGCATCCACCTGCACCCTGAAGCCTGGCATCGTGTACTACCA-CGGTGGCGGGGGCGTCATGGGGAGTTTGAGTAAGAACCATTTTCTCAGACC	GCTCAGAATCTGTTCTATGCCCCAATTTTTCTGTTTCATGCACGATCTGCCTCCGCTAAAGTATGACCCCGATGTTGTGGTCACGGATTTCCGCTTTGGGACAATCCCTGTGAAGCTGTGCCAACCCAAGGCATCCACCTGTATCCTGAAGCCTGGCATCGTGTGCTGCCAACGGTGGCGGGGGCGTCATGGGGAGTTTGAGTGAGAACCATTTTCTCAGACC	171	171	A	0	0	0	False	False	None	False	None	164;167	G;G	0.03938558487593541	NotSpecified
2	GCTCAGAATCTGTTCTATGCCCCAATTTTTCTGTTTCATGCAAGATCTGCCTCCGCTAAAGTATGACCCCGATGTTGTGGTCACGGATTTCCGCTTTGGGACAATCCCTGTGAAGCTGTACCAACCCAAGGCATCCACCTGCACCCTGAAGCCTGGCATCGTGTACTACCACGGTGGCGGGGGCGTCATGGGGAGTTTGAGTAAGAACCATTTTCTCAGACC	GCTCAGAATCTGTTCTATGCCCCAATTTTTCTGTTTCATGCAAGATCTGCCTCCGCTAAAGTATGACCCCGATGTTGTGGTCACGGATTTCCGCTTTGGGACAATCCCTGTGAAGCTGTACCAACCCAAGGCATCCACCTGCACCCTGAAA---------------------GGTGGCGGGGGCGTCATGGGGAGTTTGAGTAAGAACCATTTTCTCAGACC	0	0	0	151	172	CCTGGCATCGTGTACTACCAC	False	False	None	False	None	0	0	0.03938558487593541	NotSpecified
2	GCTCAGAATCTGTTCTATGCCCCAATTTTTCTGTTTCATGCAAGATCTGCCTCCGCTAAAGTATGACCCCGATGTTGTGGTCACGGATTTCCGCTTTGGGACAATCCCTGTGAAGCTGTACCAACCCAAGGCATCCACCTGCACCCTGAAGCCTGGCATCGTGTACTACCACGGTGGCGGGGGCGTCATGGGGAGTTTGAGTAAGAACCATTTTCTCAGACC	GCTCAGAATCTGTTCTATGCCCCAATTTTTCTGTTTCATGCAAGATCTGCCTCCGCTAAAGTATGACCCCGATGTTGTGGTCACGGATTTCCGCTTTGGGACAATCCCTGTGAAGCTGTACCAACCCAAGGCATCCACCTGCACCCTGAAG----------------------GTGGCGGGGGCGTCATGGGGAGTTTGAGTAAGAACCATTTTCTCAGACC	0	0	0	151	173	CCTGGCATCGTGTACTACCACG	False	False	None	False	None	0	0	0.03938558487593541	NotSpecified
2	GCTCAGAATCTGTTCTATGCCCCAATTTTTCTGTTTCATGCAAGATCTGCCTCCGCTAAAGTATGACCCCGATGTTGTGGTCACGGATTTCCGCTTTGGGACAATCCCTGTGAAGCTGTACCAACCCAAGGCATCCACCTGCACCCTGAAGCCTGGCATCGTGTACTACCACGGTGGCGGGGGCGTCATGGGGAGTTTGAGTAAGAACCATTTTCTCAGACC	GCTCAGAATCTGTTCTATGCCCCAATTTTTCTGTTTCATGCAAGATCTGCCTCCGCTAAAGTATGGCCCCGATGTTGTGGTCACGGATTTCCGCTTTGGG-------------------------------------------------------------------------------GGGGCGTCATGGGGAGTTTGAGTAAGAACCATTTTCTCAGACC	0	0	0	100	179	ACAATCCCTGTGAAGCTGTACCAACCCAAGGCATCCACCTGCACCCTGAAGCCTGGCATCGTGTACTACCACGGTGGCG	False	False	None	False	None	0	0	0.03938558487593541	NotSpecified
2	GCTCAGAATCTGTTCTATGCCCCAATTTTTCTGTTTCATGCAAGATCTGCCTCCGCTAAAGTATGACCCCGATGTTGTGGTCACGGATTTCCGCTTTGGGACAATCCCTGTGAAGCTGTACCAACCCAAGGCATCCACCTGCACCCTGAAGCCTGGCATCGTGTACTACCA-CGGTGGCGGGGGCGTCATGGGGAGTTTGAGTAAGAACCATTTTCTCAGACC	GCTCAGAATCTGTTCTATGCCCCAATTTTTCTGTTTCATGCAAGATCTGCCTCCGCTTAAGTATGACCCCGATGTTGTGGTCACGGATTTCCGCTTTGGGACAATCCCTGTGAAGCTGTACCAACCCAAGGCATCCACCTGCACCCTGAAGCCTGGCATCGTGTACCACCAACGGTGGCGGGGGCGTCATGGGGAGTTTGAGTAAGAACCATTTTCTCAGACC	171	171	A	0	0	0	False	False	None	False	None	166	C	0.03938558487593541	NotSpecified
2	GCTCAGAATCTGTTCTATGCCCCAATTTTTCTGTTTCATGCAAGATCTGCCTCCGCTAAAGTATGACCCCGATGTTGTGGTCACGGATTTCCGCTTTGGGACAATCCCTGTGAAGCTGTACCAACCCAAGGCATCCACCTGCACCCTGAAGCCTGGCATCGTGTACTACCACGGTGGCGGGGGCGTCATGGGGAGTTTGAGTAAGAACCATTTTCTCAGACC	GCTCAGAATCTGTTCTATGCCCCAATTTTTCTGTTTCATGCAAGATCTGCCTCCGCTAAAGTATGACCCCGATGTTGTGGTCACGGATTTCCGCTTTGGGACAATCCCTGTGAAGCTGTACCAACCCAAGGCATCCACCTGCACCCTGAAGCCTGGCATCGTGTACTACCA---------------------------GAGTAAGAACCATTTTCTCAGACC	0	0	0	171	198	CGGTGGCGGGGGCGTCATGGGGAGTTT	False	False	None	False	None	0	0	0.03938558487593541	NotSpecified
2	GCTCAGAATCTGTTCTATGCCCCAATTTTTCTGTTTCATGCAAGATCTGCCTCCGCTAAAGTATGACCCCGATGTTGTGGTCACGGATTTCCGCTTTGGGACAATCCCTGTGAAGCTGTACCAACCCAAGGCATCCACCTGCACCCTGAAGCCTGGCATCGTGTACTACCACGGTGGCGGGGGCGTCATGGGGAGTTTGAGTAAGAACCATTTTCTCAGACC	GCTCAGAATCTGTTCTATGCCCCAATTTTTCTGTTTCATGCAAGATCTGCCTCCGCTAAAGTATGACCCCGATGTTGTGGTCACGGATTTCCGCTTTGGGACAATCCCTGTGAAGCTGTACCAACCCAAGGCATCCACCTGCACCCTGAAGCCTGGC----------------------GGGGCGTCATGGGGAGTTTGAGTAAGAACCATTTTCTCAGACC	0	0	0	157	179	ATCGTGTACTACCACGGTGGCG	False	False	None	False	None	0	0	0.03938558487593541	NotSpecified
2	GCTCAGAATCTGTTCTATGCCCCAATTTTTCTGTTTCATGCAAGATCTGCCTCCGCTAAAGTATGACCCCGATGTTGTGGTCACGGATTTCCGCTTTGGGACAATCCCTGTGAAGCTGTACCAACCCAAGGCATCCACCTGCACCCTGAAGCCTGGCATCGTGTACTACCACGGTGGCGGGGGCGTCATGGGGAGTTTGAGTAAGAACCATTTTCTCAGACC	GCTCAGAATCTGTTCTATGCCCCAATTTTTCTGTTTCATGCAAGATCTGCCTCCGCTAAAGTATGACCCCGATGTTGTGGTCACGGATTTCCGCTTTGGGACAATCCCTGTGAAGCTGTACCAACCCAAGGCATCCACCTGCACCCTGAAGCCTGGCATCGTGTACTACCA------------CGTCATGGGGAGTTTGAGTAAGAACCATTTTCTCAGACC	0	0	0	171	183	CGGTGGCGGGGG	False	False	None	False	None	0	0	0.03938558487593541	NotSpecified
2	GCTCAGAATCTGTTCTATGCCCCAATTTTTCTGTTTCATGCAAGATCTGCCTCCGCTAAAGTATGACCCCGATGTTGTGGTCACGGATTTCCGCTTTGGGACAATCCCTGTGAAGCTGTACCAACCCAAGGCATCCACCTGCACCCTGAAGCCTGGCATCGTGTACTACCA-CGGTGGCGGGGGCGTCATGGGGAGTTTGAGTAAGAACCATTTTCTCAGACC	GCTCAGAATCTGTTCTATGCCCCAATTTTTCTGTTTCATGCAAGATCTGCCTCCGCTAAAGTATGACCCCGATGTTGTGGTCACGGATTTCCGCTTTGGGACAATCCCTGTGAAGCTGTACCAACCCAAGGCATCCACCTGCACCCTGAAGCCTGGCATCGTGTACTACCAACGGCGGCGGGGGCGTCATGGGGAGTTTGAGTAAGAACCATTTTCTCAGACC	171	171	A	0	0	0	False	False	None	False	None	174	C	0.03938558487593541	NotSpecified
2	GCTCAGAATCTGTTCTATGCCCCAATTTTTCTGTTTCATGCAAGATCTGCCTCCGCTAAAGTATGACCCCGATGTTGTGGTCACGGATTTCCGCTTTGGGACAATCCCTGTGAAGCTGTACCAACCCAAGGCATCCACCTGCACCCTGAAGCCTGGCATCGTGTACTACCACGGTGGCGGGGGCGTCATGGGGAGTTTGAGTAAGAACCATTTTCTCAGACC	GCTCAGAATCTGTTCTATGCCCCAATTTTTCTGTTTCATGCAAGATCTGCCTCCGCTAAAGTATGACCCCGATGTTGTGGTCACGGATTTCCGCTTTGGGACAATCCCTGTGAAGCTGTACCAACCCAAGGCATCCACCTGCACCCTGAAGCCTGGCATCGTGTACTACCAC----ACCGGGGCGTCATGGGGAGTTTGAGTAAGAACCATTTTCTCAGACC	0	0	0	172	176	GGTG	False	False	None	False	None	176;178	A;C	0.03938558487593541	NotSpecified
2	GCTCAGAATCTGTTCTATGCCCCAATTTTTCTGTTTCATGCAAGATCTGCCTCCGCTAAAGTATGACCCCGATGTTGTGGTCACGGATTTCCGCTTTGGGACAATCCCTGTGAAGCTGTACCAACCCAAGGCATCCACCTGCACCCTGAAGCCTGGCATCGTGTACTACCACGGTGGCGGGGGCGTCATGGGGAGTTTGAGTAAGAACCATTTTCTCAGACC	GCTCAGAATCTGTTCTATGCCCCAATTTTTCTGTTTCATGCAAGACCTGCCTCCGCTAAAGTATGACCCCGATGTTGTGGTCACGGATTTCCGCTTTGGGACAATCCCTGTGAAGCTGTACCAACCCAAGGCATCCACCTGCACCCTGAAGCCTGGCATCGTGTACTAC-----AGGCGGGGGCGTCATGGGGAGTTTGAGTAAGAACCATTTTCTCAGACC	0	0	0	169	174	CACGG	False	False	None	False	None	174	A	0.03938558487593541	NotSpecified
2	GCTCAGAATCTGTTCTATGCCCCAATTTTTCTGTTTCATGCAAGATCTGCCTCCGCTAAAGTATGACCCCGATGTTGTGGTCACGGATTTCCGCTTTGGGACAATCCCTGTGAAGCTGTACCAACCCAAGGCATCCACCTGCACCCTGAAGCCTGGCATCGTGTACTACCACGGTGGCGGGGGCGTCATGGGGAGTTTGAGTAAGAACCATTTTCTCAGACC	GCTCAGAATCTGTTCTATGCCCCAATTTTTCTGTTTCATGCAAGATCTGCCTCCGCTAAAGTATGACCCCGATGTTGTGGTCACGGATTTCCGCTTTGGGACAATCCCTGTGAAGCTGTACCAACCCAAGGCATCCACCTGCACCCTGAAGCC--------------ACCCCGGTGGCGGGGGCGTCATGGGGAGTTTGAGTAAGAACCATTTTCTCAGACC	0	0	0	153	167	TGGCATCGTGTACT	False	False	None	False	None	170	C	0.03938558487593541	NotSpecified
2	GCTCAGAATCTGTTCTATGCCCCAATTTTTCTGTTTCATGCAAGATCTGCCTCCGCTAAAGTATGACCCCGATGTTGTGGTCACGGATTTCCGCTTTGGGACAATCCCTGTGAAGCTGTACCAACCCAAGGCATCCACCTGCACCCTGAAGCCTGGCATCGTGTACTACCACGGTGGCGGGGGCGTCATGGGGAGTTTGAGTAAGAACCATTTTCTCAGACC	GCTCAGAATCTGTTCTATGCCCCAATTTTTCTGTTTCATGCAAGATCTGCCTCCGCTAAAGTATGACCCCGATGTTGTGGTCACGGATTTCCGCTTTGGGACAATCCCTGTGAAGCTGTACCAACCCAAGGCATCCACCTGCACCCTGAAGCCTGGCATCGTGTACTACC----CGGCGGGGGCGTCATGGGGAGTTTGAGTAAGAACCATTTTCTCAGACC	0	0	0	170	174	ACGG	False	False	None	False	None	174	C	0.03938558487593541	NotSpecified
2	GCTCAGAATCTGTTCTATGCCCCAATTTTTCTGTTTCATGCAAGATCTGCCTCCGCTAAAGTATGACCCCGATGTTGTGGTCACGGATTTCCGCTTTGGGACAATCCCTGTGAAGCTGTACCAACCCAAGGCATCCACCTGCACCCTGAAGCCTGGCATCGTGTACTACCACGGTGGCGGGGGCGTCATGGGGAGTTTGAGTAAGAACCATTTTCTCAGACC	GCTCAGAATCTGTTCTATGCCCCAATTTTTCTGTTTCATGCAAGATCTGCCTCCGCTAAAGTATGACCCCGATGTTGTGGTCACGGATTTCCGCTTTGGGACAATCCCTGTGAAGCTGTACCAACCCAAGGCATCCACCTGCACCCTGAAGCC-----------------ACGGTGGCGGGGGCGTCATGGGGAGTTTGAGTAAGAACCATTTTCTCAGACC	0	0	0	153	170	TGGCATCGTGTACTACC	False	False	None	False	None	0	0	0.03938558487593541	NotSpecified
2	GCTCAGAATCTGTTCTATGCCCCAATTTTTCTGTTTCATGCAAGATCTGCCTCCGCTAAAGTATGACCCCGATGTTGTGGTCACGGATTTCCGCTTTGGGACAATCCCTGTGAAGCTGTACCAACCCAAGGCATCCACCTGCACCCTGAAGCCTGGCATCGTGTACTACCACGGTGGCGGGGGCGTCATGGGGAGTTTGAGTAAGAACCATTTTCTCAGACC	GCTCAGAATCTGTTCTATGCCCCAATTTTTCTGTTTCATGCAAGATCTGCCTCCGCTAAAGTATGACCCCGATGTTGTGGTCACGGATTTCCGCTTTGGGACAATCCCTGTGAAGCTGTACCAACCCAAGGCATCCACCTGCACCCTGAAGCCTGGCATCGTGTACTAC--------------------GGGGAGTTTGAGTAAGAACCATTTTCTCAGACC	0	0	0	169	189	CACGGTGGCGGGGGCGTCAT	False	False	None	False	None	0	0	0.03938558487593541	NotSpecified
2	GCTCAGAATCTGTTCTATGCCCCAATTTTTCTGTTTCATGCAAGATCTGCCTCCGCTAAAGTATGACCCCGATGTTGTGGTCACGGATTTCCGCTTTGGGACAATCCCTGTGAAGCTGTACCAACCCAAGGCATCCACCTGCACCCTGAAGCCTGGCATCGTGTACTACCA----CGGTGGCGGGGGCGTCATGGGGAGTTTGAGTAAGAACCATTTTCTCAGACC	GCTCAGAATCTGTTCTATGCCCCAATTTTTCTGTTTCATGCAAGATCTGCCTCCGCTAAAGTATGACCCCGATGTTGTGGTCACGGATTTCCGCTTTGGGACAATCCCTGTGAAGCTGTACCAACCCAAGGCATCCACCTGCACCCTGAAGCCTGGCATCGTGTACTACCAAAAACGGTGGCGGGGGCGTCATGGGGAGCTTGAGTAAGAACCATTTTCTCAGACC	171	171	AAAA	0	0	0	False	False	None	False	None	0	0	0.03938558487593541	NotSpecified
2	GCTCAGAATCTGTTCTATGCCCCAATTTTTCTGTTTCATGCAAGATCTGCCTCCGCTAAAGTATGACCCCGATGTTGTGGTCACGGATTTCCGCTTTGGGACAATCCCTGTGAAGCTGTACCAACCCAAGGCATCCACCTGCACCCTGAAGCCTGGCATCGTGTACTACCACGGTGGCGGGGGCGTCATGGGGAGTTTGAGTAAGAACCATTTTCTCAGACC	GCTCAGAATCTGTTCTATGCCCCAATTTTTCTGTTTCATGCAAGATCTGCCTCCGCTAAAGTATGACCCCGATGTTGTGGTCACGGATTTCCGCTTTGGGA----------------------------------------------------------------------------------CGTCATGGGGAGTTTGAGTAAGAACCATTTTCTCAGACC	0	0	0	101	183	CAATCCCTGTGAAGCTGTACCAACCCAAGGCATCCACCTGCACCCTGAAGCCTGGCATCGTGTACTACCACGGTGGCGGGGG	False	False	None	False	None	0	0	0.03938558487593541	NotSpecified
2	GCTCAGAATCTGTTCTATGCCCCAATTTTTCTGTTTCATGCAAGATCTGCCTCCGCTAAAGTATGACCCCGATGTTGTGGTCACGGATTTCCGCTTTGGGACAATCCCTGTGAAGCTGTACCAACCCAAGGCATCCACCTGCACCCTGAAGCCTGGCATCGTGTACTACCACGGTGGCGGGGGCGTCATGGGGAGTTTGAGTAAGAACCATTTTCTCAGACC	GCTCAGAATCTGTTCTATGCCCCAATTTTTCTGTTTCATGCAAGATCTGCCTCCGCTAAAGTATGACCCCGATGTTGTGGTCACGGATTTCCGCTTTGGGACAATCCCTGTGAAGCTGTACCAACCCAAGGCATCCACCTGCACCCTGAAGCC--------------AC--CGGTGGCGGGGGCGTCATGGGGAGTTTGAGTAAGAACCATTTTCTCAGACC	0	0	0	153;169	167;171	TGGCATCGTGTACT;CA	False	False	None	False	None	0	0	0.03938558487593541	NotSpecified
2	GCTCAGAATCTGTTCTATGCCCCAATTTTTCTGTTTCATGCAAGATCTGCCTCCGCTAAAGTATGACCCCGATGTTGTGGTCACGGATTTCCGCTTTGGGACAATCCCTGTGAAGCTGTACCAACCCAAGGCATCCACCTGCACCCTGAAGCCTGGCATCGTGTACTACCACGGTGGCGGGGGCGTCATGGGGAGTTTGAGTAAGAACCATTTTCTCAGACC	GCTCAGAATCTGTTCTATGCCCCAATTTTTCTGTTTCATGCAAGGTCTGCCTCCGCTAAAGTATGACCCCGATGTTGTGGTCACGGATTTCCGCTTTGGGACAATCCCTGTGAAGCTGTACCAACCCAAGGCATCCACCTGCACCCTGAAGCCT-----------------------------CGTCATGGGGAGTTTGAGTAAGAACCATTTTCTCAGACC	0	0	0	154	183	GGCATCGTGTACTACCACGGTGGCGGGGG	False	False	None	False	None	0	0	0.03938558487593541	NotSpecified
2	GCTCAGAATCTGTTCTATGCCCCAATTTTTCTGTTTCATGCAAGATCTGCCTCCGCTAAAGTATGACCCCGATGTTGTGGTCACGGATTTCCGCTTTGGGACAATCCCTGTGAAGCTGTACCAACCCAAGGCATCCACCTGCACCCTGAAGCCTGGCATCGTGTACTACCACGGTGGCGGGGGCGTCATGGGGAGTTTGAGTAAGAACCATTTTCTCAGACC	GCTCAGAATCTGTTCTATGCCCCAATTTTTCTGTTTCATGCAAGATCTGCCTCCGCTAAAGTATGACCCCGATGTTGTGGTCACGGATTTCCGCTTTGGGACAATCCCTGT------------------------------------------------------------CGGTGGCGGGGGCGTCATGGGGAGTTTGAGTAAGAACCATTTTCTCAGACC	0	0	0	111	171	GAAGCTGTACCAACCCAAGGCATCCACCTGCACCCTGAAGCCTGGCATCGTGTACTACCA	False	False	None	False	None	0	0	0.03938558487593541	NotSpecified
2	GCTCAGAATCTGTTCTATGCCCCAATTTTTCTGTTTCATGCAAGATCTGCCTCCGCTAAAGTATGACCCCGATGTTGTGGTCACGGATTTCCGCTTTGGGACAATCCCTGTGAAGCTGTACCAACCCAAGGCATCCACCTGCACCCTGAAGCCTGGCATCGTGTACTACCACGGTGGCGGGGGCGTCATGGGGAGTTTGAGTAAGAACCATTTTCTCAGACC	GCTCAGAATCTGTTCTATGCCCCAATTTTTCTGTTTCATGCAAGATCTGCCTCCGCTAAAGTATGACCCCGATGTTGTGGTCACGGATTTCCGCTTTGGGACAATCCCTGTGAAGCTGTACCAACCCAAGGCATCCACCTGCACCCTGAAGCCTGG------------------------------CATGGGGAGTTTGAGTAAGAACCATTTTCTCAGACC	0	0	0	156	186	CATCGTGTACTACCACGGTGGCGGGGGCGT	False	False	None	False	None	0	0	0.03938558487593541	NotSpecified
2	GCTCAGAATCTGTTCTATGCCCCAATTTTTCTGTTTCATGCAAGATCTGCCTCCGCTAAAGTATGACCCCGATGTTGTGGTCACGGATTTCCGCTTTGGGACAATCCCTGTGAAGCTGTACCAACCCAAGGCATCCACCTGCACCCTGAAGCCTGGCATCGTGTACTACCA-CGGTGGCGGGGGCGTCATGGGGAGTTTGAGTAAGAACCATTTTCTCAGACC	GCTCAGAATCTGTTCTATGCCCCAATTTTTCTGTTTCATGCAAGATCTGCCTCCGCTAAAGTATGACCCCGATGTTGTGGTCACGGATTTCCGCTTTGGGACAATCCCTGTGAAGCTGTACCAACCCAAGGCATCCACCTGCACCCTGAAGCCTGGCATCGTGTACTACCACCGGTGGCAGGGGCGTCATGGGGAGTTTGAGTAAGAACCATTTTCTCAGACC	171	171	C	0	0	0	False	False	None	False	None	178	A	0.03938558487593541	NotSpecified
2	GCTCAGAATCTGTTCTATGCCCCAATTTTTCTGTTTCATGCAAGATCTGCCTCCGCTAAAGTATGACCCCGATGTTGTGGTCACGGATTTCCGCTTTGGGACAATCCCTGTGAAGCTGTACCAACCCAAGGCATCCACCTGCACCCTGAAGCCTGGCATCGTGTACTACCA-CGGTGGCGGGGGCGTCATGGGGAGTTTGAGTAAGAACCATTTTCTCAGACC	GCTCAGAATCTGTTCTATGCCCCAATTTTTCTGTTTCATGCAAGATCTGCCTCCGCTAAAGTATGACCCCGATGTTGTGGTCACGGATTTCCGCTTTGGGACAATCCCTGTGAAGCTGTACCAACCCAAGGCATCCACCTGCACCCTGAAGCCTGGCATCGTGTACTACCTCCGGTGGCGGGGGCGTCATGGGGAGTTTGAGTAAGAACCATTTTCTCAGACC	171	171	C	0	0	0	False	False	None	False	None	170	T	0.03938558487593541	NotSpecified
2	GCTCAGAATCTGTTCTATGCCCCAATTTTTCTGTTTCATGCAAGATCTGCCTCCGCTAAAGTATGACCCCGATGTTGTGGTCACGGATTTCCGCTTTGGGACAATCCCTGTGAAGCTGTACCAACCCAAGGCATCCACCTGCACCCTGAAGCCTGGCATCGTGTACTACCA-CGGTGGCGGGGGCGTCATGGGGAGTTTGAGTAAGAACCATTTTCTCAGACC	GCTCAGAATCTGTTCTATGCCCCAATTTTTCTGTTTCATGCAAGATCTGCCTCCGCTAAAGTATGACCCCGATGTTGTGGTCACGGATTTCCGCTTTGGGACAATCCCTGTGAAGCTGTACCAACCCAAGGCATCCACCTGCACCCTGAAGCCTGGCATCGTGTACTGCCACCGGTGGCGGGGGCGTCATGGGGAGTTTGAGTAAGAACCATTTTCTCAGACC	171	171	C	0	0	0	False	False	None	False	None	167	G	0.03938558487593541	NotSpecified
2	GCTCAGAATCTGTTCTATGCCCCAATTTTTCTGTTTCATGCAAGATCTGCCTCCGCTAAAGTATGACCCCGATGTTGTGGTCACGGATTTCCGCTTTGGGACAATCCCTGTGAAGCTGTACCAACCCAAGGCATCCACCTGCACCCTGAAGCCTGGCATCGTGTACTACCACGGTGGCGGGGGCGTCATGGGGAGTTTGAGTAAGAACCATTTTCTCAGACC	GCTCAGAATCTGTTCTATGCCCCAATTTTTCTGTTTCATGCAAGATCTGCCTCCGCTAAAGTATGACCCCGATGTTGTGGTCACGGATTTCCGCTTTGGGACAATCCCTGTGAAGCTGTACCAACCCAAGGCATCCACCTGCACCCTGAAGCCTGGCATCGTGTACTATC---GTGGCGGGGGCGTCATGGGGAGTTTGAGTAAGAACCATTTTCTCAGACC	0	0	0	170	173	ACG	False	False	None	False	None	168	T	0.03938558487593541	NotSpecified
2	GCTCAGAATCTGTTCTATGCCCCAATTTTTCTGTTTCATGCAAGATCTGCCTCCGCTAAAGTATGACCCCGATGTTGTGGTCACGGATTTCCGCTTTGGGACAATCCCTGTGAAGCTGTACCAACCCAAGGCATCCACCTGCACCCTGAAGCCTGGCATCGTGTACTACCACGGTGGCGGGGGCGTCATGGGGAGTTTGAGTAAGAACCATTTTCTCAGACC	GCTCAGAATCTGTTCTATGCCCCAATTTTTCTGTTTCATGCAAGATCTGCCTCCGCTAAAGTATGACCCCGATGTTGTGGTCACGGATTTCCGCTTTGGGACAATCCCTGTGAAGCTGTACCAACCCAAGGCATCCACCTGCACCCTGAAGCCTGGCATCGTGTACTACCA-----TCGGGGGCGTCATGGGGAGTTTGAGTAAGAACCATTTTCTCAGACC	0	0	0	171	176	CGGTG	False	False	None	False	None	176	T	0.03938558487593541	NotSpecified
2	GCTCAGAATCTGTTCTATGCCCCAATTTTTCTGTTTCATGCAAGATCTGCCTCCGCTAAAGTATGACCCCGATGTTGTGGTCACGGATTTCCGCTTTGGGACAATCCCTGTGAAGCTGTACCAACCCAAGGCATCCACCTGCACCCTGAAGCCTGGCATCGTGTACTACCACGGTGGCGGGGGCGTCATGGGGAGTTTGAGTAAGAACCATTTTCTCAGACC	GCTCAGAATCTGTTCTATGCCCCAATTTTTCTGTTTCATGCAAGATCTGCCTCC--------------------------------------------------------------------------------------------------------------------------------GCGTCATGGGGAGTTTGAGTAAGAACCATTTTCTCAGACC	0	0	0	54	182	GCTAAAGTATGACCCCGATGTTGTGGTCACGGATTTCCGCTTTGGGACAATCCCTGTGAAGCTGTACCAACCCAAGGCATCCACCTGCACCCTGAAGCCTGGCATCGTGTACTACCACGGTGGCGGGG	False	False	None	False	None	0	0	0.03938558487593541	NotSpecified
2	GCTCAGAATCTGTTCTATGCCCCAATTTTTCTGTTTCATGCAAGATCTGCCTCCGCTAAAGTATGACCCCGATGTTGTGGTCACGGATTTCCGCTTTGGGACAATCCCTGTGAAGCTGTACCAACCCAAGGCATCCACCTGCACCCTGAAGCCTGGCATCGTGTACTACCACGGTGGCGGGGGCGTCATGGGGAGTTTGAGTAAGAACCATTTTCTCAGACC	GCTCAGAATCTGTTCTATGCCCCAATTTTTCTGTTTCATGCAAGATCTGCCTCCGCTAAAGTATGACCCCGATGTTGTGGTCACGGATTTCCGCTTTGGGACAATCCCTGTGAAGCTGTACCAACCCAAGGCATCCACCTGCACCCTGAAGCCTGGCATCGTGTACTACCAC--------ACACGTCATGGGGAGTTTGAGTAAGAACCATTTTCTCAGACC	0	0	0	172	180	GGTGGCGG	False	False	None	False	None	0	0	0.03938558487593541	NotSpecified
2	GCTCAGAATCTGTTCTATGCCCCAATTTTTCTGTTTCATGCAAGATCTGCCTCCGCTAAAGTATGACCCCGATGTTGTGGTCACGGATTTCCGCTTTGGGACAATCCCTGTGAAGCTGTACCAACCCAAGGCATCCACCTGCACCCTGAAGCCTGGCATCGTGTACTACCACGGTGGCGGGGGCGTCATGGGGAGTTTGAGTAAGAACCATTTTCTCAGACC	GCTCAGAATCTGTTCTATGCCCCAATTTTTCTGTTTCATGCAAGATCTGCCTCCGCTAAAGTATGACCCCGATGTTGTGGTCACGGATTTCCGCTTTGGGACAGTCCCTGTGAAGCTGTACCAACCCAAGGCAT---------------------------------------GACGCGGGGGCGTCATGGGGAGTTTGAGTAAGAACCATTTTCTCAGACC	0	0	0	134	173	CCACCTGCACCCTGAAGCCTGGCATCGTGTACTACCACG	False	False	None	False	None	174;175	A;C	0.03938558487593541	NotSpecified
2	GCTCAGAATCTGTTCTATGCCCCAATTTTTCTGTTTCATGCAAGATCTGCCTCCGCTAAAGTATGACCCCGATGTTGTGGTCACGGATTTCCGCTTTGGGACAATCCCTGTGAAGCTGTACCAACCCAAGGCATCCACCTGCACCCTGAAGCCTGGCATCGTGTACTACCACGGTGGCGGGGGCGTCATGGGGAGTTTGAGTAAGAACCATTTTCTCAGACC	GCTCAGAATCTGTTCTATGCCCCAATTTTTCTGTTTCATGCAAGATCTGCCTCCGCTAAAGTATGACCCCGATGTTGTGGTCACGGATTTCCGCTTTGGGACAATCCCTGTGAAGCTGTACCAACCCAAGGCAACCA--------------------------------------------------ATGGG----TTGAGTAAGAACCATTTTCTCAGACC	0	0	0	137	187	CCTGCACCCTGAAGCCTGGCATCGTGTACTACCACGGTGGCGGGGGCGTC	False	False	None	False	None	0	0	0.03938558487593541	NotSpecified
2	GCTCAGAATCTGTTCTATGCCCCAATTTTTCTGTTTCATGCAAGATCTGCCTCCGCTAAAGTATGACCCCGATGTTGTGGTCACGGATTTCCGCTTTGGGACAATCCCTGTGAAGCTGTACCAACCCAAGGCATCCACCTGCACCCTGAAGCCTGGCATCGTGTACTACCACGGTGGCGGGGGCGTCATGGGGAGTTTGAGTAAGAACCATTTTCTCAGACC	GCTCAGAATCTGTTCTATGCCCCAATTTTTCTGTTTCATGCAAGATCTGCCTCCGCTAAAGTATGACCCCGATGTTGTGGTCACGGATTTCCG--------------------------------------------------------------------------------GTGGCGGGGGCGTCATGGGGAGTTTGAGTAAGAACCATTTTCTCAGACC	0	0	0	93	173	CTTTGGGACAATCCCTGTGAAGCTGTACCAACCCAAGGCATCCACCTGCACCCTGAAGCCTGGCATCGTGTACTACCACG	False	False	None	False	None	0	0	0.03938558487593541	NotSpecified
2	GCTCAGAATCTGTTCTATGCCCCAATTTTTCTGTTTCATGCAAGATCTGCCTCCGCTAAAGTATGACCCCGATGTTGTGGTCACGGATTTCCGCTTTGGGACAATCCCTGTGAAGCTGTACCAACCCAAGGCATCCACCTGCACCCTGAAGCCTGGCATCGTGTACTACCACGGTGGCGGGGGCGTCATGGGGAGTTTGAGTAAGAACCATTTTCTCAGACC	GCTCAGAATCTGTTCTATGCCCCAATTTTTCTGTTTCATGCAAGATCTGCCTCCGCTAAAGTATGACCCCGATGTTGTGGTCACGGATTTCCGC------------------------------------------------------------------------------GGTGGCGGGGGCGTCATGGGGAGTTTGAGTAAGAACCATTTTCTCAGACC	0	0	0	94	172	TTTGGGACAATCCCTGTGAAGCTGTACCAACCCAAGGCATCCACCTGCACCCTGAAGCCTGGCATCGTGTACTACCAC	False	False	None	False	None	0	0	0.03938558487593541	NotSpecified
2	GCTCAGAATCTGTTCTATGCCCCAATTTTTCTGTTTCATGCAAGATCTGCCTCCGCTAAAGTATGACCCCGATGTTGTGGTCACGGATTTCCGCTTTGGGACAATCCCTGTGAAGCTGTACCAACCCAAGGCATCCACCTGCACCCTGAAGCCTGGCATCGTGTACTACCACGGTGGCGGGGGCGTCATGGGGAGTTTGAGTAAGAACCATTTTCTCAGACC	GCTCAGAATCTGTTCTATGCCCCAATTTTTCTGTTTCATGCAAGATCTGCCTCCGCTAAAGTATGACCCCGATGTTGTGGTCACGGATTTCCGCTTTGGGACAATCCCTGTGAAGCTGTACCAACCCAAGGCATCC------------------------------------GGTGGCGGGGGCGTCATGGGGAGTTTGAGTAAGAACCATTTTCTCAGACC	0	0	0	136	172	ACCTGCACCCTGAAGCCTGGCATCGTGTACTACCAC	False	False	None	False	None	0	0	0.03938558487593541	NotSpecified
2	GCTCAGAATCTGTTCTATGCCCCAATTTTTCTGTTTCATGCAAGATCTGCCTCCGCTAAAGTATGACCCCGATGTTGTGGTCACGGATTTCCGCTTTGGGACAATCCCTGTGAAGCTGTACCAACCCAAGGCATCCACCTGCACCCTGAAGCCTGGCATCGTGTACTACCACGGTGGCGGGGGCGTCATGGGGAGTTTGAGTAAGAACCATTTTCTCAGACC	GCTCAGAATCTGTTCTATGCCCCAATTTTTCTGTTTCATGCAAGATCTGCCTCCGCTAAAGTATGACCCCGATGTTGTGGTCACGGATTTCCGCTTTG-------------------------------------------------------------------------------CGGGGGCGTCATGGGGAGTTTGAGTAAGAACCATTTTCTCAGACC	0	0	0	98	177	GGACAATCCCTGTGAAGCTGTACCAACCCAAGGCATCCACCTGCACCCTGAAGCCTGGCATCGTGTACTACCACGGTGG	False	False	None	False	None	0	0	0.03938558487593541	NotSpecified
2	GCTCAGAATCTGTTCTATGCCCCAATTTTTCTGTTTCATGCAAGATCTGCCTCCGCTAAAGTATGACCCCGATGTTGTGGTCACGGATTTCCGCTTTGGGACAATCCCTGTGAAGCTGTACCAACCCAAGGCATCCACCTGCACCCTGAAGCCTGGCATCGTGTACTACCACGGTGGCGGGGGCGTCATGGGGAGTTTGAGTAAGAACCATTTTCTCAGACC	GCTCAGAATCTGTTCTATGCCCCAATTTTTCTGTTTCATGCAAGATCTGCCTCCGCTAAAGTATGACCCCGATGTTGTGGTCACGGATTTCCGCTTTGG------------------------------------------------------------------------------CGGGGGCGTCATGGGGAGTTTGAGTAAGAACCATTTTCTCAGACC	0	0	0	99	177	GACAATCCCTGTGAAGCTGTACCAACCCAAGGCATCCACCTGCACCCTGAAGCCTGGCATCGTGTACTACCACGGTGG	False	False	None	False	None	0	0	0.03938558487593541	NotSpecified
2	GCTCAGAATCTGTTCTATGCCCCAATTTTTCTGTTTCATGCAAGATCTGCCTCCGCTAAAGTATGACCCCGATGTTGTGGTCACGGATTTCCGCTTTGGGACAATCCCTGTGAAGCTGTACCAACCCAAGGCATCCACCTGCACCCTGAAGCCTGGCATCGTGTACTAC-----CACGGTGGCGGGGGCGTCATGGGGAGTTTGAGTAAGAACCATTTTCTCAGACC	GCTCAGAATCTGTTCTATGCCCCAATTTTTCTGTTTCATGCAAGATCTGCCTCCGCTAAAGTATGACCCCGATGTTGTGGTCACGGATTTCCGCTTTGGGACAATCCCTGTGAAGCTGTACCAACCCAAGGCATCCACCTGCACCCTGAAGCCTGGCATCGTGTACTACGTGTACATCGTGGCGGGGGCGTCATGGGGAGTTTGAGTAAGAACCATTTTCTCAGACC	169	169	GTGTA	0	0	0	False	False	None	False	None	171;172	T;C	0.03938558487593541	NotSpecified
2	GCTCAGAATCTGTTCTATGCCCCAATTTTTCTGTTTCATGCAAGATCTGCCTCCGCTAAAGTATGACCCCGATGTTGTGGTCACGGATTTCCGCTTTGGGACAATCCCTGTGAAGCTGTACCAACCCAAGGCATCCACCTGCACCCTGAAGCCTGGCATCGTGTACTAC---------CACGGTGGCGGGGGCGTCATGGGGAGTTTGAGTAAGAACCATTTTCTCAGACC	GCTCAGAATCTGTTCTATGCCCCAATTTTTCTGTTTCATGCAAGATCTGCCTCCGCTAAAGTATGACCCCGATGTTGTGGTCACGGATTTCCGCTTTGGGACAATCCCTGTGAAGCTGTACCAACCCAAGGCATCCACCTGCACCCTGAAGCCTGGCATCGTGTACTATGCCATCGTACACGGTGGCGGGGGCGTCATGGGGAGTTTGAGTAAGAACCATTTTCTCAGACC	169	169	GCCATCGTA	0	0	0	False	False	None	False	None	168	T	0.03938558487593541	NotSpecified
2	GCTCAGAATCTGTTCTATGCCCCAATTTTTCTGTTTCATGCAAGATCTGCCTCCGCTAAAGTATGACCCCGATGTTGTGGTCACGGATTTCCGCTTTGGGACAATCCCTGTGAAGCTGTACCAACCCAAGGCATCCACCTGCACCCTGAAGCCTGGCATCGTGTACTACCACGGTGGCGGGGGCGTCATGGGGAGTTTGAGTAAGAACCATTTTCTCAGACC	GCTCAGAATCTGTTCTATGCCCCAATTTTTCTGTTTCATGCAAGATCTGCCTCCGCTAAAGTATGACCCCGATGTTGTGGTCACGGATTTCCGCTTTGGGACAATCCCTGTGAAGCTGTACCAACCCAAGGCATCCACCTGCACCCTGAAGCCTGGCATCGTGTACTACCAC-----------CGTCATGTGGAGTTTGAGTAAGAACCATTTTCTCAGACC	0	0	0	172	183	GGTGGCGGGGG	False	False	None	False	None	0	0	0.03938558487593541	NotSpecified
2	GCTCAGAATCTGTTCTATGCCCCAATTTTTCTGTTTCATGCAAGATCTGCCTCCGCTAAAGTATGACCCCGATGTTGTGGTCACGGATTTCCGCTTTGGGACAATCCCTGTGAAGCTGTACCAACCCAAGGCATCCACCTGCACCCTGAAGCCTGGCATCGTGT---------------------ACTACCA-------------------------CGGTGGCGGGGGCGTCATGGGGAGTTTGAGTAAGAACCATTTTCTCAGACC	GCTCAGAATCTGTTCTATGCCCCAATTTTTCTGTTTCATGCAAGATCTGCCTCCGCTAAAGTATGACCCCGATGTTGTGGTCACGGATTTCCGCTTTGGGACAATCCCTGTGAAGCTGTACCAACCCAAGGCATCTACCTGCACCCTGAAGCCTGGCATCGTGTGGTAATATTACGGTACCGAGCACTATCGATACAATATGTGTCATACGGACACGCGGTGGCGGGGGCGTCATGGGGAGTTTGAGTAAGAACCATTTTCTCAGACC	164;171	164;171	GGTAATATTACGGTACCGAGC;ATACAATATGTGTCATACGGACACG	0	0	0	False	False	None	False	None	168;170	T;G	0.03938558487593541	NotSpecified
2	GCTCAGAATCTGTTCTATGCCCCAATTTTTCTGTTTCATGCAAGATCTGCCTCCGCTAAAGTATGACCCCGATGTTGTGGTCACGGATTTCCGCTTTGGGACAATCCCTGTGAAGCTGTACCAACCCAAGGCATCCACCTGCACCCTGAAGCCTGGCATCGTGTA--CTACCACGGTGGCGGGGGCGTCATGGGGAGTTTGAGTAAGAACCATTTTCTCAGACC	GCTCAGAATCTGTTCTATGCCCCAATTTTTCTGTTTCATGCAAGATCTGCCTCCGCTAAAGTATGACCCCGATGTTGTGGTCACGGATTTCCGCTTTGGGACAATCCCTGTGAAGCTGTACCAACCCAAGGCATCCACCTGCACCCTGAAGCCTGGCATCGTGTAGCTTATGATGGTGGCGGGGGCGTCATGGGGAGTTTGAGTAAGAACCATTTTCTCAGACC	165	165	GC	0	0	0	False	False	None	False	None	165;168;169;171	T;T;G;T	0.03938558487593541	NotSpecified
2	GCTCAGAATCTGTTCTATGCCCCAATTTTTCTGTTTCATGCAAGATCTGCCTCCGCTAAAGTATGACCCCGATGTTGTGGTCACGGATTTCCGCTTTGGGACAATCCCTGTGAAGCTGTACCAACCCAAGGCATCCACCTGCACCCTGAAGCCTGGCATCGTGTACTACCACGGTGGCGGGGGCGTCATGGGGAGTTTGAGTAAGAACCATTTTCTCAGACC	GCTCAGAATCTGTTCTATGCCCCAATTTTTCTGTTTCATGCAAGATCTGCCTCCGCTAAAGTATGACCCCGATGTTGTGGTCACGGATTTCCGCTTTGGGACAATCCCTGTGAAGCTGTACCAACCCAAGGCA----------------------------------------------------TCATGGGGAGTTTGAGTAAGAACCATTTTCTCAGACC	0	0	0	133	185	TCCACCTGCACCCTGAAGCCTGGCATCGTGTACTACCACGGTGGCGGGGGCG	False	False	None	False	None	0	0	0.03938558487593541	NotSpecified
2	GCTCAGAATCTGTTCTATGCCCCAATTTTTCTGTTTCATGCAAGATCTGCCTCCGCTAAAGTATGACCCCGATGTTGTGGTCACGGATTTCCGCTTTGGGACAATCCCTGTGAAGCTGTACCAACCCAAGGCATCCACCTGCACCCTGAAGCCTGGCATCGTGTA--CT---ACCA-CGGTGGCGGGGGCGTCATGGGGAGTTTGAGTAAGAACCATTTTCTCAGACC	GCTCAGAATCTGTTCTATGCCCCAATTTTTCTGTTTCATGCAAGATCTGCCTCCGCTAAAGTATGACCCCGATGTTGTGGTCACGGATTTCCGCTTTGGGACAATCCCTGTGAAGCTGTACCAACCCAAGGCATCCACCTGCACCCTGAAGCCT-GCACCCTGAAGCCTGGCCCCACCGGTGGCGGGGGCGTCATGGGGAGTTTGAGTAAGAACCATTTTCTCAGACC	165;167;171	165;167;171	GC;GGC;C	0	0	0	False	False	None	False	None	163;167	A;C	0.03938558487593541	NotSpecified
2	GCTCAGAATCTGTTCTATGCCCCAATTTTTCTGTTTCATGCAAGATCTGCCTCCGCTAAAGTATGACCCCGATGTTGTGGTCACGGATTTCCGCTTTGGGACAATCCCTGTGAAGCTGTACCAACCCAAGGCATCCACCTGCACCCTGAAGCCTGGCATCGTGTACTACCACGGTGGCGGGGGCGTCATGGGGAGTTTGAGTAAGAACCATTTTCTCAGACC	GCTCAGAATCTGTTCTATGCCCCAATTTTTCTGTTTCATGCAAGATCTGCCTCCGTTAAAGTATGACCCCGATGTTGTGGTCACGAATTTCCGCTTTGGGACAATCCCTGTGAAGCTGTACCAACCCAA-----------------------------------------------------GCGTCATGGGGAGTTTGAGTAAGATCCATTTTCTCAGACC	0	0	0	129	182	GGCATCCACCTGCACCCTGAAGCCTGGCATCGTGTACTACCACGGTGGCGGGG	False	False	None	False	None	0	0	0.03938558487593541	NotSpecified
2	GCTCAGAATCTGTTCTATGCCCCAATTTTTCTGTTTCATGCAAGATCTGCCTCCGCTAAAGTATGACCCCGATGTTGTGGTCACGGATTTCCGCTTTGGGACAATCCCTGTGAAGCTGTACCAACCCAAGGCATCCACCTGCACCCTGAAGCCTGGCATCGTGTAC---TACCA----------CGGTGGCGGGGGCGTCATGGGGAGTTTGAGTAAGAACCATTTTCTCAGACC	GCTCAGAATCTGTTCTATGCCCCAATTTTTCTGTTTCATGCAAGATCTGCCTCCGCTAAAGTATGACCCCGATGTTGTGGTCACGGATTTCCGCTTTGGGACAATCCCTGTGAAGCTGTACCAACCCAAGGCATCCACCTGCACCCTGAAGCCTGGCATCGTGTCCGTATGACACATATTGTATCGGTGGCGGGGGCGTCATGGGGAGTTTGAGTAAGAACCATTTTCTCAGACC	166;171	166;171	GTA;CATATTGTAT	0	0	0	False	False	None	False	None	164;167;168	C;G;A	0.03938558487593541	NotSpecified
2	GCTCAGAATCTGTTCTATGCCCCAATTTTTCTGTTTCATGCAAGATCTGCCTCCGCTAAAGTATGACCCCGATGTTGTGGTCACGGATTTCCGCTTTGGGACAATCCCTGTGAAGCTGTACCAACCCAAGGCATCCACCTGCACCCTGAAGCCTGGCATCGTGTAC-----------------------------------------------------------------TACCA-CGGTGGCGGGGGCGTCATGGGGAGTTTGAGTAAGAACCATTTTCTCAGACC	GCTCAGAATCTGTTCTATGCCCCAATTTTTCTGTTTCATGCAAGATCTGCCTCCGCTAAAGTATGACCCCGATGTTGTGGTCACGGATTTCCGCTTTGGGACAATCCCTGTGAAGCTGTACCAACCCAAGGCGTCCACCTGCACCCTGAAGCCTGGCATCGTGTCCTGAGGGAACTGAGGGCTTGAGTAGGGCTGTAATCCAATCTGACTGCAGTTTCCAAAAACTCCTTTTGCCACCTGTGGAGGGGGCGTCATGGGGAGTTTGAGTAAGAACCATTTTCTCAGACC	166;171	166;171	TGAGGGAACTGAGGGCTTGAGTAGGGCTGTAATCCAATCTGACTGCAGTTTCCAAAAACTCCTTT;C	0	0	0	False	False	None	False	None	164;167;172;177	C;G;T;A	0.03938558487593541	NotSpecified
2	GCTCAGAATCTGTTCTATGCCCCAATTTTTCTGTTTCATGCAAGATCTGCCTCCGCTAAAGTATGACCCCGATGTTGTGGTCACGGATTTCCGCTTTGGGACAATCCCTGTGAAGCTGTACCAACCCAAGGCATCCACCTGCACCCTGAAGCCTGGCATCGTGTACTACCACGGTGGCGGGGGCGTCATGGGGAGTTTGAGTAAGAACCATTTTCTCAGACC	GCTCAGAATCTGTTCTATGCCCCAATTTTTCTGTTTCATGCAAGATCTGCCTCCGCTAAAGTATGACCCCGATGTTGTGGTCACG-----------------------------------------------------------------------------------------------GGGCGTCATGGGGAGTTTGAGTAAGAACCATTTTCTCAGACC	0	0	0	85	180	GATTTCCGCTTTGGGACAATCCCTGTGAAGCTGTACCAACCCAAGGCATCCACCTGCACCCTGAAGCCTGGCATCGTGTACTACCACGGTGGCGG	False	False	None	False	None	0	0	0.03938558487593541	NotSpecified
2	GCTCAGAATCTGTTCTATGCCCCAATTTTTCTGTTTCATGCAAGATCTGCCTCCGCTAAAGTATGACCCCGATGTTGTGGTCACGGATTTCCGCTTTGGGACAA---TCCCTGTGAAGCTGTACCAACCCAAGGCATCCACCTGCACCCTGAAGCCTGGCATCGTGTACTAC--CACGGTGGCGGGGGCGTCATGGGGAGTTTGAGTAAGAACCATTTTCTCAGACC	GCTCAGAATCTGTTCTATGCCCCAATTTTTCTGTTTCATGCAAGATCTGCCTCCGCTAAAGTATGACCCCGATGTTGTGGTCACGGATTTCCGCTTTGGGACAAGCTTCAGGGTGCAGGTG-----------------------------GATGCCTTGGGTTG-GTACAGCTTCAC-----AGGGGGCGTCATGGGGAGTTTGAGTAAGAACCATTTTCTCAGACC	169	169	TT	172	177	GGTGG	False	False	None	False	None	166;167;177	A;G;A	0.03938558487593541	NotSpecified
2	GCTCAGAATCTGTTCTATGCCCCAATTTTTCTGTTTCATGCAAGATCTGCCTCCGCTAAAGTATGACCCCGATGTTGTGGTCACGGATTTCCGCTTTGGGACAATCCCTGTGAAGCTGTACCAACCCAAGGCATCCACCTGCACCCTGAAGCCTGGCATCGTGTACTACCACGGTGGCGGGGGCGTCATGGGGAGTTTGAGTAAGAACCATTTTCTCAGACC	GCTCAGAATCTGTTCTATGCCCCAATTTTTCTGTTTCATGCAAGACCTGCCTCCGCTAAAGTATGACCCCG--------------------------------------------------------------------------------------------------CACCGTGGCGGGGGCGTCATGGGGAGTTTGAGTAAGAACCATTTTCTCAGACC	0	0	0	71	169	ATGTTGTGGTCACGGATTTCCGCTTTGGGACAATCCCTGTGAAGCTGTACCAACCCAAGGCATCCACCTGCACCCTGAAGCCTGGCATCGTGTACTAC	False	False	None	False	None	172	C	0.03938558487593541	NotSpecified
2	GCTCAGAATCTGTTCTATGCCCCAATTTTTCTGTTTCATGCAAGATCTGCCTCCGCTAAAGTATGACCCCGATGTTGTGGTCACGGATTTCCGCTTTGGGACAATCCCTGTGAAGCTGTACCAACCCAAGGCATCCACCTGCACCCTGAAGCCTGGCATCGTGTACTACCACGGTGGCGGGGGCGTCATGGGGAGTTTGAGTAAGAACCATTTTCTCAGACC	GCTCAGAATCTGTTCTATGCCCCAATTTTTCTGTTTCATGCAAGATCTGCCTCCGCTAAAGTATGACCCCGATGTTGTGGTCACGGATTTCCGCTTTGGGACAATCCCTGTGAAGCTGTACCAACCCAAGGCATCCACCTGC-----------------------------CGGTGGCGGGGGCGTCATGGGGAGTTTGAGTAAGAACCATTTTCTCAGACC	0	0	0	142	171	ACCCTGAAGCCTGGCATCGTGTACTACCA	False	False	None	False	None	0	0	0.03938558487593541	NotSpecified
2	GCTCAGAATCTGTTCTATGCCCCAATTTTTCTGTTTCATGCAAGATCTGCCTCCGCTAAAGTATGACCCCGATGTTGTGGTCACGGATTTCCGCTTTGGGACAATCCCTGTGAAGCTGTACCAACCCAAGGCATCCACCTGCACCCTGAAGCCTGGCATCGTGTACTACCACGGTGGCGGGGGCGTCATGGGGAGTTTGAGTAAGAACCATTTTCTCAGACC	GCTCAGAATCTGTTCTATGCCCCAATTTTTCTGTTTCATGCAAGATCTGCCTCCGCTAAAGTATGACCCCGATGTTGTGGTCACGGATTTCCGCTTTGGGACAATCCCTGTGAAGCTGTA---------------------------------------------------------------CGTCATGGGGAGTTTGAGTAAGAACCATTTTCTCAGACC	0	0	0	120	183	CCAACCCAAGGCATCCACCTGCACCCTGAAGCCTGGCATCGTGTACTACCACGGTGGCGGGGG	False	False	None	False	None	0	0	0.03938558487593541	NotSpecified
2	GCTCAGAATCTGTTCTATGCCCCAATTTTTCTGTTTCATGCAAGATCTGCCTCCGCTAAAGTATGACCCCGATGTTGTGGTCACGGATTTCCGCTTTGGGACAATCCCTGTGAAGCTGTACCAACCCAAGGCATCCACCTGCACCCTGAAGCCTGGCATCGTGTACTACCACGGTGGCGGGGGCGTCATGGGGAGTTTGAGTAAGAACCATTTTCTCAGACC	GCTCAGAATCTGTTCTATGCCCCAATTTTTCTG--------------------------------------------------------------------------------------------------------------------------------------------GTGGCGGGGGCGTCATGGGGAGTTTGAGTAAGAACCATTTTCTCAGACC	0	0	0	33	173	TTTCATGCAAGATCTGCCTCCGCTAAAGTATGACCCCGATGTTGTGGTCACGGATTTCCGCTTTGGGACAATCCCTGTGAAGCTGTACCAACCCAAGGCATCCACCTGCACCCTGAAGCCTGGCATCGTGTACTACCACG	False	False	None	False	None	0	0	0.03938558487593541	NotSpecified
2	GCTCAGAATCTGTTCTATGCCCCAATTTTTCTGTTTCATGCAAGATCTGCCTCCGCTAAAGTATGACCCCGATGTTGTGGTCACGGATTTCCGCTTTGGGACAATCCCTGTGAAGCTGTACCAACCCAAGGCATCCACCTGCACCCTGAAGCCTGGCATCGTGTACTACCACGGTGGCGGGGGCGTCATGGGGAGTTTGAGTAAGAACCATTTTCTCAGACC	GCTCAGAATCTGTTCTATGCCCCAATTTTTCTGTTTCATGCAAGATCTGCCTCCGCTAAAGTATGACCCCGATGTTGTGGTCACGGATTTCCGCTTTGGGACAATCCCTGTGAAGCTGTACCAACCCAAGGCATCCACCTGCACCCTGAAGCCTGGCA---------------------GGGGCGTCATGGGGAGTTTGAGTAAGAACCATTTTCTCAGACC	0	0	0	158	179	TCGTGTACTACCACGGTGGCG	False	False	None	False	None	0	0	0.03938558487593541	NotSpecified
2	GCTCAGAATCTGTTCTATGCCCCAATTTTTCTGTTTCATGCAAGATCTGCCTCCGCTAAAGTATGACCCCGATGTTGTGGTCACGGATTTCCGCTTTGGGACAATCCCTGTGAAGCTGTACCAACCCAAGGCATCCACCTGCACCCTGAAGCCTGGCATCGTGTACTACC------------------------------ACGGTGGCGGGGGCGTCATGGGGAGTTTGAGTAAGAACCATTTTCTCAGACC	GCTCAGAATCTGTTCTATGCCCCAATTTTTCTGTTTCATGCAAGATCTGCCTCCGCTAAAGTATGACCCCGATGTTGTGGTCACGGATTTCCGCTTTGGGACAATCCCTGTGAAGCTGTACCAACCCAAGGCATCCACCTGCACCCTGAAGCCTGGCATCATGTACTACATATTGTATCGATAGTGCTCGGTACCGTAATACGGTGGCGGGGGCGTCATGGGGAGTTTGAGTAAGAACCATTTTCTCAGACC	170	170	TATTGTATCGATAGTGCTCGGTACCGTAAT	0	0	0	False	False	None	False	None	169	A	0.03938558487593541	NotSpecified
2	GCTCAGAATCTGTTCTATGCCCCAATTTTTCTGTTTCATGCAAGATCTGCCTCCGCTAAAGTATGACCCCGATGTTGTGGTCACGGATTTCCGCTTTGGGACAATCCCTGTGAAGCTGTACCAACCCAAGGCATCCACCTGCACCCTGAAGCCTGGCATCGTGTACTACCACGGTGGCGGGGGCGTCATGGGGAGTTTGAGTAAGAACCATTTTCTCAGACC	GCTCAGAATCTGTTCTATGCCCCAATTTTTCTGTTTCATGCAAGATCTGCCTCCGCTAAAGTATGACCCCGATGTTGTGGTCACGGATTTCCGCTTTGGGACAATCCCTGTGAAGCTGTACCAACCCAAGGCATCCACCTGCACCCC--------------------ACCA--GTGGCGGGGGCGTCATGGGGAGTTTGAGTAAGAACCATTTTCTCAGACC	0	0	0	147;171	167;173	GAAGCCTGGCATCGTGTACT;CG	False	False	None	False	None	0	0	0.03938558487593541	NotSpecified
2	GCTCAGAATCTGTTCTATGCCCCAATTTTTCTGTTTCATGCAAGATCTGCCTCCGCTAAAGTATGACCCCGATGTTGTGGTCACGGATTTCCGCTTTGGGACAATCCCTGTGAAGCTGTACCAACCCAAGGCATCCACCTGCACCCTGAAGCCTGGCATCGTGTACTACCACGGTGGCGGGGGCGTCATGGGGAGTTTGAGTAAGAACCATTTTCTCAGACC	GCTCAGAATCTGTTCTATGCCCCAATTTTTCTGTTTCATGCAAGATCTGCCTCCGCTAAAGTATGACCCCGATGTTGTGGTCACGGATTTCCGCTTTGGGACAATCCCTGTGAAGCTGTACCAACCCAAGGCATCCACCTGCACCCT----------------------------------GGCGTCATGGGGAGTTTGAGTAAGAACCATTTTCTCAGACC	0	0	0	147	181	GAAGCCTGGCATCGTGTACTACCACGGTGGCGGG	False	False	None	False	None	0	0	0.03938558487593541	NotSpecified
2	GCTCAGAATCTGTTCTATGCCCCAATTTTTCTGTTTCATGCAAGATCTGCCTCCGCTAAAGTATGACCCCGATGTTGTGGTCACGGATTTCCGCTTTGGGACAATCCCTGTGAAGCTGTACCAACCCAAGGCATCCACCTGCACCCTGAAGCCTGGCATCGTGTACTACCACGGTGGCGGGGGCGTCATGGGGAGTTTGAGTAAGAACCATTTTCTCAGACC	GCTCAGAATCTGTTCTATGTCCCAATTTTTCTGTTTCATGCAAGATCTGCCTCCGCTAAAGTATGACCCCGATGTTGTGGTCACGGATTTCCGCTTTGGGACAATCCCTGTGAAGCTGTACCAACCCAAGGCATCCACCTGCACCCA---------------------------TGGCGGGGGCGTCATGGGGAGTTTGAGTAAGAACCATTTTCTCAGACC	0	0	0	147	174	GAAGCCTGGCATCGTGTACTACCACGG	False	False	None	False	None	0	0	0.03938558487593541	NotSpecified
2	GCTCAGAATCTGTTCTATGCCCCAATTTTTCTGTTTCATGCAAGATCTGCCTCCGCTAAAGTATGACCCCGATGTTGTGGTCACGGATTTCCGCTTTGGGACAATCCCTGTGAAGCTGTACCAACCCAAGGCATCCACCTGCACCCTGAAGCCTGGCATCGTGTACTACCACGGTGGCGGGGGCGTCATGGGGAGTTTGAGTAAGAACCATTTTCTCAGACC	GCTCAGAATCTGTTCTATGCCCCAATTTTTCTGTTTCATGCAAGATC----------------------------------------------------------------------------------------------------------------------------------CGGGGGCGTCATGGGGAGTTTGAGTAAGAACCATTTTCTCAGACC	0	0	0	47	177	TGCCTCCGCTAAAGTATGACCCCGATGTTGTGGTCACGGATTTCCGCTTTGGGACAATCCCTGTGAAGCTGTACCAACCCAAGGCATCCACCTGCACCCTGAAGCCTGGCATCGTGTACTACCACGGTGG	False	False	None	False	None	0	0	0.03938558487593541	NotSpecified
2	GCTCAGAATCTGTTCTATGCCCCAATTTTTCTGTTTCATGCAAGATCTGCCTCCGCTAAAGTATGACCCCGATGTTGTGGTCACGGATTTCCGCTTTGGGACAATCCCTGTGAAGCTGTACCAACCCAAGGCATCCACCTGCACCCTGAAGCCTGGCATCGTGTACTACCACGGTGGCGGGGGCGTCATGGGGAGTTTGAGTAAGAACCATTTTCTCAGACC	GCTCAGAATCTGTTCTATGCCCCAATTTTTCTGTTTCATGCAAGATCTGCCTCCGCTAAAGTATGACCCCGATGTTGTGGTCACGGATTTCCGCTTTGGGACAATCCCTGTGAAGCTGTACCAACCCAAGGCATCCACCTGCACCCC------------------------CGGTGGCGGGGGCGTCATGGGGAGTTTGAGTAAGAACCATTTTCTCAGACC	0	0	0	147	171	GAAGCCTGGCATCGTGTACTACCA	False	False	None	False	None	0	0	0.03938558487593541	NotSpecified
2	GCTCAGAATCTGTTCTATGCCCCAATTTTTCTGTTTCATGCAAGATCTGCCTCCGCTAAAGTATGACCCCGATGTTGTGGTCACGGATTTCCGCTTTGGGACAATCCCTGTGAAGCTGTACCAACCCAAGGCATCCACCTGCACCCTGAAGCCTGGCATCGTGTACTACCACGGTGGCGGGGGCGTCATGGGGAGTTTGAGTAAGAACCATTTTCTCAGACC	GCTCAGAATCTGTTCTATGCCCCAATTTTTCTGTTTCATGCAAGATCTGCCTCCGCTAAAGTATGACCCCGATGTTGTGGTCACGGATTTCCGCTTTGGGACAATCCCTGTGAAGCTGTACCAACCCAAGGCATCCACCTGCACCC---------------------------GTGGCGGGGGCGTCATGGGGAGTTTGAGTAAGAACCATTTTCTCAGACC	0	0	0	146	173	TGAAGCCTGGCATCGTGTACTACCACG	False	False	None	False	None	0	0	0.03938558487593541	NotSpecified
2	GCTCAGAATCTGTTCTATGCCCCAATTTTTCTGTTTCATGCAAGATCTGCCTCCGCTAAAGTATGACCCCGATGTTGTGGTCACGGATTTCCGCTTTGGGACAATCCCTGTGAAGCTGTACCAACCCAAGGCATCCACCTGCACCCTGAAGCCTGGCATCGTGTACTACCACGGTGGCGGGGGCGTCATGGGGAGTTTGAGTAAGAACCATTTTCTCAGACC	GCTCAGAATCTGTTCTATGCCCCAATTTTTCTGTTTCATGCAAGATCTGCCTCCGCTAAAGTATGACCCCGATGTTGTGGTCACGGATTTCCGCTTTGGGACAATCCCTGTGAAGCTGTACCAGCCCAAGGCATCCACCTGCACCCTGAAGCCTGGCATCGTG-------AC----GCGGGGGCGTCATGGGGAGTTTGAGTAAGAACCATTTTCTCAGACC	0	0	0	163;172	170;176	TACTACC;GGTG	False	False	None	False	None	0	0	0.03938558487593541	NotSpecified
2	GCTCAGAATCTGTTCTATGCCCCAATTTTTCTGTTTCATGCAAGATCTGCCTCCGCTAAAGTATGACCCCGATGTTGTGGTCACGGATTTCCGCTTTGGGACAATCCCTGTGAAGCTGTACCAACCCAAGGCATCCACCTGCACCCTGAAGCCTGGCATCGTGTACTACCACGGTGGCGGGGGCGTCATGGGGAGTTTGAGTAAGAACCATTTTCTCAGACC	GCTCAGAATCTGTTCTATGCCCCAATTTCTCTGTTTCATGCAAGGTCTGCCTCCGCTAAAGTATGACCCCGATGTTGTGGTCACGGATTTCCGCTTTGGGACAATCCCTGTGAAGCTGTACCAACCCAAGGCATCCACCTGCACCC--------------------------GGTGGCGGGGGCGTCATGGGGAGTTTGAGTAAGAACCATTTTCTCAGACC	0	0	0	146	172	TGAAGCCTGGCATCGTGTACTACCAC	False	False	None	False	None	0	0	0.03938558487593541	NotSpecified
2	GCTCAGAATCTGTTCTATGCCCCAATTTTTCTGTTTCATGCAAGATCTGCCTCCGCTAAAGTATGACCCCGATGTTGTGGTCACGGATTTCCGCTTTGGGACAATCCCTGTGAAGCTGTACCAACCCAAGGCATCCACCTGCACCCTGAAGCCTGGCATCGTGTACTACC-ACGGTGGCGGGGGCGTCATGGGGAGTTTGAGTAAGAACCATTTTCTCAGACC	GCTCAGAATCTGTTCTATGCCCCAATTTTTCTGTTTCATGCAAGATCTGCCTCCGCTAAAGTATGACCCCGATGTTGTGGTCACGGATTTCCGCTTTGGGACAATCCCTGTGAAGCTGTACCAACCCAAGGCATCCACCTGCACCCTGAAGCCAG-----GTGTACCACATACGGTGGCGGGGGCGTCATGGGGAGTTTGAGTAAGAACCATTTTCTCAGACC	170	170	T	0	0	0	False	False	None	False	None	166;169	C;A	0.03938558487593541	NotSpecified
2	GCTCAGAATCTGTTCTATGCCCCAATTTTTCTGTTTCATGCAAGATCTGCCTCCGCTAAAGTATGACCCCGATGTTGTGGTCACGGATTTCCGCTTTGGGACAATCCCTGTGAAGCTGTACCAACCCAAGGCATCCACCTGCACCCTGAAGCCTGGCATCGTGTACTACCACGGTGGCGGGGGCGTCATGGGGAGTTTGAGTAAGAACCATTTTCTCAGACC	GCTCAGAATCTGTTCTATGCCCCAATTTTTCTGTTTCATGCAAGATCTGACTCCGCTAAAGGA----------------------------------------------------------------------------------------------------------------GGCGGAGGCGTCATGGGGAGTTTGAGTAAGAACCATTTTCTCAGACC	0	0	0	63	175	TGACCCCGATGTTGTGGTCACGGATTTCCGCTTTGGGACAATCCCTGTGAAGCTGTACCAACCCAAGGCATCCACCTGCACCCTGAAGCCTGGCATCGTGTACTACCACGGT	False	False	None	False	None	0	0	0.03938558487593541	NotSpecified
2	GCTCAGAATCTGTTCTATGCCCCAATTTTTCTGTTTCATGCAAGATCTGCCTCCGCTAAAGTATGACCCCGATGTTGTGGTCACGGATTTCCGCTTTGGGACAATCCCTGTGAAGCTGTACCAACCCAAGGCATCCACCTGCACCCTGAAGCCTGGCATCGTGTACTACCACGGTGGCGGGGGCGTCATGGGGAGTTTGAGTAAGAACCATTTTCTCAGACC	GCTCAGAATCTGTTCTATGCCCCAATTTTTCTGTTTCATGCAAGA-----------------------------------------------------------------------------AACA------------------------------------------------TGGCGGGGGCGTCATGGGGAGTTTGAGTAAGAACCATTTTCTCAGACC	0	0	0	126	174	CAAGGCATCCACCTGCACCCTGAAGCCTGGCATCGTGTACTACCACGG	False	False	None	False	None	0	0	0.03938558487593541	NotSpecified
2	GCTCAGAATCTGTTCTATGCCCCAATTTTTCTGTTTCATGCAAGATCTGCCTCCGCTAAAGTATGACCCCGATGTTGTGGTCACGGATTTCCGCTTTGGGACAATCCCTGTGAAGCTGTACCAACCCAAGGCATCCACCTGCACCCTGAAGCCTGGCATCGTGTACTACCACGGTGGCGGGGGCGTCATGGGGAGTTTGAGTAAGAACCATTTTCTCAGACC	GCTCAGAATCTGTTCTATGCCCCAATTTTTCTGTTTCATGCAAGATCTGCCTCCGCTAAAGTATGACCCCGATGTTGTGGTCACGGATTTCCGCTTTGGGACAATCCCTGTGAAGCTGTACCAACCCAAGGCATCCACCTGCACCCTGAAGCCTGGCA--------------------GGGGGCGTCATGGGGAGTTTGAGTAAGAACCATTTTCTCAGACC	0	0	0	158	178	TCGTGTACTACCACGGTGGC	False	False	None	False	None	0	0	0.03938558487593541	NotSpecified
2	GCTCAGAATCTGTTCTATGCCCCAATTTTTCTGTTTCATGCAAGATCTGCCTCCGCTAAAGTATGACCCCGATGTTGTGGTCACGGATTTCCGCTTTGGGACAATCCCTGTGAAGCTGTACCAACCCAAGGCATCCACCTGCACCCTGAAGCCTGGCATCGTGTACTA-CCACGGTGGCGGGGGCGTCATGGGGAGTTTGAGTAAGAACCATTTTCTCAGACC	GCTCAGAATCTGTTCTATGCCCCAATTTTTCTGTTTCATGCAAGATCTGCCTCCGCTAAAGTATGACCCCGATGTTGTGGTCACGGATTTCCGCTTTGGGACAATCCCTGTGAAGCTGTACCAACCCAAGGCATCCACCTGCACCCTGAAGCCTGGCATCGTGTA--AGCCCCGGTGGCGGGGGCGTCATGGGGAGTTTGAGTAAGAACCATTTTCTCAGACC	168	168	G	165	167	CT	False	False	None	False	None	170	C	0.03938558487593541	NotSpecified
2	GCTCAGAATCTGTTCTATGCCCCAATTTTTCTGTTTCATGCAAGATCTGCCTCCGCTAAAGTATGACCCCGATGTTGTGGTCACGGATTTCCGCTTTGGGACAATCCCTGTGAAGCTGTACCAACCCAAGGCATCCACCTGCACCCTGAAGCCTGGCATCGTGTACTACCACGGTGGCGGGGGCGTCATGGGGAGTTTGAGTAAGAACCATTTTCTCAGACC	GCTCAGAATCTGTTCTATGCCCCAATTTTTCTGTTTCACGCAAGATCTGCCTCCGCTAAAGTATGACCCCGATGTTGTGGTCACGGATTTCCGCTTTGGGACAATCCCTGTGAAGCTGTACCAACCCAAGGCATCCACCTGCACCCTGAAGCCTGGCATCGT--------------------------TGGGGAGTTTGAGTAAGAACCATTTTCTCAGACC	0	0	0	162	188	GTACTACCACGGTGGCGGGGGCGTCA	False	False	None	False	None	0	0	0.03938558487593541	NotSpecified
2	GCTCAGAATCTGTTCTATGCCCCAATTTTTCTGTTTCATGCAAGATCTGCCTCCGCTAAAGTATGACCCCGATGTTGTGGTCACGGATTTCCGCTTTGGGACAATCCCTGTGAAGCTGTACCAACCCAAGGCATCCACCTGCACCCTGAAGCCTGGCATCGTGTACTACCACGGTGGCGGGGGCGTCATGGGGAGTTTGAGTAAGAACCATTTTCTCAGACC	GCTCAGAATCTGTTCTATGCCCCAATTTTTCTGTTTCATGCAAGATCTGCCTCCGCTAAAGTATGACCCCGATGTTGTGGTCACGGATTTCCGCTTTGGGACAATCCCTGTGAAGCTGTACCAACCCAAGGCATCCACCTGCACCCTGAAGCCTGGCATCGTGTA----CACGG----CGGGGCGTCATGGGGAGTTTGAGTAAGAACCATTTTCTCAGACC	0	0	0	165;174	169;178	CTAC;TGGC	False	False	None	False	None	178	C	0.03938558487593541	NotSpecified
2	GCTCAGAATCTGTTCTATGCCCCAATTTTTCTGTTTCATGCAAGATCTGCCTCCGCTAAAGTATGACCCCGATGTTGTGGTCACGGATTTCCGCTTTGGGACAATCCCTGTGAAGCTGTACCAACCCAAGGCATCCACCTGCACCCTGAAGCCTGGCATCGTGTACTACCACGG-----TGGCGGGGGCGTCATGGGGAGTTTGAGTAAGAACCATTTTCTCAGACC	GCTCAGAATCTGTTCTATGCCCCAATTTTTCTGTTTCATGCAAGATCTGCCTCCGCTAAAGTATGACCCCGATGTTGTGGTCACGGATTTCCGCTTTGGGACAATCCCTGTGAAGCTGTACCAACCCAAGGCATCCACCTGCACCCTGAAGCCTGGCATCGTGTACTACCACGGTACCATGGCGGGGGCGTCATGGGGAGTTTGAGTAAGAACCATTTTCTCAGACC	174	174	TACCA	0	0	0	False	False	None	False	None	0	0	0.03938558487593541	NotSpecified
2	GCTCAGAATCTGTTCTATGCCCCAATTTTTCTGTTTCATGCAAGATCTGCCTCCGCTAAAGTATGACCCCGATGTTGTGGTCACGGATTTCCGCTTTGGGACAATCCCTGTGAAGCTGTACCAACCCAAGGCATCCACCTGCACCCTGAAGCCTGGCATCGTGTACTACCACGGTGGCGGGGGCGTCATGGGGAGTTTGAGTAAGAACCATTTTCTCAGACC	GCTCAGAATCTGTTCTATGCCCCAATTTTTCTGTTTCATGCAAGATCTGCCTCCGCTAAAGTATGACCCCGATGTTGTGGTCACGGATTTCCGCTTTGGGACAATCCCTGTGAAGCTGTACCAACCCAAGGCATCCACCTGCACCCTGAAGCCTGGCATCGTGTACT--CACGGTGGCGGGGGCGTCATGGGGAGTTTGAGTAAGAACCATTTTCTCAGACC	0	0	0	167	169	AC	False	False	None	False	None	0	0	0.03938558487593541	NotSpecified
2	GCTCAGAATCTGTTCTATGCCCCAATTTTTCTGTTTCATGCAAGATCTGCCTCCGCTAAAGTATGACCCCGATGTTGTGGTCACGGATTTCCGCTTTGGGACAATCCCTGTGAAGCTGTACCAACCCAAGGCATCCACCTGCACCCTGAAGCCTGGCATCGTGTACTACCACGGTGGCGGGGGCGTCATGGGGAGTTTGAGTAAGAACCATTTTCTCAGACC	GCTCAGAATCTGTTCTATGCCCCAATTTTTCTGTTTCATGCAAGATCTGCCTCCGCTAAAGTATGACCCCGATGTTGTGGTCACGGATTTCCGCTTTGGGACAATCCCTGTGAAGCTGTACCAACCCAAGGCATCCACCTGCACCCTGAAGCCTG-----GTG-ACGCCCCCGGTGGCGGGGGCGTCATGGGGAGTTTGAGTAAGAACCATTTTCTCAGACC	0	0	0	163	164	T	False	False	None	False	None	166;167;170	G;C;C	0.03938558487593541	NotSpecified
2	GCTCAGAATCTGTTCTATGCCCCAATTTTTCTGTTTCATGCAAGATCTGCCTCCGCTAAAGTATGACCCCGATGTTGTGGTCACGGATTTCCGCTTTGGGACAATCCCTGTGAAGCTGTACCAACCCAAGGCATCCACCTGCACCCTGAAGCCTGGCATCGTGTACTACCACGGTGGCGGGGGCGTCATGGGGAGTTTGAGTAAGAACCATTTTCTCAGACC	GCTCAGAATCTGTTCTATGCCCCAATTTTTCTGTTTCATGCAAGATCTGCCTCCGCTAAAGTATGACCCCGATGTTGTGGTCACGGATTTCCGCTTTGGGACAATCCCTGTGAAGCTGTACCAACCCAAGGCATCCACCTGCACCCTGAAGCCTGGCATC----------------------------------GTTTGAGTAAGAACCATTTTCTCAGACC	0	0	0	160	194	GTGTACTACCACGGTGGCGGGGGCGTCATGGGGA	False	False	None	False	None	0	0	0.03938558487593541	NotSpecified
2	GCTCAGAATCTGTTCTATGCCCCAATTTTTCTGTTTCATGCAAGATCTGCCTCCGCTAAAGTATGACCCCGATGTTGTGGTCACGGATTTCCGCTTTGGGACAATCCCTGTGAAGCTGTACCAACCCAAGGCATCCACCTGCACCCTGAAGCCTGGCATCGTGTACTACCA-CGGTGGCGGGGGCGTCATGGGGAGTTTGAGTAAGAACCATTTTCTCAGACC	GCTCAGAATCTGTTCTATGCCCCAATTTTTCTGTTTCATGCAAGATCTGCCTCCGCTAAAGTATGACCCCGATGTTGTGGTCACGGATTTCCGCTTTGGGACAATCCCTGTGAAGCTGTACCAACCCAAGGCATCCACCTGCACCCCGAAGCCTGGCATCGTGTACTACCAGCGGTGGCAGGGGCGTCATGGGGAGTTTGAGTAAGAACCATTTTCTCAGACC	171	171	G	0	0	0	False	False	None	False	None	178	A	0.03938558487593541	NotSpecified
2	GCTCAGAATCTGTTCTATGCCCCAATTTTTCTGTTTCATGCAAGATCTGCCTCCGCTAAAGTATGACCCCGATGTTGTGGTCACGGATTTCCGCTTTGGGACAATCCCTGTGAAGCTGTACCAACCCAAGGCATCCACCTGCACCCTGAAGCCTGGCATCGTGTACTACCACGGTGGCGGGGGCGTCATGGGGAGTTTGAGTAAGAACCATTTTCTCAGACC	GCTCAGAATCTGTTCTATGCCCCAATTTTTCTGTTTCATGCAAGATCTGCCTCCGCTAAAGTATGACCCCGATGTTGTGGTCACGGATTTCCGCTTTGGGACAATCCCTGTGAAGCTGTACCAACCCAAGGCATCCACCTGCACCCTGAAGCCTGGCATCGTGTACCCCACCGGTGGCGGGGGCGTCATGGGGAGTTTGAGTAAGAACCATTTTCTCAGACC	0	0	0	0	0	0	False	False	None	False	None	166;167;169;170	C;C;A;C	0.03938558487593541	NotSpecified
2	GCTCAGAATCTGTTCTATGCCCCAATTTTTCTGTTTCATGCAAGATCTGCCTCCGCTAAAGTATGACCCCGATGTTGTGGTCACGGATTTCCGCTTTGGGACAATCCCTGTGAAGCTGTACCAACCCAAGGCATCCACCTGCACCCTGAAGCCTGGCATCGTGTACTACCACGGTGGCGGGGGCGTCATGGGGAGTTTGAGTAAGAACCATTTTCTCAGACC	GCTCAGAATCTGTTCTATGCCCCAATTTTTCTGTTTCATGCAAGATCTGCCTCCGCTAAAGTATGACCCCGATGTTGTGGTCACGGATTTCCGCTTTGGGACAATCCCTGTGAAGCTGTACCAACCCAAGGCATCCACCTGCACCCTGAAGCCTGGCATCGTGTA-----------GCGGGGGCGTCATGGGGAGTTTGAGTAAGAACCATTTTCTCAGACC	0	0	0	165	176	CTACCACGGTG	False	False	None	False	None	0	0	0.03938558487593541	NotSpecified
2	GCTCAGAATCTGTTCTATGCCCCAATTTTTCTGTTTCATGCAAGATCTGCCTCCGCTAAAGTATGACCCCGATGTTGTGGTCACGGATTTCCGCTTTGGGACAATCCCTGTGAAGCTGTACCAACCCAAGGCATCCACCTGCACCCTGAAGCCTGGCATCGTGTACTACCACGGTGGCGGGGGCGTCATGGGGAGTTTGAGTAAGAACCATTTTCTCAGACC	GCTCAGAATCTGTTCTATGCCCCAATTTTTCTGTTTCATGCAAGATCTGCCTCCGCTAAAGTATGACCCCGATGTTGTGGTCACGGATTTCCGCTTTGGGACAATCCCTGTGAAGCTGTACCAACCCAAGGCATCCACCTGCACCCTGAAGCCTGGCATCGTGTA----------GGCGGGGGCGTCATGGGGAGTTTGAGTAAGAACCATTTTCTCAGACC	0	0	0	165	175	CTACCACGGT	False	False	None	False	None	0	0	0.03938558487593541	NotSpecified
2	GCTCAGAATCTGTTCTATGCCCCAATTTTTCTGTTTCATGCAAGATCTGCCTCCGCTAAAGTATGACCCCGATGTTGTGGTCACGGATTTCCGCTTTGGGACAATCCCTGTGAAGCTGTACCAACCCAAGGCATCCACCTGCACCCTGAAGCCTGGCATCGTGTACTACCA-----CGGTGGCGGGGGCGTCATGGGGAGTTTGAGTAAGAACCATTTTCTCAGACC	GCTCAGAATCTGTTCTATGCCCCAATTTTTCTGTTTCATGCAAGATCTGCCTCCGCTAAAGTATGACCCCGATGTTGTGGTCACGGATTTCCGCTTTGGGACAATCCCTGTGAAGCTGTACCAACCCAAGGCATCCACCTGCACCCTGAAGCCTGGCATCGTGTACTACCATGGTACGGTGGCGGGGGCGTCATGGGGAGTTTGAGTAAGAGCCATTTTCTCAGACC	171	171	TGGTA	0	0	0	False	False	None	False	None	0	0	0.03938558487593541	NotSpecified
2	G-CTCAGAATCTGTTCTATGCCCCAATTTTTCTGTTTCATGCAAGATCTGCCTCCGCTAAAGTATGACCCCGATGTTGTGGTCACGGATTTCCGCTTTGGGACAATCCCTGTGAAGCTGTACCAACCCAAGGCATCCACCTGCACCCTGAAGCCTGGCATCGTGTACTACCACGGTGGCGGGGGCGTCATGGGGAGTTTGAGTAAGAACCATTTTCTCAGAC-C	-CCTCAGAATCTGTTCTATGCCCCAATTTTTCTGTCTCATGCAAGATCTGCCTCCGCTAAAGTATGACCCCGATGTTGTGGTCACGGATTTCCGCTTTGGGACAATCCCTGTGAAGCTGTACCAACCCAAGGCATCCACCTGCACCCTGAAGCCTGGCATCGT------------------------------GAGTTTGAGTAAGAACCATTTTCTCAGACG-	0	0	0	162	192	GTACTACCACGGTGGCGGGGGCGTCATGGG	False	False	None	False	None	0	0	0.03938558487593541	NotSpecified
2	GCTCAGAATCTGTTCTATGCCCCAATTTTTCTGTTTCATGCAAGATCTGCCTCCGCTAAAGTATGACCCCGATGTTGTGGTCACGGATTTCCGCTTTGGGACAATCCCTGTGAAGCTGTACCAACCCAAGGCATCCACCTGCACCCTGAAGCCTGGCATCGTGTACTACCACGGTGGCGGGGGCGTCATGGGGAGTTTGAGTAAGAACCATTTTCTCAGACC	GCTCAGAATCTGTTCTATGCCCCAATTTTTCTGTTTCATGCAAGATCTGCCTCCGCTAAAGTATGACCCCGATGTTGTGGTCACGGATTTCCGCTTTGGGACAATCCCTGTGAAGCTGTACCAACCCAAGGCATCCACCTGCACCCTGAAGCCTGGCATCGTGTA----CACTGTGGCGGGGGCGTCATGGGGAGTTTGAGTAAGAACCATTTTCTCAGACC	0	0	0	165	169	CTAC	False	False	None	False	None	172	T	0.03938558487593541	NotSpecified
2	GCTCAGAATCTGTTCTATGCCCCAATTTTTCTGTTTCATGCAAGATCTGCCTCCGCTAAAGTATGACCCCGATGTTGTGGTCACGGATTTCCGCTTTGGGACAATCCCTGTGAAGCTGTACCAACCCAAGGCATCCACCTGCACCCTGAAGCCTGGCATCGTGTACTACCACGGTGGCGGGGGCGTCATGGGGAGTTTGAGTAAGAACCATTTTCTCAGACC	GCTCAGAATCTGTTCTATGCCCCAATTTTTCTGTTTCATGCAAGATCTGCCTCCGCTAAAGTATGACCCCGATGTTGTGGTCACGGATTTCCGCTTTGGGACAATCCCTGTGAAGCTGTACCAACCCAAGGCATCCACCTGCACCCTGAAGCCTGGCAT--------------GTGGCGGGGGCGTCATGGGGAGTTTGAGTAAGAACCATTTTCTCAGACC	0	0	0	159	173	CGTGTACTACCACG	False	False	None	False	None	0	0	0.03938558487593541	NotSpecified
2	GCTCAGAATCTGTTCTATGCCCCAATTTTTCTGTTTCATGCAAGATCTGCCTCCGCTAAAGTATGACCCCGATGTTGTGGTCACGGATTTCCGCTTTGGGACAATCCCTGTGAAGCTGTACCAACCCAAGGCATCCACCTGCACCCTGAAGCCTGGCATCGTGTACTACCA-------CGGTGGCGGGGGCGTCATGGGGAGTTTGAGTAAGAACCATTTTCTCAGACC	GCTCAGAATCTGTTCTATGCCCCAATTTTTCTGTTTCATGCAAGATCTGCCTCCGCTAAAGTATGACCCCGATGTTGTGGTCACGGATTTCCGCTTTGGGACAATCCCTGTGAAGCTGTACCAACCCAAGGCATCCACCTGCACCCTGAAGCCTGGCATCGTGTACTACCATGACGCCCGGTGGCGGGGGCGTCATGGGGAGTTTGAGTAAGAACCATTTTCTCAGACC	171	171	TGACGCC	0	0	0	False	False	None	False	None	0	0	0.03938558487593541	NotSpecified
2	GCTCAGAATCTGTTCTATGCCCCAATTTTTCTGTTTCATGCAAGATCTGCCTCCGCTAAAGTATGACCCCGATGTTGTGGTCACGGATTTCCGCTTTGGGACAATCCCTGTGAAGCTGTACCAACCCAAGGCATCCACCTGCACCCTGAAGCCTGGCATCGTGTACTACCACGGTGGCGGGGGCGTCATGGGGAGTTTGAGTAAGAACCATTTTCTCAGACC	GCTCAGAATCTGTTCTATGCCCCAATTTTTCTGTTTCATGCAAGATCTGCCTCCGCTAAAGTATGACCCCGATGTTGTGGTCACGGATTTCCGCTTTGGGACAATCCCTGTGAAGCTGTACCAACCCAAGGCATCCACCTGCACCCTGAAGCCTGGCATCGTGTA-----ACGGTGGCGGGGGCGTCATGGGGAGTTTGAGTAAGAACCATTTTCTCAGACC	0	0	0	165	170	CTACC	False	False	None	False	None	0	0	0.03938558487593541	NotSpecified
2	GCTCAGAATCTGTTCTATGCCCCAATTTTTCTGTTTCATGCAAGATCTGCCTCCGCTAAAGTATGACCCCGATGTTGTGGTCACGGATTTCCGCTTTGGGACAATCCCTGTGAAGCTGTACCAACCCAAGGCATCCACCTGCACCCTGAAGCCTGGCATCGTGTACTACCA--------------------------------------------------CGGTGGCGGGGGCGTCATGGGGAGTTTGAGTAAGAACCATTTTCTCAGACC	GCTCAGAATCTGTTCTATGCCCCAATTTTTCTGTTTCATGCAAGATCTGCCTCCGCTAAAGTATGACCCCGATGTTGTGGTCACGGATTTCCGCTTTGGGACAATCCCTGTGAAGCTGTACCAACCCAAGGCATCCACCTGCACCCTGAAGCCTGGCATCGTGTACTACCAGTGCTCGGTACCGTAATATTACCACACCCTCTTGTTACTCTCATGCCCGCCGGTGGCGGGGGCGTCATGGGGAGTTTGAGTAAGAACCATTTTCTCAGACC	171	171	GTGCTCGGTACCGTAATATTACCACACCCTCTTGTTACTCTCATGCCCGC	0	0	0	False	False	None	False	None	0	0	0.03938558487593541	NotSpecified
2	GCTCAGAATCTGTTCTATGCCCCAATTTTTCTGTTTCATGCAAGATCTGCCTCCGCTAAAGTATGACCCCGATGTTGTGGTCACGGATTTCCGCTTTGGGACAATCCCTGTGAAGCTGTACCAACCCAAGGCATCCACCTGCACCCTGAAGCCTGGCATCGTGTACTACCA-----------------------------------------------CGGTGGCGGGGGCGTCATGGGGAGTTTGAGTAAGAACCATTTTCTCAGACC	GCTCAGAATCTGTTCTATGCCCCAATTTCTCTGTTTCATGCAAGATCTGCCTCCGCTAAAGTATGACCCCGATGTTGTGGTCACGGATTTCCGCTTTGGGACAATCCCTGTGAAGCTGTACCAACCCAAGGCATCCACCTGCACCCTGAAGCCTGGCATCGTGTACTACCAGAGTAACAAGAGGGTGTGGTAATATTACGGTACCGAGCACTATCGATCGGTGGCGGGAGCGTCATGGGGAGTTTGAGTAAGAACCATTTTCTCAGACC	171	171	GAGTAACAAGAGGGTGTGGTAATATTACGGTACCGAGCACTATCGAT	0	0	0	False	False	None	False	None	0	0	0.03938558487593541	NotSpecified
2	GCTCAGAATCTGTTCTATGCCCCAATTTTTCTGTTTCATGCAAGATCTGCCTCCGCTAAAGTATGACCCCGATGTTGTGGTCACGGATTTCCGCTTTGGGACAATCCCTGTGAAGCTGTACCAACCCAAGGCATCCACCTGCACCCTGAAGCCTGGCATCGTGTACTACCACGGTGGCGGGGGCGTCATGGGGAGTTTGAGTAAGAACCATTTTCTCAGACC	GCTCAGAATCTGTTCTATGCCCCAATTTTTCTGTTTCATGCAAGATCTGCCTCCGCTAAAGTATGACCCCGATGTTGTGGTCACGGATTTCCGCTTTGGGACAATCCCTGTGAAGCTGTACCAACCCAAGGCATCCACCTGCACCCTGAAGCCTGGCATC-----------CGGTGGCGGGGGCGTCATGGGGAGTTTGAGTAAGAACCATTTTCTCAGACC	0	0	0	160	171	GTGTACTACCA	False	False	None	False	None	0	0	0.03938558487593541	NotSpecified
2	GCTCAGAATCTGTTCTATGCCCCAATTTTTCTGTTTCATGCAAGATCTGCCTCCGCTAAAGTATGACCCCGATGTTGTGGTCACGGATTTCCGCTTTGGGACAATCCCTGTGAAGCTGTACCAACCCAAGGCATCCACCTGCACCCTGAAGCCTGGCATCGTGTACTACCACGGTGGCGGGGGCGTCATGGGGAGTTTGAGTAAGAACCATTTTCTCAGAC-C	GCTCAGAATCTGTTCTATGCCCCAATTTTTCTGTTTCATGCAAGATCTGCCTCCGCTAAAGTATGACCCCGATGTTGTGGTCACGGATTTCCGCTTTGGGACAATCCCTGTGAAGCTGTACCAACCCAAGGCATCCACCTGCACCCTGAAGCCTGGCATCGTGTACT---ACGGTGACGGGGGCGTCATGGGGAGTTTGATTAAGAACCATTTTCTCAGACG-	0	0	0	167	170	ACC	False	False	None	False	None	176	A	0.03938558487593541	NotSpecified
2	GCTCAGAATCTGTTCTATGCCCCAATTTTTCTGTTTCATGCAAGATCTGCCTCCGCTAAAGTATGACCCCGATGTTGTGGTCACGGATTTCCGCTTTGGGACAATCCCTGTGAAGCTGTACCAACCCAAGGCATCCACCTGCACCCTGAAGCCTGGCATCGTGTACTACCACGGTGGCGGGGGCGTCATGGGGAGTTTGAGTAAGAACCATTTTCTCAGACC	GCTCAGAATCTGTTCTATGCCCCAATTTTTCTGTTTCATGCAAGATCTGCCTCCGCTAAAGTATGACCCCGATGTTGTGGTCACGGATTTCCGCTTTGGGACAATCCCTGTGAAGCTGTACCAACCCAAGGCATCCACCTGCACCCTGAAGCCTGGCATCGT----TCCCCCGGTGGCGGGGGCGTCATGGGGAGTTTGAGTAAGAACCATTTTCTCAGACC	0	0	0	162	166	GTAC	False	False	None	False	None	167;170	C;C	0.03938558487593541	NotSpecified
2	GCTCAGAATCTGTTCTATGCCCCAATTTTTCTGTTTCATGCAAGATCTGCCTCCGCTAAAGTATGACCCCGATGTTGTGGTCACGGATTTCCGCTTTGGGACAATCCCTGTGAAGCTGTACCAACCCAAGGCATCCACCTGCACCCTGAAGCCTGGCATCGTGTACTACCACGGTGGCGGGGGCGTCATGGGGAGTTTGAGTAAGAACCATTTTCTCAGACC	GCTCAGAATCTGTTCTATGCCCCAATTTTTCTGTTTCATGCAAGATCTGCCTCCGCTAAAGTATGACCCCGATGTTGTGGTCACGGATTTCCGCTTTGGGACAATCCCTGTGAAGCTGTACCAACCCAAGGCATCCACCTGCACCCTGAAGCCTGGCATCGTGTA-----TCGGTGGCGGGGGCGTCATGGGGAGTTTGAGTAAGAACCATTTTCTCAGACC	0	0	0	165	170	CTACC	False	False	None	False	None	170	T	0.03938558487593541	NotSpecified
2	GCTCAGAATCTGTTCTATGCCCCAATTTTTCTGTTTCATGCAAGATCTGCCTCCGCTAAAGTATGACCCCGATGTTGTGGTCACGGATTTCCGCTTTGGGACAATCCCTGTGAAGCTGTACCAACCCAAGGCATCCACCTGCACCCTGAAGCCTGGCATCGTGTACTACCACGGTGGCGGGGGCGTCATGGGGAGTTTGAGTAAGAACCATTTTCTCAGACC	GCTCAGAATCTGTTCTATGCCCCAATTTTTCTGTTTCATGCAAGATCTGCCTCCGCTAAAGTATGACCCCGATGTTGTGGTCACGGATTTCCGCTTTGGGACAATCCCTGTGAAGCTGTACCAACCCAAGGCATCCACCTGCACCCTGAAGCCTGGCATCGTGTA-------GGTGGCGGGGGCGTCATGGGGAGTTTGAGTAAGAACCATTTTCTCAGACC	0	0	0	165	172	CTACCAC	False	False	None	False	None	0	0	0.03938558487593541	NotSpecified
2	GCTCAGAATCTGTTCTATGCCCCAATTTTTCTGTTTCATGCAAGATCTGCCTCCGCTAAAGTATGACCCCGATGTTGTGGTCACGGATTTCCGCTTTGGGACAATCCCTGTGAAGCTGTACCAACCCAAGGCATCCACCTGCACCCTGAAGCCTGGCATCGTGTACTACCA--CGGTGGCGGGGGCGTCATGGGGAGTTTGAGTAAGAACCATTTTCTCAGACC	GCTCAGAATCTGTTCTATGCCCCAATTTTTCTGTTTCATGCAAGATCTGCCTCCGCTAAAGTATGACCCCGATGTTGTGGTCACGGATTTCCGCTTTGGGACAATCCCTGTGAAGCTGTACCAACCCAAGGCATCCACCTGCACCCTGAAGCCTGGCATCGTGTACTACCAGGCGGTGGCGGGGGCGTCATGGGGAGTTTGAGTAAGAACCATTTTCTCAGACC	171	171	GG	0	0	0	False	False	None	False	None	0	0	0.03938558487593541	NotSpecified
2	GCTCAGAATCTGTTCTATGCCCCAATTTTTCTGTTTCATGCAAGATCTGCCTCCGCTAAAGTATGACCCCGATGTTGTGGTCACGGATTTCCGCTTTGGGACAATCCCTGTGAAGCTGTACCAACCCAAGGCATCCACCTGCACCCTGAAGCCTGGCATCGTGTACTACCACGGTGGCGGGGGCGTCATGGGGAGTTTGAGTAAGAACCATTTTCTCAGACC	GCTCAGAATCTGTTCTATGCCCCAATTTTTCTGTTTCATGCAAGATCTGCCTCCGCTAAAGTATGACCCCGATGTTGTGGTCACGGATTTCCGCTTTGGGACAATCCCTGTGAAGCTGTACCAACCCAAGGCATCCACCTGCACCCTGAAGCCTGGCAA---------------TGGCGGGGGCGTCATGGGGAGTTTGAGTAAGAACCATTTTCTCAGACC	0	0	0	159	174	CGTGTACTACCACGG	False	False	None	False	None	0	0	0.03938558487593541	NotSpecified
2	GCTCAGAATCTGTTCTATGCCCCAATTTTTCTGTTTCATGCAAGATCTGCCTCCGCTAAAGTATGACCCCGATGTTGTGGTCACGGATTTCCGCTTTGGGACAATCCCTGTGAAGCTGTACCAACCCAAGGCATCCACCTGCACCCTGAAGCCTGGCATCGTGTACTACCACGGTGGCGGGGGCGTCATGGGGAGTTTGAGTAAGAACCATTTTCTCAGACC	GCTCAGAATCTGTTCTATGCCCCAATTTTTCTGTTTCATGCAAGATCTGCCTCCGCTAAAGTATGACCCCGATGTTGTGGTCACGGATTTCCGCTTTGGGACAATCCCTGTGAAGCTGTACCAACCCAAGGCATCCACCTGCACCCTGAAGCCTGGCATCGTGTACT--------------------------AGTTTGAGTAAGAACCATTTTCTCAGACC	0	0	0	167	193	ACCACGGTGGCGGGGGCGTCATGGGG	False	False	None	False	None	0	0	0.03938558487593541	NotSpecified
2	GCTCAGAATCTGTTCTATGCCCCAATTTTTCTGTTTCATGCAAGATCTGCCTCCGCTAAAGTATGACCCCGATGTTGTGGTCACGGATTTCCGCTTTGGGACAATCCCTGTGAAGCTGTACCAACCCAAGGCATCCACCTGCACCCTGAAGCCTGGCATCGTGTACTACCACGGTGGCGGGGGCGTCATGGGGAGTTTGAGTAAGAACCATTTTCTCAGACC	GCTCAGAATCTGTTCTATGCCCCAATTTTTCTGTTTCATGCAAGATCTGCCTCCGCTAAAGTATGACCCCGATGTTGTGGTCACGGATTTCCGCTTTGGGACAATCCCTGTGAAGCTGTACCAACCCAAGGCATCCACCTGCACCCTGAAGCCTGGCATCGTGTACTACCATCGTGGCGGGGGCGTCATGGGGAGTTTGAGTAAGAACCATTTTCTCAGACC	0	0	0	0	0	0	False	False	None	False	None	171;172	T;C	0.03938558487593541	NotSpecified
2	GCTCAGAATCTGTTCTATGCCCCAATTTTTCTGTTTCATGCAAGATCTGCCTCCGCTAAAGTATGACCCCGATGTTGTGGTCACGGATTTCCGCTTTGGGACAATCCCTGTGAAGCTGTACCAACCCAAGGCATCCACCTGCACCCTGAAGCCTGGCATCGTGTACTACCACGGTGGCGGGGGCGTCATGGGGAGTTTGAGTAAGAACCATTTTCTCAGACC	GCTCAGAATCTGTTCTATGCCCCAATTTTTCTGTTTCATGCAAGATCTGCCTCCGCTAAAGTATGACCCCGATGTTGTGGTCACGGATTTCCGCTTTGGGACAATCCCTGTGAAGCTGTACCAACCCAAGGCATCCACCTGCACCCTGAAGCCTGGCATCGTGT------ATGGTGGCGGGGGCGTCATGGGGAGCTTGAGTAAGAACCATTTTCTCAGACC	0	0	0	164	170	ACTACC	False	False	None	False	None	171	T	0.03938558487593541	NotSpecified
2	GCTCAGAATCTGTTCTATGCCCCAATTTTTCTGTTTCATGCAAGATCTGCCTCCGCTAAAGTATGACCCCGATGTTGTGGTCACGGATTTCCGCTTTGGGACAATCCCTGTGAAGCTGTACCAACCCAAGGCATCCACCTGCACCCTGAAGCCTGGCATCGTGTACTACCACGGTGG----CGGGGGCGTCATGGGGAGTTTGAGTAAGAACCATTTTCTCAGACC	GCTCAGAATCTGTTCTATGCCCCAATTTTTCTGTTTCATGCAAGATCCGCCTCCGCTAAAGTATGACCCCGATGTTGTGGTCACGGATTTCCGCTTTGGGACAATCCCTGTGAAGCTGTACCAACCCAAGGCGTCCACCTGCACCCTGAAGCCTGGCATCGTGT--------GGTAGTACACGGGGGCGTCATGGGGAGTTTGAGTAAGAACCATTTTCTCAGACC	177	177	TACA	164	172	ACTACCAC	False	False	None	False	None	175	A	0.03938558487593541	NotSpecified
2	GCTCAGAATCTGTTCTATGCCCCAATTTTTCTGTTTCATGCAAGATCTGCCTCCGCTAAAGTATGACCCCGATGTTGTGGTCACGGATTTCCGCTTTGGGACAATCCCTGTGAAGCTGTACCAACCCAAGGCATCCACCTGCACCCTGAAGCCTGGCATCGTGTACTACCACGGTGGCGGGGGCGTCATGGGGAGTTTGAGTAAGAACCATTTTCTCAGAC-C	GCTCAGAATCTGTTCTATGCCCCAATTTTTCAGTTTCATTCAAGATCTGCCTCCGCTAAAGTATGACCCCGATGTTGTGGTCACGGATTTCCGCTTTGGGACAATCCCTGTGAAGCTGTACCAACCCAAGGCATCCACCTGCACCCTGAAGCCTGGCATCGCGT----CCACGGTGGCGGGGGCGTCATGGGGAGTTTGACTAAGAGCCATTTTCTCAGACG-	0	0	0	164	168	ACTA	False	False	None	False	None	0	0	0.03938558487593541	NotSpecified
2	GCTCAGAATCTGTTCTATGCCCCAATTTTTCTGTTTCATGCAAGATCTGCCTCCGCTAAAGTATGACCCCGATGTTGTGGTCACGGATTTCCGCTTTGGGACAATCCCTGTGAAGCTGTACCAACCCAAGGCATCCACCTGCACCCTGAAGCCTGGCATCGTGTACTACCACGGTGGCGGGGGCGTCATGGGGAGTTTGAGTAAGAACCATTTTCTCAGACC	GCTCAGAATCTGTTCTATGCCCCAATTTTTCTGTTTCATGCAAGATCTGCCTCCGCTAAAGTATGACCCCGATGTTGTGGTCACGGATTTCCGCTTTGGGACAATCCCTGTGAGGCTGTACCAACCCAAGGCATCCACCTGCACCCTGAAGCCTGGCATCGTGTACTGC--CGGTGGCGGGGGCGTCATGGGGAGTTTGAGTAAGAACCATTTTCTCAGACC	0	0	0	169	171	CA	False	False	None	False	None	167	G	0.03938558487593541	NotSpecified
2	GCTCAGAATCTGTTCTATGCCCCAATTTTTCTGTTTCATGCAAGATCTGCCTCCGCTAAAGTATGACCCCGATGTTGTGGTCACGGATTTCCGCTTTGGGACAATCCCTGTGAAGCTGTACCAACCCAAGGCATCCACCTGCACCCTGAAGCCTGGCATCGTGTACTACCA-------------------------------------------CGGTGGCGGGGGCGTCATGGGGAGTTTGAGTAAGAACCATTTTCTCAGACC	GCTCAGAATCTGTTCTATGCCCCAATTTTTCTGTTTCATGCAAGATCTGCCTCCGCTAAAGTATGACCCCGATGTTGTGGTCACGGATTTCCGCTTTGGGACAATCCCTGTGAAGCTGTACCAACCCAAGGCATCCACCTGCACCCTGAAGCCTGGCATCGTGTACTACCACCTCACTCTCCTGTTCCCAAACCCTCAGTGGTTCCCCTGGACGCGGTGGCGGGGGCGTCATGGGGAGTTTGAGTAAGAACCATTTTCTCAGACC	171	171	CCTCACTCTCCTGTTCCCAAACCCTCAGTGGTTCCCCTGGACG	0	0	0	False	False	None	False	None	0	0	0.03938558487593541	NotSpecified
2	GCTCAGAATCTGTTCTATGCCCCAATTTTTCTGTTTCATGCAAGATCTGCCTCCGCTAAAGTATGACCCCGATGTTGTGGTCACGGATTTCCGCTTTGGGACAATCCCTGTGAAGCTGTACCAACCCAAGGCATCCACCTGCACCCTGAAGCCTGGCATCGTGTACTACCACGGTG-----GCGGGGGCGTCATGGGGAGTTTGAGTAAGAACCATTTTCTCAGACC	GCTCAGAATCTGTTCTATGCCCCAATTTTTCTGTTTCATGCAAGATCTGCCTCCGCTAAAGTATGACCCCGATGTTGTGGTCACGGATTTCCGCTTTGGGACAATCCCTGTGAAGCTGTACCAACCCAAGGCATCCACCTGCACCCTGAAGCCTGGCATCGTGTACTA-CACGATGTGTACGC-GGGGCGTCATGGGGAGTTTGAGTAAGAACCATTTTCTCAGACC	176	176	TGTAC	168;178	169;179	C;G	False	False	None	False	None	173	A	0.03938558487593541	NotSpecified
2	GCTCAGAATCTGTTCTATGCCCCAATTTTTCTGTTTCATGCAAGATCTGCCTCCGCTAAAGTATGACCCCGATGTTGTGGTCACGGATTTCCGCTTTGGGACAATCCCTGTGAAGCTGTACCAACCCAAGGCATCCACCTGCACCCTGAAGCCTGGCATCGTGTACTACCA-------------------------------------------------------------CGGTGGCGGGGGCGTCATGGGGAGTTTGAGTAAGAACCATTTTCTCAGACC	GCTCAGAATCTGTTCTATGCCCCAATTTTTCTGTTTCATGCAAGATCTGCCTCCGCTAAAGTATGACCCCGATGTTGTGGTCACGGATTTCCGCTTTGGGACAATCCCTGTGAAGCTGTACCAACCCAAGGCATCCACCTGCACCCTGAAGCCTGGCATCGTGTACTACCATATGACACATATTGTATCGATAGTGCTCGGTACCGTAATATTACCACACCCTCTTGTTACTCGGTGGCGGGGGCGTCATGGGGAGTTTGAGTAAGAACCATTTTCTCAGACC	171	171	TATGACACATATTGTATCGATAGTGCTCGGTACCGTAATATTACCACACCCTCTTGTTACT	0	0	0	False	False	None	False	None	0	0	0.03938558487593541	NotSpecified
2	GCTCAGAATCTGTTCTATGCCCCAATTTTTCTGTTTCATGCAAGATCTGCCTCCGCTAAAGTATGACCCCGATGTTGTGGTCACGGATTTCCGCTTTGGGACAATCCCTGTGAAGCTGTACCAACCCAAGGCATCCACCTGCACCCTGAAGCCTGGCATCGTGTACTACCACGGTGGCGGGGGCGTCATGGGGAGTTTGAGTAAGAACCATTTTCTCAGACC	GCTCAGAATCTGTTCTATGCCCCAATTTTTCTGTTTCATGCAAGATCTGCCTCCGCTAAAGTATGACCCCGATGTTGTGGTCACGGATTTCCGCTTTGGGACAATCCCTGTGAAGCTGTACCAACCCAAGGCATCCACCTGCACCCTGAAGCCTGGCA-----------CA---TGGCGGGGGCGTCATGGGGAGTTTGAGTAAGAACCATTTTCTCAGACC	0	0	0	158;171	169;174	TCGTGTACTAC;CGG	False	False	None	False	None	0	0	0.03938558487593541	NotSpecified
2	GCTCAGAATCTGTTCTATGCCCCAATTTTTCTGTTTCATGCAAGATCTGCCTCCGCTAAAGTATGACCCCGATGTTGTGGTCACGGATTTCCGCTTTGGGACAATCCCTGTGAAGCTGTACCAACCCAAGGCATCCACCTGCACCCTGAAGCCTGGCATCGTGTACTACCACGGTGGCGGGGGCGTCATGGGGAGTTTGAGTAAGAACCATTTTCTCAGACC	GCTCAGAATCTGTTCTATGCCCCAATTTTTCTGTTTCATGCAAGATCTGCCTCCGCTAAAGTATGACCCCGATGTTGTGGTCACGGATTTCCGCTTTGGGACAATCCCTGTGAAGCTGTACCAACCCAAGGCATCCACCTGCACCCTGAAGCCTGGCATCG------------GTGACGGGGGCGTCATGGGGAGTTTGAGTAAGAACCATTTTCTCAGACC	0	0	0	161	173	TGTACTACCACG	False	False	None	False	None	176	A	0.03938558487593541	NotSpecified
2	GCTCAGAATCTGTTCTATGCCCCAATTTTTCTGTTTCATGCAAGATCTGCCTCCGCTAAAGTATGACCCCGATGTTGTGGTCACGGATTTCCGCTTTGGGACAATCCCTGTGAAGCTGTACCAACCCAAGGCATCCACCTGCACCCTGAAGCCTGGCATCGTGTACTACCACGGTGGCGGGGGCGTCATGGGGAGTTTGAGTAAGAACCATTTTCTCAGACC	GCTCAGAATCTGTTCTATGCCCCAATTTTTCTGTTTCATGCAAGATCTGCCTCCGCTAAAGTATGACCCCGATGTTGTGGTCACAGATTTCCGCTTTGGGACAATCCCTGTGAAGCTGTACCAACCCAAGGCATCCACCTGCACCCTGAAGCCTGGCAT-----------ACGGTGGCGGGGGCGTCATGGGGAGTTTGAGTAAGATGCATTTTCTCAGACC	0	0	0	159	170	CGTGTACTACC	False	False	None	False	None	0	0	0.03938558487593541	NotSpecified
2	GCTCAGAATCTGTTCTATGCCCCAATTTTTCTGTTTCATGCAAGATCTGCCTCCGCTAAAGTATGACCCCGATGTTGTGGTCACGGATTTCCGCTTTGGGACAATCCCTGTGAAGCTGTACCAACCCAAGGCATCCACCTGCACCCTGAAGCCTGGCATCGTGTACTACCA---------------------------------CGGTGGCGGGGGCGTCATGGGGAGTTTGAGTAAGAACCATTTTCTCAGACC	GCTCAGAATCTGTTCTATGCCCCAATTTTTCTGTTTCATGCAAGATCTGCCTCCGCTAAAGTATGACCCCGATGTTGTGGTCACGGATTTCCGCTTTGGGACAATCCCTGTGAAGCTGTACCAACCCAAGGCATCCACCTGCACCCTGAAGCCTGGCATCGTGTACTACCATCACACCTGTAATCCCAGCACTTTGGGAGGCCGCGGTGGCGGGGGCGTCATGGGGAGTTTGAGTAAGAACCATTTTCTCAGACC	171	171	TCACACCTGTAATCCCAGCACTTTGGGAGGCCG	0	0	0	False	False	None	False	None	0	0	0.03938558487593541	NotSpecified
2	GCTCAGAATCTGTTCTATGCCCCAATTTTTCTGTTTCATGCAAGATCTGCCTCCGCTAAAGTATGACCCCGATGTTGTGGTCACGGATTTCCGCTTTGGGACAATCCCTGTGAAGCTGTACCAACCCAAGGCATCCACCTGCACCCTGAAGCCTGGCATCGTGTACTACCACGGTGGCGGGGGCGTCATGGGGAGTTTGAGTAAGAACCATTTTCTCAGACC	GCTCAGAATCTGTTCTATGCCCCAATTTTTCTGTTTCATGCAAGATCTGCCTCCGCTAAAGTATGACCCCGATGTTGTGGTCACGGATTTCCGCTTTGGGACAATCCCTGTGAAGCTGTACCAACCCAAGGCATCCACCTGCACCCTGAAGCCTGGCATCGTGTACTACTACGGTGGCGGGGGCGTCATGGGGAGTTTGAGTAAGAACCATTTTCTCAGACC	0	0	0	0	0	0	False	False	None	False	None	169	T	0.03938558487593541	NotSpecified
2	GCTCAGAATCTGTTCTATGCCCCAATTTTTCTGTTTCATGCAAGATCTGCCTCCGCTAAAGTATGACCCCGATGTTGTGGTCACGGATTTCCGCTTTGGGACAATCCCTGTGAAGCTGTACCAACCCAAGGCATCCACCTGCACCCTGAAGCCTGGCATCGTGTACTACCACGGTGGCGGGGGCGTCATGGGGAGTTTGAGTAAGAACCATTTTCTCAGACC	GCTCAGAATCTGTTCTATGCCCCAATTTTTCTGTTTCATGCAAGATCTGCCTCCGCTAAAGTATGACCCCGATGTTGTGGTCACGGATTTCCGCTTTGGGACAATCCCTGTGAAGCTGTACCAACCCAAGGCATCCACCTGCACCCTGAAGCCTGGCATCGTGTAC----------GCGGGGGCGTCATGGGGAGTTTGAGTAAGAACCATTTTCTCAGACC	0	0	0	166	176	TACCACGGTG	False	False	None	False	None	0	0	0.03938558487593541	NotSpecified
2	GCTCAGAATCTGTTCTATGCCCCAATTTTTCTGTTTCATGCAAGATCTGCCTCCGCTAAAGTATGACCCCGATGTTGTGGTCACGGATTTCCGCTTTGGGACAATCCCTGTGAAGCTGTACCAACCCAAGGCATCCACCTGCACCCTGAAGCCTGGCATCGTGTACTACCACGGTGGCGGGGGCGTCATGGGGAGTTTGAGTAAGAACCATTTTCTCAGACC	GCTCAGAATCTGTTCTATGCCCCAATTTTTCTGTTTCATGCAAGATCTGCCTCCGCTAAAGTATGACCCCGATGTTGTGGTCACGGATTTCCGCTTTGGGACAATCCCTGTGGAGCTGTACCAACCCAAGGCATCCACCTGCACCCTGAAGCCTGGCATCGTGT----------TGGCGGGGGCGTCATGGGGAGTTTGAGTAAGAACCATTTTCTCAGACC	0	0	0	164	174	ACTACCACGG	False	False	None	False	None	0	0	0.03938558487593541	NotSpecified
2	GCTCAGAATCTGTTCTATGCCCCAATTTTTCTGTTTCATGCAAGATCTGCCTCCGCTAAAGTATGACCCCGATGTTGTGGTCACGGATTTCCGCTTTGGGACAATCCCTGTGAAGCTGTACCAACCCAAGGCATCCACCTGCACCCTGAAGCCTGGCATCGTGTACTACCA---------CGGTGGCGGGGGCGTCATGGGGAGTTTGAGTAAGAACCATTTTCTCAGACC	GCTCAGAATCTGTTCTATGCCCCAATTTTTCTGTTTCATGCAAGATCTGCCTCCGCTAAAGTATGACCCCGATGTTGTGGTCACGGATTTCCGCTTTGGGACAATCCCTGTGAAGCTGTACCAACCCAAGGCATCCACCTGCACCCTGAAGCCTGGCATCGTGTACTACTACTACTACTACGGTGGCGGGGGCGTCATGGGGAGTTTGAGTAAGAACCATTTTCTCAGACC	171	171	CTACTACTA	0	0	0	False	False	None	False	None	169	T	0.03938558487593541	NotSpecified
2	GCTCAGAATCTGTTCTATGCCCCAATTTTTCTGTTTCATGCAAGATCTGCCTCCGCTAAAGTATGACCCCGATGTTGTGGTCACGGATTTCCGCTTTGGGACAATCCCTGTGAAGCTGTACCAACCCAAGGCATCCACCTGCACCCTGAAGCCTGGCATCGTGTACTACCACGGTGGCGGGGGCGTCATGGGGAGTTTGAGTAAGAACCATTTTCTCAGACC	GCTCAGAATCTGTTCTATGCCCCAATTTTTCTGTTTCATGCAAGATCTGCCTCCGCTAAAGTATGACCCCGATGTTGTGGTCACGGATTTCCGCTTTGGGACAATCCCTGTGAAGCTGTACCAACCCAAGGCATCCACCTGCACCCTGAAGCCTGGCATCGTGTAC----------------------TGGGGAGTTTGAGTAAGAACCATTTTCTCAGACC	0	0	0	166	188	TACCACGGTGGCGGGGGCGTCA	False	False	None	False	None	0	0	0.03938558487593541	NotSpecified
2	GCTCAGAATCTGTTCTATGCCCCAATTTTTCTGTTTCATGCAAGATCTGCCTCCGCTAAAGTATGACCCCGATGTTGTGGTCACGGATTTCCGCTTTGGGACAATCCCTGTGAAGCTGTACCAACCCAAGGCATCCACCTGCACCCTGAAGCCTGGCATCGTGTACTACCACGGTGGCGGGGGCGTCATGGGGAGTTTGAGTAAGAACCATTTTCTCAGACC	GCTCAGAATCTGTTCTATGCCCCAATTTTTCTGTTTCATGCAAGATCTGTCTCCGCTAAAGTATGACCCCGATGTTGTGGTCACGGATTTCCGCTTTGGGACAATCCCTGTGAAGCTGTACCAACCCAAGGCATCCACCTGCACCCTGAAGCCTGGCATCGTGT---------GTGGCGGGGGCGTCATGGGGAGTTTGAGTAAGAACCATTTTCTCAGACC	0	0	0	164	173	ACTACCACG	False	False	None	False	None	0	0	0.03938558487593541	NotSpecified
2	GCTCAGAATCTGTTCTATGCCCCAATTTTTCTGTTTCATGCAAGATCTGCCTCCGCTAAAGTATGACCCCGATGTTGTGGTCACGGATTTCCGCTTTGGGACAATCCCTGTGAAGCTGTACCAACCCAAGGCATCCACCTGCACCCTGAAGCCTGGCATCGTGTACTACCACGGTGGCGGGGGCGTCATGGGGAGTTTGAGTAAGAACCATTTTCTCAGACC	GCTCAGAATCTGTTCTATGCCCCAATTTTTCTGTTTCATGCAAGATCTGCCTCCGCTAAAGTATGACCCCGATGTTGTGGTCACGGATTTCCGCTTTGGGACAATCCCTGTGAAGCTGTACCAACCCAAGGCATCCACCTGCACCCTGAAGCCTGGCATCGTA------CACGATGGCGGGGGCGTCATGGGGAGTTTGAGTAAGAAGCATTTTCTCAGACC	0	0	0	163	169	TACTAC	False	False	None	False	None	173	A	0.03938558487593541	NotSpecified
2	GCTCAGAATCTGTTCTATGCCCCAATTTTTCTGTTTCATGCAAGATCTGCCTCCGCTAAAGTATGACCCCGATGTTGTGGTCACGGATTTCCGCTTTGGGACAATCCCTGTGAAGCTGTACCAACCCAAGGCATCCACCTGCACCCTGAAGCCTGGCATCGTGTACTACCACGGTGGCGGGGGCGTCATGGGGAGTTTGAGTAAGAACCATTTTCTCAGACC	GCTCAGAATCTGTTCTATGCCCCAATTTTTCTGCTTCATGCAAGATCTGCCTCCGCTAAAGTATGACCCCGATGTTGTGGTCACGGATTTCCGCTTTGGGACAATCCCTGTGAAGCTGTACCAACCCAAGGCATCCACCTGCACCCTGAAACCTGGCATCGCGTACTACCGCGGTGGCGGGGGCGTCATGGGGAGTTTGAGTAAGAACCATTTTCTCAGACC	0	0	0	0	0	0	False	False	None	False	None	170	G	0.03938558487593541	NotSpecified
2	GCTCAGAATCTGTTCTATGCCCCAATTTTTCTGTTTCATGCAAGATCTGCCTCCGCTAAAGTATGACCCCGATGTTGTGGTCACGGATTTCCGCTTTGGGACAATCCCTGTGAAGCTGTACCAACCCAAGGCATCCACCTGCACCCTGAAGCCTGGCATCGTGTACTACCACGGTGGCGGGGGCGTCATGGGGAGTTTGAGTAAGAACCATTTTCTCAGACC	GCTCAGAATCTGTTCTATGCCCCAATTTTTCTGTTTCATGCAAGATCTGCCTCCGCTAAAGTATGACCCCGATGTTGTGGTCACGGATTTCCGCTTTGGGACAATCCCTGTGAAGCTGTACCAACCCAAGGCATCCACCTGCACCCTGAAGCCTGGCATCGTGTACTA-------GGCGGGGGCGTCATGGGGAGTTTGAGTAAGAACCATTTTCTCAGACC	0	0	0	168	175	CCACGGT	False	False	None	False	None	0	0	0.03938558487593541	NotSpecified
1	GCTCAGAATCTGTTCTATGCCCCAATTTTTCTGTTTCATGCAAGATCTGCCTCCGCTAAAGTATGACCCCGATGTTGTGGTCACGGATTTCCGCTTTGGGACAATCCCTGTGAAGCTGTACCAACCCAAGGCATCCACCTGCACCCTGAAGCCTGGCATCGTGTACTACCACGGTGGCGGGGGCGTCATGGGGAGTTTGAGTAAGAACCATT-----	GCTCAGAATCTGTTCTATGCCCCAATTTTTCTGTTTCATGCAAGATCTGCCTCCGCTAAAGTATGACCCCGATGTTGTGGTCACGGATTTCCGCTTTGGGACAATCCCTGTGAAGCTGTACCAACCCAAGGCATCCACCTGCACCCTGAAGCCTGGCACCTAGTACTCCCACGGTGGGGGGGACTTGATGGAGGGTTTGAGTAAGAACCATTGTATC	0	0	0	0	0	0	False	False	None	False	None	167;177	C;G	0.019692792437967704	NotSpecified
1	GCTCAGAATCTGTTCTATGCCCCAATTTTTCTGTTTCATGCAAGATCTGCCTCCGCTAAAGTATGACCCCGATGTTGTGGTCACGGATTTCCGCTTTGGGACAATCCCTGTGAAGCTGTACCAACCCAAGGCATCCACCTGCACCCTGAAGCCTGGCATCGTGTACTACCA-----------------------------CGGTGGCGGGGGCGTCATGGGGAGTTTGAGTAAGAACCATTTTCTCAGACC	GCTCAGAATCTGTTCTATGCCCCAATTTTTCTGTTTCATGCAAGATCTGCCTCCGCTAAAGTATGACCCCGATGTTGTGGTCACGGATTTCCGCTTTGGGACAATCCCTGTGAAGCTGTACCAACCCAAGGCATCCACCCGCACCCTGAAGCCTGGCATCGTGTACTACCATCAAATCTTTATTTATATATTTAGCTAGCCAGTGGCGGGGGCGTCATGGGGAGTTTGAGTAAGAACCATTTTCTCAGACC	171	171	TCAAATCTTTATTTATATATTTAGCTAGC	0	0	0	False	False	None	False	None	172	A	0.019692792437967704	NotSpecified
1	GCTCAGAATCTGTTCTATGCCCCAATTTTTCTGTTTCATGCAAGATCTGCCTCCGCTAAAGTATGACCCCGATGTTGTGGTCACGGATTTCCGCTTTGGGACAATCCCTGTGAAGCTGTACCAACCCAAGGCATCCACCTGCACCCTGAAGCCTGGCATCGTGTACTACCACGGTGGCGGGGGCGTCATGGGGAGTTTGAGTAAGAACCATTTTCTCAGACC	GCTCAGAATCTGTTCTATGCCCCAATTTTTCTGTTTCATGCAAGATCTGCCTCCGCTAAAGTATGACCCC-----------------------------------------------GTAC-------------------------------------------------ACGGTGGTGGGGGCGTCATGGGGAGTTTGAGTAAGAACCATTTTCTCAGACC	0	0	0	121	170	CAACCCAAGGCATCCACCTGCACCCTGAAGCCTGGCATCGTGTACTACC	False	False	None	False	None	177	T	0.019692792437967704	NotSpecified
1	GCTCAGAATCTGTTCTATGCCCCAATTTTTCTGTTTCATGCAAGATCTGCCTCCGCTAAAGTATGACCCCGATGTTGTGGTCACGGATTTCCGCTTTGGGACAATCCCTGTGAAGCTGTACCAACCCAAGGCATCCACCTGCACCCTGAAGCCTGGCATCGTGTACTACCA-------------CGGTGGCGGGGGCGTCATGGGGAGTTTGAGTAAGAACCATTTTCTCAGACC	GCTCAGAATCTGTTCTATGCCCCAATTTTTCTGTTTCATGCAAGATCTGCCTCCGCTAAAGTATGACCCCGATGTTGTGGTCACGGATTTCCGCTTTGGGACAATCCCTGTGAAGCTGTACCGACCCAAGGCATCCACCTGCACCCTGAAGCCTGGCATCGTGTACTACCCTGAAGCCTGGCATCGGTGGCGGGGGCGTCATGGGGAGTTTGAGTAAGAACCATTTTCTCAGACC	171	171	TGAAGCCTGGCAT	0	0	0	False	False	None	False	None	170	C	0.019692792437967704	NotSpecified
1	GCTCAGAATCTGTTCTATGCCCCAATTTTTCTGTTTCATGCAAGATCTGCCTCCGCTAAAGTATGACCCCGATGTTGTGGTCACGGATTTCCGCTTTGGGACAATCCCTGTGAAGCTGTACCAACCCAAGGCATCCACCTGCACCCTGAAGCCTGGCATCGTGTACTACCA----------CGGTGGCGGGGGCGTCATGGGGAGTTTGAGTAAGAACCATTTTCTCAGACC	GCTCAGCATCTGTTTTATGCCCCAATTTTTCTGTTTCATGCAAGATCTGCCTCCGCTAAAGTATGACCCCGATGTTGTGGTCACGGATTTCCGCTTTGGGACAATCCCTGTGAAGCTGTACCAACCCAAGGCATCCACCTGCACCCTGAAGCCTGGCATCGTGTACTACCATCGTGTACGCCGGTGGCGGGGGCGTCATGGGGAGTTTGAGTAAGAACCATTTTCTCAGACC	171	171	TCGTGTACGC	0	0	0	False	False	None	False	None	0	0	0.019692792437967704	NotSpecified
1	GCTCAGAATCTGTTCTATGCCCCAATTTTTCTGTTTCATGCAAGATCTGCCTCCGCTAAAGTATGACCCCGATGTTGTGGTCACGGATTTCCGCTTTGGGACAATCCCTGTGAAGCTGTACCAACCCAAGGCATCCACCTGCACCCTGAAGCCTGGCATCGTGTACTACCACGGTGGCGGGGGCGTCATGGGGAGTTTGAGTAAGAACCATTTTCTCAGACC	GCTCAGAATCTGTTCTATGCCCCAATTTTTCTGTTTCATGCAAGATCTGCCTCCGCTAAAGTATGACCCCGATGTTGT----------------------AC----------------TACCA----------------------------------------------CACGGTGGCGGGGGCGTCATGGGGAGTTTGAGTAAGAACCATTTTCTCAGACC	0	0	0	123	169	ACCCAAGGCATCCACCTGCACCCTGAAGCCTGGCATCGTGTACTAC	False	False	None	False	None	0	0	0.019692792437967704	NotSpecified
1	GCTCAGAATCTGTTCTATGCCCCAATTTTTCTGTTTCATGCAAGATCTGCCTCCGCTAAAGTATGACCCCGATGTTGTGGTCACGGATTTCCGCTTTGGGACAATCCCTGTGAAGCTGTACCAACCCAAGGCATCCACCTGCACCCTGAAGCCTGGCATCGTGTACTACC-----ACGGTGGCGGGGGCGTCATGGGGAGTTTGAGTAAGAACCATTTTCTCAGACC	GCTCAGAATCTGTTCTATGCCCCAATTTTTCTGTTTCATGCAAGATCTGCCTCCGCTAAAGTATGACCCCGATGTTGTGGTCACGGATTTCCGCTTTGGGACAATCCCTGTGAAGCTGTACCAACCCAAGGCATCCACCTGCACCCTGAAGCCTGGCATCGTGTACTACTGTACTACGGTGGCGGGGGCGTCATGGGGAGTTTGAGTAAGAACCATTTTCTCAGACC	170	170	GTACT	0	0	0	False	False	None	False	None	169	T	0.019692792437967704	NotSpecified
1	GCTCAGAATCTGTTCTATGCCCCAATTTTTCTGTTTCATGCAAGATCTGCCTCCGCTAAAGTATGACCCCGATGTTGTGGTCACGGATTTCCGCTTTGGGACAATCCCTGTGAAGCTGTACCAACCCAAGGCATCCACCTGCACCCTGAAGCCTGGCATCGTGTACTACC----ACGGTGGCGGGGGCGTCATGGGGAGTTTGAGTAAGAACCATTTTCTCAGACC	GCTCAGAATCTGTTCTATGCCCCAATTTTTCTGTTTCATGCAAGATCTGCCTCCGCTAAAGTATGACCCCGATGTTGTGGTCACGGATTTCCGCTTTGGGACAATCCCTGTGAAGCTGTACCAACCCAAGGCATCCACCTGCACCCTGAAGCCTGGCATCGTGTAC-ATCGTGTACGGTGGCGGGGGCGTCATGGGGAGTTTGAGTAAGAACCATTTTCTCAGACC	170	170	GTGT	166	167	T	False	False	None	False	None	168	T	0.019692792437967704	NotSpecified
1	GCTCAGAATCTGTTCTATGCCCCAATTTTTCTGTTTCATGCAAGATCTGCCTCCGCTAAAGTATGACCCCGATGTTGTGGTCACGGATTTCCGCTTTGGGACAATCCCTGTGAAGCTGTACCAACCCAAGGCATCCACCTGCACCCTGAAGCCTGGCATCGTGTACTACCACGGTGGCGGGGGCGTCATGGGGAGTTTGAGTAAGAACCATTTTCTCAGACC	GCTCAGAATCTGTTCTATGCCCCAATTTTTCTGTTTCATGCAAGATCTGCCTCCGCTAAAGTATGACCCCGATGTTGTGGTCACGGATTTCCGCTTTGGG-----------------------------------------------------------------------CGGTGGCGGGGGCGTCATGGGGAGTTTGAGTAAGAACCATTTTCTCAGACC	0	0	0	100	171	ACAATCCCTGTGAAGCTGTACCAACCCAAGGCATCCACCTGCACCCTGAAGCCTGGCATCGTGTACTACCA	False	False	None	False	None	0	0	0.019692792437967704	NotSpecified
1	GCTCAGAATCTGTTCTATGCCCCAATTTTTCTGTTTCATGCAAGATCTGCCTCCGCTAAAGTATGACCCCGATGTTGTGGTCACGGATTTCCGCTTTGGGACAATCCCTGTGAAGCTGTACCAACCCAAGGCATCCACCTGCACCCTGAAGCCTGGCATCGTGTACTACCACGGTGGCGGGGGCGTCATGGGGAGTTTGAGTAAGAACCATTTTCTCAGACC	GCTCAGAATCTGTTCTATGCCCCAATTTTTCTGTTTCATGCAAGATCTGCCTCCGCTAAAGTATGACCCCGATGTTGTGGTCACGGATTTCCGCTTTGGGACAATCCCTGTGAAGCTGTACCAACC----------------------------------------------GGTGGCGGGGGCGTCATGGGGAGTTTGAGTAAGAACCATTTTCTCAGACC	0	0	0	126	172	CAAGGCATCCACCTGCACCCTGAAGCCTGGCATCGTGTACTACCAC	False	False	None	False	None	0	0	0.019692792437967704	NotSpecified
1	GCTCAGAATCTGTTCTATGCCCCAATTTTTCTGTTTCATGCAAGATCTGCCTCCGCTAAAGTATGACCCCGATGTTGTGGTCACGGATTTCCGCTTTGGGACAATCCCTGTGAAGCTGTACCAACCCAAGGCATCCACCTGCACCCTGAAGCCTGGCATCGTGTACTACC----------ACGGTGGCGGGGGCGTCATGGGGAGTTTGAGTAAGAACCATTTTCT-----CAGACC	GCTCAGAATCTGTTCTATGCCCCAATTTTTCTGCTTCATGCAAGATCTGCCTCCGCTAAAGTATGACCCCGATGTTGTGGTCACGGATTTCCGCTTTGGGACAATCCCTGTGAAGCTGTACCAACCCAAGGCATCCACCTGCACCCTGAAGCCTTGCATCGTGTAGTACACAGGGATTGTACGGTGGCGGGAGCGTCATGCGCAGTTTCAGTAAGAACGATTTTCTCTGTCC-----	170	170	CAGGGATTGT	0	0	0	False	False	None	False	None	165;169	G;A	0.019692792437967704	NotSpecified
1	GCTCAGAATCTGTTCTATGCCCCAATTTTTCTGTTTCATGCAAGATCTGCCTCCGCTAAAGTATGACCCCGATGTTGTGGTCACGGATTTCCGCTTTGGGACAATCCCTGTGAAGCTGTACCAACCCAAGGCATCCACCTGCACCCTGAAGCCTGGCATCGTGTACTA---CCA-CGGTGGCGGGGGCGTCATGGGGAGTTTGAGTAAGAACCATTTTCTCAGACC	GCTCAGAATCTGTTCTATGCCCCAATTTTTCTGTTTCATGCAAGATCTGCCTCCGCTAAAGTATGACCCCGATGTTGTGGTCACGGATTTCCGCTTTGGGACAATCCCTGTGAAGCTGTACCAACCCAAGGCATCCACCTGCACCCTGAAGCCTGGCATCGTGTACCAACCCCACCGGTGGCGGGGGCGTCATGGGGAGTTTGAGTAAGAACCATTTTCTCAGACC	168;171	168;171	ACC;C	0	0	0	False	False	None	False	None	166	C	0.019692792437967704	NotSpecified
1	GCTCAGAATCTGTTCTATGCCCCAATTTTTCTGTTTCATGCAAGATCTGCCTCCGCTAAAGTATGACCCCGATGTTGTGGTCACGGATTTCCGCTTTGGGACAATCCCTGTGAAGCTGTACCAACCCAAGGCATCCACCTGCACCCTGAAGCCTGGCATCGTGTACTAC-CACGGTGGCGGGGGCGTCATGGGGAGTTTGAGTAAGAACCATTTTCTCAGACC	GCTCAGAATCTGTTCTATGCCCCAATTTTTCTGTTTCATGCAAGATCTGCCTCCGCTAAAGTATGACCCCGATGTTGTGGTCACGGATTTCCGCTTTGGGACAATCCCTGTGAAGCTGTACCAACCCAAGGCATCCACCTGCACCCTGAAGCCTGGCATCGTGTACTACACACGGTGGCGGGGGCGTCATGGGGAGTTTGAGTAAGAACCATTTTCTCAGACC	169	169	A	0	0	0	False	False	None	False	None	0	0	0.019692792437967704	NotSpecified
1	GCTCAGAATCTGTTCTATGCCCCAATTTTTCTGTTTCATGCAAGATCTGCCTCCGCTAAAGTATGACCCCGATGTTGTGGTCACGGATTTCCGCTTTGGGACAATCCCTGTGAAGCTGTACCAACCCAAGGCATCCACCTGCACCCTGAAGCCTGGCATCGTGTACTAC-CACGGTGGCGGGGGCGTCATGGGGAGTTTGAGTAAGAACCATTTTCTCAGACC	GCTCAGAATCTGTTCTATGCCCCAATTTTTCTGTTTCATGCAAGATCTGCCTCCGCTAAAGTATGACCCCGATGTTGTGGTCACGGATTTCCGCTTTGGGACAATCCCTGTGAAGCTGTACCAACCCAAGGCATCCACCTGCACCCTGAAGCCTGGCATCGTGTATTACACACGGTGGCGGGGGCGTCATGGGGAGTTTGAGTAAGAACCATTTTCTCAGACC	169	169	A	0	0	0	False	False	None	False	None	165	T	0.019692792437967704	NotSpecified
1	GCTCAGAATCTGTTCTATGCCCCAATTTTTCTGTTTCATGCAAGATCTGCCTCCGCTAAAGTATGACCCCGATGTTGTGGTCACGGATTTCCGCTTTGGGACAATCCCTGTGAAGCTGTACCAACCCAAGGCATCCACCTGCACCCTGAAGCCTGGCATCGTGTACTAC--CACGGTGGCGGGGGCGTCATGGGGAGTTTGAGTAAGAACCATTTTCTCAGACC	GCTCAGAATCTGTTCTATGCCCCAATTTTTCTGTTTCATGCAAGATCTGCCTCCGCTAAAGTATGACCCCGATGTTGTGGTCACGGATTTCCGCTTTGGGACAATCCCTGTGAAGCTGTACCAACCCAAGGCATCCACCTGCACCCTGAAGCCTGGCATCGTGTACTACACCACGGTGGCGGGGGCGTCATGGGGAGTTTGAGTAAGAACCATTTTCTCAGACC	169	169	AC	0	0	0	False	False	None	False	None	0	0	0.019692792437967704	NotSpecified
1	GCTCAGAATCTGTTCTATGCCCCAATTTTTCTGTTTCATGCAAGATCTGCCTCCGCTAAAGTATGACCCCGATGTTGTGGTCACGGATTTCCGCTTTGGGACAATCCCTGTGAAGCTGTACCAACCCAAGGCATCCACCTGCACCCTGAAGCCTGGCATCGTGTACTACCACGGTG-GCGGGGGCGTCATGGGGAGTTTGAGTAAGAACCATTTTCTCAGACC	GCTCAGAATCTGTTCTATGCCCCAATTTTTCTGTTTCATGCAAGATCTGCCTCCGCTAAAGTATGACCCCGATGTTGTGGTCACGGATTTCCGCTTTGGGACAATCCCTGTGAAGCTGTACCAACCCAAGGCATCCACCTGCACCCTGAAGCCTGGCATCGTACACTTTAGCGGTGTACGGGGGCGTCATGGGGAGTTTGAGTAAGAACCATTTTCTCAGACC	176	176	T	0	0	0	False	False	None	False	None	163;167;168;169;170;176	C;T;T;A;G;A	0.019692792437967704	NotSpecified
1	GCTCAGAATCTGTTCTATGCCCCAATTTTTCTGTTTCATGCAAGATCTGCCTCCGCTAAAGTATGACCCCGATGTTGTGGTCACGGATTTCCGCTTTGGGACAATCCCTGTGAAGCTGTACCAACCCAAGGCATCCACCTGCACCCTGAAGCCTGGCATCGTGTACTACCACGGTGGCGGGGGCGTCATGGGGAGTTTGAGTAAGAACCATTTTCTCAGACC	GCTCAGAATCTGTTCTATGCCCCAATTTTTCTGTTTCATGCAAGATCTGCCTCCGCTAAAGTATGACCCCGATGTTGTGGTCACGGATTTCCGCTTTGGGACAATCCCTGTGAAGCTGTACCAACCCAAGGCATCCACCTGCACCCTGAAGCCTGCCATCGTGTCCTACCACCGGTGCCGGGGCGTCATGGGGAGTTTGAGTAAGAACCATTTTCTCAGACC	0	0	0	0	0	0	False	False	None	False	None	164;172;174;175;178	C;C;G;T;C	0.019692792437967704	NotSpecified
1	GCTCAGAATCTGTTCTATGCCCCAATTTTTCTGTTTCATGCAAGATCTGCCTCCGCTAAAGTATGACCCCGATGTTGTGGTCACGGATTTCCGCTTTGGGACAATCCCTGTGAAGCTGTACCAACCCAAGGCATCCACCTGCACCCTGAAGCCTGGCATCGTGTACTACCACGG--TG-------GCGGGGGCGTCATGGGGAGTTTGAGTAAGAACCATTTTCTCAGACC	GCTCAGAATCTGTTCTATGCCCCAATTTTTCTGTTTCATGCAAGATCTGCCTCCGCTAAAGTATGACCCCGATGTTGTGGTCACGGATTTCCGCTTTGGGACAATCCCTGTGAAGCTGTACCAACCCAAGGCATCCACCTGCACCCTGAAGCCTGGCATCGTGTA----CACGGATTGTCCCAAAGCGGGGGCGTCATGGGGAGTTTGAGTAAGAACCATTTTCTCAGACC	174;176	174;176	AT;TCCCAAA	165	169	CTAC	False	False	None	False	None	0	0	0.019692792437967704	NotSpecified
1	GCTCAGAATCTGTTCTATGCCCCAATTTTTCTGTTTCATGCAAGATCTGCCTCCGCTAAAGTATGACCCCGATGTTGTGGTCACGGATTTCCGCTTTGGGACAATCCCTGTGAAGCTGTACCAACCCAAGGCATCCACCTGCACCCTGAAGCCTGGCATCGTGTACTAC---------CACGGTGGCGGGGGCGTCATGGGGAGTTTGAGTAAGAACCATTTTCTCAGACC	GCTCAGAATCTGTTCTATGCCCCAATTTTTCTGTTTCATGCAAGATCTGCCTCCGCTAAAGTATGACCCCGATGTTGTGGTCACGGATTTCCGCTTTGGGACAATCCCTGTGAAGCTGTACCAACCCAAGGCATCCACCTGCACCCTGAAGCCTGGCATCGTGTACTACACCGTGTACCACGGTGGCGGGGGCGTCATGGGGAGTTTGAGTAAGAACCATTTTCTCAGACC	169	169	ACCGTGTAC	0	0	0	False	False	None	False	None	0	0	0.019692792437967704	NotSpecified
1	GCTCAGAATCTGTTCTATGCCCCAATTTTTCTGTTTCATGCAAGATCTGCCTCCGCTAAAGTATGACCCCGATGTTGTGGTCACGGATTTCCGCTTTGGGACAATCCCTGTGAAGCTGTACCAACCCAAGGCATCCACCTGCACCCTGAAGC--------------CTGGCATC----------GTGTACTAC---CACGGTGGCGGGGGCGTCATGGGGAGTTTGAGTAAGAACCATTTTCTCAGACC	GCTCAGAATCTGTTCTATGCCCCAATTTTTCTGTTTCATGCAAGATCTGCCTCCGCTAAAGTATGACCCCGATGTTGTGGTCACGGATTTCCGCTTTGGGACAATCCCTGTGAAGCTGTACCAACCCAAGGCATCCACCTGCACCCTGAAGCTACGGTACCGAGCACT---ATCGATACAATATGTGTCATACGGACACGGTGGCGGGGGCGTCATGGGGAGTTTGAGCAAGAACCATTTTCTCAGACC	169	169	GGA	0	0	0	False	False	None	False	None	164;165	C;A	0.019692792437967704	NotSpecified
1	GCTCAGAATCTGTTCTATGCCCCAATTTTTCTGTTTCATGCAAGATCTGCCTCCGCTAAAGTATGACCCCGATGTTGTGGTCACGGATTTCCGCTTTGGGACAATCCCTGTGAAGCTGTACCAACCCAAGGCATCCACCTGCACCCTGAAGCCTGGCATCGTGTACTAC--------CACGGTGGCGGGGGCGTCATGGGGAGTTTGAGTAAGAACCATTTTCTCAGACC	GCTCAGAATCTGTTCTATGCCCCAATTTTTCTGTTTCATGCAAGATCTGCCTCCGCTAAAGTATGACCCCGATGTTGTGGTCACGGATTTCCGCTTTGGGACAATCCCTGTGAAGCTGTACCAACCCAAGGCATCCACCTGCACCCTGAAGCCTGGCATCGTGTACTACTACTACTTCAGCATGGCGGGGGCGTCATGGGGAGTTTGAGTAAGAACCATTTTCTCAGACC	169	169	TACTACTT	0	0	0	False	False	None	False	None	171;172;173	G;C;A	0.019692792437967704	NotSpecified
1	GCTCAGAATCTGTTCTATGCCCCAATTTTTCTGTTTCATGCAAGATCTGCCTCCGCTAAAGTATGACCCCGATGTTGTGGTCACGGATTTCCGCTTTGGGACAATCCCTGTGAAGCTGTACCAACCCAAGGCATCCACCTGCACCCTGAAGCCTGGCATCGTGTACTACCACGG--------------------------------------------------------------------TGGCGGGGGCGTCATGGGGAGTTTGAGTAAGAACCATTTTCTCAGACC	GCTCAGAATCTGTTCTATGCCCCAATTTTTCTGTTTCATGCAAGATCTGCCTCCGCTAAAGTATGACCCCGATGTTGTGGTCACGGATTTCCGCTTTGGGACAATCCCTGTGAAGCTGTACCAACCCAAGGCATCCACCTGCACCCTGAAGCCTGGCATCGTGTACTACCACGGGCATGAGAGTAACAAGAGGGTGTGGTAATATTACGGTACCGAGCACTATCGATACAATATGTGTCATACGGCGGGGGCGTCATGGGGAGTTTGAGTAAGAACCATTTTCTCAGACC	174	174	GCATGAGAGTAACAAGAGGGTGTGGTAATATTACGGTACCGAGCACTATCGATACAATATGTGTCATA	0	0	0	False	False	None	False	None	174	C	0.019692792437967704	NotSpecified
1	GCTCAGAATCTGTTCTATGCCCCAATTTTTCTGTTTCATGCAAGATCTGCCTCCGCTAAAGTATGACCCCGATGTTGTGGTCACGGATTTCCGCTTTGGGACAATCCCTGTGAAGCTGTACCAACCCAAGGCATCCACCTGCACCCTGAAGCCTGGCATCGTGTACTACCACG------------------------GTGGCGGGGGCGTCATGGGGAGTTTGAGTAAGAACCATTTTCTCAGACC	GCTCAGAATCTGTTCTATGCCCCAATTTTTCTGTTTCATGCAAGATCTGCCTCCGCTAAAGTATGACCCCGATGTTGTGGTCACGGATTTCCGCTTTGGGACAATCCCTGTGAAGCTGTACCAACCCAAGGCATCCACCTGCACCCTGAAGCCTGGCATCGTGTA----CACGGATTTCCGCTTTGGGACAATCCCTGTGGCGGGGGCGTCATGGGGAGTTTGAGTAAGAACCATTTTCTCAGACC	173	173	GATTTCCGCTTTGGGACAATCCCT	165	169	CTAC	False	False	None	False	None	0	0	0.019692792437967704	NotSpecified
1	GCTCAGAATCTGTTCTATGCCCCAATTTTTCTGTTTCATGCAAGATCTGCCTCCGCTAAAGTATGACCCCGATGTTGTGGTCACGGATTTCCGCTTTGGGACAATCCCTGTGAAGCTGTACCAACCCAAGGCATCCACCTGCACCCTGAAGCCTGGCATCGTGTACTACCA------CGGT-------------------------------GGCGGGGGCGTCATGGGGAGTTTGAGTAAGAACCATTTTCTCAGACC	GCTCAGAATCTGTTCTATGCCCCAATTTTTCTGTTTCATGCAAGATCTGCCTCCGCTAAAGTATGACCCCGATGTTGTGGTCACGGATTTCCGCTTTGGGACAATCCCTGTGAAGCTGTACCAACCCAAGGCATCCACCTGCACCCTGAAGCCTAGCATCGTGTACTACCAATATTACGGTACCGAGCACTATCGAACAATATGTGTCATACGGACGGGGCGTCATGGGGAGTTTGAGTAAGAACCATTTTCTCAGACC	171;175	171;175	ATATTA;ACCGAGCACTATCGAACAATATGTGTCATAC	0	0	0	False	False	None	False	None	177;178	A;C	0.019692792437967704	NotSpecified
1	GCTCAGAATCTGTTCTATGCCCCAATTTTTCTGTTTCATGCAAGATCTGCCTCCGCTAAAGTATGACCCCGATGTTGTGGTCACGGATTTCCGCTTTGGGACAATCCCTGTGAAGCTGTACCAACCCAAGGCATCCACCTGCACCCTGAAGCCTGGCATCGTGTACTACCA-------CGGTGGCGGGGGCGTCATGGGGAGTTTGAGTAAGAACCATTTTCTCAGACC	GCTCAGAATCTGTTCTATGCCCCAATTTTTCTGTTTCATGCAAGATCTGCCTCCGCTAAAGTATGACCCCGATGTTGTGGTCACGGATTTCCGCTTTGGGACAATCCCTGTGAAGCTGTACCAACCCAAGGCATCCACCTGCACCCTGAAGCCTGGCATCGTGTACTACCATGTACATCGGTGGCGGGGGCGTCATGGGGAGTTTGAGTAAGAACCATTTTCTCAGACC	171	171	TGTACAT	0	0	0	False	False	None	False	None	0	0	0.019692792437967704	NotSpecified
1	GCTCAGAATCTGTTCTATGCCCCAATTTTTCTGTTTCATGCAAGATCTGCCTCCGCTAAAGTATGACCCCGATGTTGTGGTCACGGATTTCCGCTTTGGGACAATCCCTGTGAAGCTGTACCAACCCAAGGCATCCACCTGCACCCTGAAGCCTGGCATCGTGTACTAC-CA---------------------------CGGTGGCGGGGGCGTCATGGGGAGTTTGAGTAAGAACCATTTTCTCAGACC	GCTCAGAATCTGTTCTATGCCCCAATTTTTCTGTTTCATGCAAGATCTGCCTCCGCTAAAGTATGACCCCGATGTTGTGGTCACGGATTTCCGCTTTGGGACAATCCCTGTGAAGCTGTACCAACCCAAGGCATCCACCTGCACCCTGAAGCCTGGCATCGTGTACTACACATATTGTATCGATAGTGCCCGGTACCGTCGGTGGCGGGGGCGTCATGGGGAGTTTGAGTAAGAACCATTTTCTCAGACC	169;171	169;171	A;TATTGTATCGATAGTGCCCGGTACCGT	0	0	0	False	False	None	False	None	0	0	0.019692792437967704	NotSpecified
1	GCTCAGAATCTGTTCTATGCCCCAATTTTTCTGTTTCATGCAAGATCTGCCTCCGCTAAAGTATGACCCCGATGTTGTGGTCACGGATTTCCGCTTTGGGACAATCCCTGTGAAGCTGTACCAACCCAAGGCATCCACCTGCACCCTGAAGCCTGGCATCGTGTACTAC-------CA-CGGTGGCGGGGGCGTCATGGGGAGTTTGAGTAAGAACCATTTTCTCAGACC	GCTCAGAATCTGTTCTATGCCCCAATTTTTCTGTTTCATGCAAGATCTGCCTCCGCTAAAGTATGACCCCGATGTTGTGGTCACGGATTTCCGCTTTGGGACAATCCCTGTGAAGCTGTACCAACCCAAGGCATCCACCTGCACCCTGAAGCCTGGCATCGTGTACTACACCGCAACATCGGTGGCGGGGGCGTCATGGGGAGTTTGAGTAAGAACCATTTTCTCAGACC	169;171	169;171	ACCGCAA;T	0	0	0	False	False	None	False	None	0	0	0.019692792437967704	NotSpecified
1	GCTCAGAATCTGTTCTATGCCCCAATTTTTCTGTTTCATGCAAGATCTGCCTCCGCTAAAGTATGACCCCGATGTTGTGGTCACGGATTTCCGCTTTGGGACAATCCCTGTGAAGCTGTACCAACCCAAGGCATCCACCTGCACCCTGAAGCCTGGCATCGTGTACTAC-CA-CGGTGGCGGGGGCGTCATGGGGAGTTTGAGTAAGAACCATTTTCTCAGACC	GCTCAGAATCTGTTCTATGCCCCAATTTTTCTGTTTCATGCAAGATCTGCCTCCGCTAAAGTATGACCCCGATGTTGTGGTCACGGATTTCCGCTTTGGGACAATCCCTGTGAAGCTGTACCAACCCAAGGCATCCACCTGCACCCTGAAGCCTGGCATCGTGTACTACGCATCGGTGGCGGGGGCGTCATGGGGAGTTTGAGTAAGAACCATTTTCTCAGACC	169;171	169;171	G;T	0	0	0	False	False	None	False	None	0	0	0.019692792437967704	NotSpecified
1	GCTCAGAATCTGTTCTATGCCCCAATTTTTCTGTTTCATGCAAGATCTGCCTCCGCTAAAGTATGACCCCGATGTTGTGGTCACGGATTTCCGCTTTGGGACAATCCCTGTGAAGCTGTACCAACCCAAGGCATCCACCTGCACCCTGAAGCCTGGCATCGTGTACTACC-ACGGTGGCGGGGGCGTCATGGGGAGTTTGAGTAAGAACCATTTTCTCAGACC	GCTCAGAATCTGTTCTATGCCCCAATTTTTCTGTTTCATGCAAGATCTGCCTCCGCTAAAGTATGACCCCGATGTTGTGGTCACGGATTTCCGCTTTGGGACAATCCCTGTGAAGCTGTACCAACCCAAGGCATCCACCTGCACCCTGAGGCCTGGCATCGTGTACTACCCACGGTGGCGGGGGCGTCATGGGGAGTTTGAGTAAGAACCATTTTCTCAGACC	170	170	C	0	0	0	False	False	None	False	None	0	0	0.019692792437967704	NotSpecified
1	GCTCAGAATCTGTTCTATGCCCCAATTTTTCTGTTTCATGCAAGATCTGCCTCCGCTAAAGTATGACCCCGATGTTGTGGTCACGGATTTCCGCTTTGGGACAATCCCTGTGAAGCTGTACCAACCCAAGGCATCCACCTGCACCCTGAAGCCTGGCATCGTGTACTACCA-----------------CGGTGGCGGGGGCGTCATGGGGAGTTTGAGTAAGAACCATTTTCTCAGACC	GCTCAGAATCTGTTCTATGCCCCAATTTTTCTGTTTCATGCAAGATCTGCCTCCGCTAAGGTATGACCCCGATGTTGTGGTCACGGATTTCCGCTTTGGGACAATCCCTGTGAAGCTGTACCAACCCAAGGCATCCACCTGCACCCTGAAGCCTGGCATCGTGTACTACCATGACACATATCGTACTACGGTGGCGGGGGCGTCATGGGGAGTTTGAGTAAGAACCATTTTCTCAGACC	171	171	TGACACATATCGTACTA	0	0	0	False	False	None	False	None	0	0	0.019692792437967704	NotSpecified
1	GCTCAGAATCTGTTCTATGCCCCAATTTTTCTGTTTCATGCAAGATCTGCCTCCGCTAAAGTATGACCCCGATGTTGTGGTCACGGATTTCCGCTTTGGGACAATCCCTGTGAAGCTGTACCAACCCAAGGCATCCACCTGCACCCTGAAGCCTGGCATCGTGTACTACCA--------------------------------CGGTGGCGGGGGCGTCATGGGGAGTTTGAGTAAGAACCATTTTCTCAGACC	GCTCAGAATCTGTTCTATGCCCCAATTTTTCTGTTTCATGCAAGATCTGCCTCCGCTAAAGTATGACCCCGATGTTGTGGTCACGGATTTCCGCTTTGGGACAATCCCTGTGAAGCTGTACCAACCCAAGGCATCCACCTGCACCCTGAAGCCTGGCATCGTGTACTACCATAACTCTCAGTGGGCACTAATGAGATCTGTGACGGTGGCGGGGGCGTCATGGGGAGTTTGAGTAAGAACCATTTTCTCAGACC	171	171	TAACTCTCAGTGGGCACTAATGAGATCTGTGA	0	0	0	False	False	None	False	None	0	0	0.019692792437967704	NotSpecified
1	GCTCAGAATCTGTTCTATGCCCCAATTTTTCTGTTTCATGCAAGATCTGCCTCCGCTAAAGTATGACCCCGATGTTGTGGTCACGGATTTCCGCTTTGGGACAATCCCTGTGAAGCTGTACCAACCCAAGGCATCCACCTGCACCCTGAAGCCTGGCATCGTGTACTACCA-CGGTGGCGGGGGCGTCATGGGGAGTTTGAGTAAGAACCATTTTCTCAGACC	GCTCAGAATCTGTTCTATGCCCCAATTTTTCTGTTTCATGCAAGATCTGCCTCCGCTAAAGTATGACCCCGATGTTGTGGTCACGGATTTCCGCTTTGGGACAATCCCTGTGGAGCTGTACCAACCCAAGGCATCCACCTGCACCCTGAAGCCTGGCATCGTGTGCTACCAACGGTGGCGGGGGCGTCATGGGGAGTTTGAGTAAGAACCATTTTCTCAGACC	171	171	A	0	0	0	False	False	None	False	None	164	G	0.019692792437967704	NotSpecified
1	GCTCAGAATCTGTTCTATGCCCCAATTTTTCTGTTTCATGCAAGATCTGCCTCCGCTAAAGTATGACCCCGATGTTGTGGTCACGGATTTCCGCTTTGGGACAATCCCTGTGAAGCTGTACCAACCCAAGGCATCCACCTGCACCCTGAAGCCTGGCATCGTGTACTACCA--------------------------------------CGGTGGCGGGGGCGTCATGGGGAGTTTGAGTAAGAACCATTTTCTCAGACC	GCTCAGAATCTGTTCTATGCCCCAATTTTTCTGTTTCATGCAAGATCTGCCTCCGCTAAAGTATGACCCCGATGTTGTGGTCACGGATTTCCGCTTTGGGACAATCCCTGTGAAGCTGTACCAACCCAAGGCATCCACCTGCACCCTGAAGCCTGGCATCGTGTACTACCATAACCCTAACCCTAACCCTAACCCTAACCCTAACCCTACGGTGGCGGGGGCGTCATGGGGAGTTTGAGTAAGAACCATTTTCTCAGACC	171	171	TAACCCTAACCCTAACCCTAACCCTAACCCTAACCCTA	0	0	0	False	False	None	False	None	0	0	0.019692792437967704	NotSpecified
1	GCTCAGAATCTGTTCTATGCCCCAATTTTTCTGTTTCATGCAAGATCTGCCTCCGCTAAAGTATGACCCCGATGTTGTGGTCACGGATTTCCGCTTTGGGACAATCCCTGTGAAGCTGTACCAACCCAAGGCATCCACCTGCACCCTGAAGCCTGGCATCGTGTACTACCA--CGGTGGCGGGGGCGTCATGGGGAGTTTGAGTAAGAACCATTTTCTCAGACC	GCTCAGAATCTGTTCTATGCCCCAATTTTTCTGTTTCATGCAAGATCTGCCTCCGCTAAAGTATGACCCCGATGTTGTGGTCACGGATTTCCGCTTTGGGACAATCCCTGTGAAGCTGTACCAACCCAAGGCATCCACCTGCACCCTGAAGCCTGGCATCGTGTACTACCACTCGGTGGCGGGGGCGTCATGGGGAGTTTGAGTAAGAACCATTTTCTCAGACC	171	171	CT	0	0	0	False	False	None	False	None	0	0	0.019692792437967704	NotSpecified
1	GCTCAGAATCTGTTCTATGCCCCAATTTTTCTGTTTCATGCAAGATCTGCCTCCGCTAAAGTATGACCCCGATGTTGTGGTCACGGATTTCCGCTTTGGGACAATCCCTGTGAAGCTGTACCAACCCAAGGCATCCACCTGCACCCTGAAGCCTGGCATCGTGTACTACCA-----------------------------------------------CGGTGGCGGGGGCGTCATGGGGAGTTTGAGTAAGAACCATTTTCTCAGACC	GCTCAGAATCTGTTCTATGCCCCAATTTTTCTGTTTCATGCAAGATCTGCCTCCGCTAAAGTATGACCCCGATGTTGTGGTCACGGATTTCCGCTTTGGGACAATCCCTGTGAAGCTGTACCAACCCAAGGCATCCACCTGCACCCTGAAGCCTGGCATCGTGTACTACCAATATTACGGTACCGAGCACTATCGATACAATATGTGTCATACGGACACGGTGGCGGGGGCGTCATGGGGAGTTTGAGTAAGAACCATTTTCTCAGACC	171	171	ATATTACGGTACCGAGCACTATCGATACAATATGTGTCATACGGACA	0	0	0	False	False	None	False	None	0	0	0.019692792437967704	NotSpecified
1	GCTCAGAATCTGTTCTATGCCCCAATTTTTCTGTTTCATGCAAGATCTGCCTCCGCTAAAGTATGACCCCGATGTTGTGGTCACGGATTTCCGCTTTGGGACAATCCCTGTGAAGCTGTACCAACCCAAGGCATCCACCTGCACCCTGAAGCCTGGCATCGTGTACTACCACGGTGGCGGGGGCGTCATGGGGAGTTTGAGTAAGAACCATTTTCTCAGACC	GCTCAGAATCTGTTCTATGCCCCAATTTTTCTGTTTCATGCAAGATCTGCCTCCGCTAAAGTATGACCCCGATGTTGTGGTCACGGATTTCCGCTTTGGGACAATCCCTGTGAAGCTGTACCAACCCAAGGCATCCACCTGCACCCTGAAGCCTGGCATCGTGTACTACCATGGTGGCGGGGGCGTCATGGGGAGTTTGAGTAAGAACCATTTTCTCAGACC	0	0	0	0	0	0	False	False	None	False	None	171	T	0.019692792437967704	NotSpecified
1	GCTCAGAATCTGTTCTATGCCCCAATTTTTCTGTTTCATGCAAGATCTGCCTCCGCTAAAGTATGACCCCGATGTTGTGGTCACGGATTTCCGCTTTGGGACAATCCCTGTGAAGCTGTACCAACCCAAGGCATCCACCTGCACCCTGAAGCCTGGCATCGTGTACTACCA--------------------------------------------------CGGTGGCGGGGGCGTCATGGGGAGTTTGAGTAAGAACCATTTTCTCAGACC	GCTCAGAATCTGTTCTATGCCCCAATTTTTCTGTTTCATGCAAGATCTGCCTCCGCTAAAGTATGACCCCGATGTTGTGGTCACGGATTTCCGCTTTGGGACAATCCCTGTGAAGCTGTACCAACCCAAGGCATCCACCTGCACCCTGAAGCCTGGCATCGTGTACTACCAATTACGGTACCGAGCACTATCGATACAATAATGTGTCATACGGACACGTGCGGTGGCGGGGGCGTCATGGGGAGTTTGAGTAAGAACCATTTTCTCAGACC	171	171	ATTACGGTACCGAGCACTATCGATACAATAATGTGTCATACGGACACGTG	0	0	0	False	False	None	False	None	0	0	0.019692792437967704	NotSpecified
1	GCTCAGAATCTGTTCTATGCCCCAATTTTTCTGTTTCATGCAAGATCTGCCTCCGCTAAAGTATGACCCCGATGTTGTGGTCACGGATTTCCGCTTTGGGACAATCCCTGTGAAGCTGTACCAACCCAAGGCATCCACCTGCACCCTGAAGCCTGGCATCGTGTACTACCA-CGGTGGCGGGGGCGTCATGGGGAGTTTGAGTAAGAACCATTTTCTCAGACC	GCTCAGAATCTGTTCTATGCCCCAATTTTTCTGTTTCATGCAAGATCTGCCTCCGCTAAAGTATGACCCCGATGTTGTGGTCACGGATTTCCGCTTTGGGACAATCCCTGTGAAGCTGTACCAACCCAAGGCATCCACCTGCACCCTGAAGCCTGGCATCGTGTACTACCAGCGGCGGCGGGGGCGTCATGGGGAGTTTGAGTAAGAACCATTTTCTCAGACC	171	171	G	0	0	0	False	False	None	False	None	174	C	0.019692792437967704	NotSpecified
1	GCTCAGAATCTGTTCTATGCCCCAATTTTTCTGTTTCATGCAAGATCTGCCTCCGCTAAAGTATGACCCCGATGTTGTGGTCACGGATTTCCGCTTTGGGACAATCCCTGTGAAGCTGTACCAACCCAAGGCATCCACCTGCACCCTGAAGCCTGGCATCGTGTACTACCACGGTGGCGGGGGCGTCATGGGGAGTTTGAGTAAGAACCATTTTCTCAGACC	GCTCAGAATCTGTTCTATGCCCCAATTTTTCTGTTTCATGCAAGATCTGCCTCCGCTAAAGTATGACCCCGATGTTGTGGTCACGGATTTCCGCTTTGGGACAATCCCAG---------------------------------------------------------------GTGGCGGGGGCGTCATGGGGAGTTTGAGTAAGAACCATTTTCTCAGACC	0	0	0	110	173	TGAAGCTGTACCAACCCAAGGCATCCACCTGCACCCTGAAGCCTGGCATCGTGTACTACCACG	False	False	None	False	None	0	0	0.019692792437967704	NotSpecified
1	GCTCAGAATCTGTTCTATGCCCCAATTTTTCTGTTTCATGCAAGATCTGCCTCCGCTAAAGTATGACCCCGATGTTGTGGTCACGGATTTCCGCTTTGGGACAATCCCTGTGAAGCTGTACCAACCCAAGGCATCCACCTGCACCCTGAAGCCTGGCATCGTGTACTACCA-CGGTGGCGGGGGCGTCATGGGGAGTTTGAGTAAGAACCATTTTCTCAGAC-C	GCTCAGAATCTGTTCTATGCCCCAATTTTTCTGTTTCATGCAAGATCTGCCTCCGCTAAAGTATGACTCCGATGTTGTGGTCACGGATTTCCGCTTTGGGACAATCCCTGTGAAGCTGTACCAACCCAAGGCATCCACCTGCACCCTGAAGCCTGGCATCGTGTACTACCAGCGATGGCGGGAGCGTCATGGGGAGTTTGAATAAGGACCATTTTCGCAGACG-	171	171	G	0	0	0	False	False	None	False	None	173	A	0.019692792437967704	NotSpecified
1	GCTCAGAATCTGTTCTATGCCCCAATTTTTCTGTTTCATGCAAGATCTGCCTCCGCTAAAGTATGACCCCGATGTTGTGGTCACGGATTTCCGCTTTGGGACAATCCCTGTGAAGCTGTACCAACCCAAGGCATCCACCTGCACCCTGAAGCCTGGCATCGTGTACTACCA-CGGTGGCGGGGGCGTCATGGGGAGTTTGAGTAAGAACCATTTTCTCAGACC	GCTCAGAATCTGTTCTATGCCCCAATTTTTCTGTTTCATGCAAGATCTGCCTCCGCTAAAGTATGACCCCGATGTTGTGGTCACGGATTTCCGCTTTGGGACAATCCCTGTGAAGCTGTACCAACCCAAGGCATCCACCTGCACCCTGAAGCCTGGCATCGTGTACTACCCCCGGTGGCGGGGGCGTCATGGGGAGTTTGAGTAAGAACCATTTTCTCAGACC	171	171	C	0	0	0	False	False	None	False	None	170	C	0.019692792437967704	NotSpecified
1	GCTCAGAATCTGTTCTATGCCCCAATTTTTCTGTTTCATGCAAGATCTGCCTCCGCTAAAGTATGACCCCGATGTTGTGGTCACGGATTTCCGCTTTGGGACAATCCCTGTGAAGCTGTACCAACCCAAGGCATCCACCTGCACCCTGAAGCCTGGCATCGTGTACTACCACGGTGGCGGGGGCGTCATGGGGAGTTTGAGTAAGAACCATTTTCTCAGACC	GCTCAGAATCTGTTCTATGCCCCAATTTTTCTGTTTCATGCAAGATCTGCCTCCGCTAAAGTATGACCCCGATGTTGTGGTCACGGATTTCCGCTTTGGGACAATCCCTGTGAAGCTGTACCAACCCAAGGCATCCACCTGCACCCTGAAGCCTGGCATCGTGTACTACCAACGTGGCGGGGGCGTCATGGGGAGTTTGAGTAAGAACCATTTTCTCAGACC	0	0	0	0	0	0	False	False	None	False	None	171;172	A;C	0.019692792437967704	NotSpecified
1	GCTCAGAATCTGTTCTATGCCCCAATTTTTCTGTTTCATGCAAGATCTGCCTCCGCTAAAGTATGACCCCGATGTTGTGGTCACGGATTTCCGCTTTGGGACAATCCCTGTGAAGCTGTACCAACCCAAGGCATCCACCTGCACCCTGAAGCCTGGCATCGTGTACTACCA-CGGTGGCGGGGGCGTCATGGGGAGTTTGAGTAAGAACCATTTTCTCAGACC	GCTCAGAATCTGTTCTATGCCCCAATTTTTCTGTTTCATGCAAGATCTGCCTCCGCTAAAGTATGACCCCGATGTTGTGGTCACGGATTTCCGCTTTGGGACAATCCCTGTGAAGCTGTACCAACCCAAGGCATCCACCTGCACCCTGAAGCCTGGCATCGTGTACTACCACCAGTGGCGGGGGCGCCATGGGGAGTTTGAGTAAGAACCATTTTCTCAGACC	171	171	C	0	0	0	False	False	None	False	None	172	A	0.019692792437967704	NotSpecified
1	GCTCAGAATCTGTTCTATGCCCCAATTTTTCTGTTTCATGCAAGATCTGCCTCCGCTAAAGTATGACCCCGATGTTGTGGTCACGGATTTCCGCTTTGGGACAATCCCTGTGAAGCTGTACCAACCCAAGGCATCCACCTGCACCCTGAAGCCTGGCATCGTGTACTACCA-----CGGTGGCGGGGGCGTCATGGGGAGTTTGAGTAAGAACCATTTTCTCAGACC	GCTCAGAATCTGTTCTATGCCCCAATTTTTCTGTTTCATGCAAGATCTGCCTCCGCTAAAGTATGACCCCGATGTTGTGGTCACGGATTTCCGCTTTGGGACAATCCCTGCGAAGCTGTACCAACCCAAGGCATCCACCTGCACCCTGAAGCCTGGCATCGTGTACCACCACTACACGGTGGCGGGGGCGTCATGGGGAGTTTGAGTAAGAACCATTTTCTCAGACC	171	171	CTACA	0	0	0	False	False	None	False	None	166	C	0.019692792437967704	NotSpecified
1	GCTCAGAATCTGTTCTATGCCCCAATTTTTCTGTTTCATGCAAGATCTGCCTCCGCTAAAGTATGACCCCGATGTTGTGGTCACGGATTTCCGCTTTGGGACAATCCCTGTGAAGCTGTACCAACCCAAGGCATCCACCTGCACCCTGAA-------------------------GCCTGGCATCGTGTACT---ACCAC---------------GGTGGCGGGGGCGTCATGGGGAGTTTGAGTAAGAACCATTTTCTCAGACC	GCTCAGAATCTGTTCTATGCCCCAATTTTTCTGTTTCATGCAAGATCTGCCTCCGCTAAAGTATGACCCCGATGTTGTGGTCACGGATTTCCGCTTTGGGACAATCCCTGTGAAGCTGTACCAACCCAAGGCATCCACCTGCACCCTGAAGGTGTCAGGAGAGTGGGTTGAGAGGGGCTGGC-TGGTG--CTGTGGCCACCTGGGCCTGCATGGGAGTGGCGGGGGCGTCATGGGGAGTTTGAGTAAGAACCATTTTCTCAGACC	167;172	167;172	GTG;CTGGGCCTGCATGGG	163	165	TA	False	False	None	False	None	167;172	G;A	0.019692792437967704	NotSpecified
1	GCTCAGAATCTGTTCTATGCCCCAATTTTTCTGTTTCATGCAAGATCTGCCTCCGCTAAAGTATGACCCCGATGTTGTGGTCACGGATTTCCGCTTTGGGACAATCCCTGTGAAGCTGTACCAACCCAAGGCATCCACCTGCACCCTGAAGCCTGGCATCGTGTACTACCA-CGGTGGCGGGGGCGTCATGGGGAGTTTGAGTAAGAACCATTTTCTCAGACC	GCTCAGAATCTGTTCTATGCCCCAATTTTTCTGTTTCATGCAAGATCTGCCTCCGCTAAAGTATGACCCCGATGTTGTGGTCACGGATTTCCGCTTTGGGACAATCCCTGTGAAGCTGTACCAACCCAAGGCATCCACCTGCACCCTGAAGCCTGGCATCGTGTACTACCACCGGTGGC-GGGGCGTCATGGGGAGTTTGAGTAAGAACCATTTTCTCAGACC	171	171	C	178	179	G	False	False	None	False	None	0	0	0.019692792437967704	NotSpecified
1	GCTCAGAATCTGTTCTATGCCCCAATTTTTCTGTTTCATGCAAGATCTGCCTCCGCTAAAGTATGACCCCGATGTTGTGGTCACGGATTTCCGCTTTGGGACAATCCCTGTGAAGCTGTACCAACCCAAGGCATCCACCTGCACCCTGAAGCCTGGCATCGTGTACTACCACGGTGGCGGGGGCGTCATGGGGAGTTTGAGTAAGAACCATTTTCTCAGACC	GCTCAGAATCTGTTCTATGCCCCAATTTTTCTGTTTCATGCAAGATCTGCCTCCGCTAAAGTATGACCCTGATGTTGTGGTCACGGATTTCCGCTTTGGGACAATCCCTGTGAAGCTGTACCAACCCAAGGCATCCACCTGCACCCTGAAGCCTGGCATCGTGTACTATCACGGTGGCGGGGGCGTCATGGGGAGTTTGAGTAAGAACCATTTTCTCAGACC	0	0	0	0	0	0	False	False	None	False	None	168	T	0.019692792437967704	NotSpecified
1	GCTCAGAATCTGTTCTATGCCCCAATTTTTCTGTTTCATGCAAGATCTGCCTCCGCTAAAGTATGACCCCGATGTTGTGGTCACGGATTTCCGCTTTGGGACAATCCCTGTGAAGCTGTACCAACCCAAGGCATCCACCTGCACCCTGAAGCCTGGCATCGTGTACTACCA----------------------------------------------------------CGGTGGCGGGGGCGTCATGGGGAGTTTGAGTAAGAACCATTTTCTCAGACC	GCTCAGAATCTGTTCTATGCCCCAATTTTTCTGTTTCATGCAAGATCTGCCTCCGCTAAAGTATGACCCCGATGTTGTGGTCACGGATTTCCGCTTTGGGACAATCCCTGTGAAGCTGTACCAACCCAAGGCATCCACCTGCACCCTGAAGCCTGGCATCGTGTACTACCACGTGTCCGTATGACACATATTGTATCGATAGTGCTCGGTACCGTAATATTACCACACCCGGTGGCGGGGGCGTCATGGGGAGTTTGAGTAAGAACCATTTTCTCAGACC	171	171	CGTGTCCGTATGACACATATTGTATCGATAGTGCTCGGTACCGTAATATTACCACACC	0	0	0	False	False	None	False	None	0	0	0.019692792437967704	NotSpecified
1	GCTCAGAATCTGTTCTATGCCCCAATTTTTCTGTTTCATGCAAGATCTGCCTCCGCTAAAGTATGACCCCGATGTTGTGGTCACGGATTTCCGCTTTGGGACAATCCCTGTGAAGCTGTACCAACCCAAGGCATCCACCTGCACCCTGAAGCCTGGCATCGTGTACTACCA--CGGTGGCGGGGGCGTCATGGGGAGTTTGAGTAAGAACCATTTTCTCAG---ACC	GCTCAGAATCTGTTCTATGCCCCAATTTTTCTGTTTCATGCAAGATCAGCCTCCGCTAAAGTATGACCCCGATGTTGTGGTCACGGATTTCCGCTTTGGGACAATCCCTGTGAAGCTGTACCAACCCAAGGCATCCACCTGCACCCTGAAGCCTGGCATCTTGTACTTCCACACGGTGGCGGGGGCGTCATGGGGAGTTTGAGTAAGAACCATTTTCTCAGTCC---	171	171	CA	0	0	0	False	False	None	False	None	167	T	0.019692792437967704	NotSpecified
1	GCTCAGAATCTGTTCTATGCCCCAATTTTTCTGTTTCATGCAAGATCTGCCTCCGCTAAAGTATGACCCCGATGTTGTGGTCACGGATTTCCGCTTTGGGACAATCCCTGTGAAGCTGTACCAACCCAAGGCATCCACCTGCACCCTGAAGCCTGGCATCGTGTACTACCA--CGGTGGCGGGGGCGTCATGGGGAGTTTGAGTAAGAACCATTTTCTCAGACC	GCTCAGAATCTGTTCTATGCCCCCATTTTTCTGTTTCATGCAAGATCTGCCTCCGCTAAAGTATGACCCCGATGTTGTGGTCACGGATTTCCGCTTTGGGACAATCCCTGTGAAGCTGTACCAACCCAAGGCAACCTCCTGCACCCTGAAGCCTGGCATCGTGTACTACCACACGATGGCGGGGGCGTCAGGGGGAGTTTGAGTAAGAACCATTTTCTCAGACC	171	171	CA	0	0	0	False	False	None	False	None	173	A	0.019692792437967704	NotSpecified
1	GCTCAGAATCTGTTCTATGCCCCAATTTTTCTGTTTCATGCAAGATCTGCCTCCGCTAAAGTATGACCCCGATGTTGTGGTCACGGATTTCCGCTTTGGGACAATCCCTGTGAAGCTGTACCAACCCAAGGCATCCACCTGCACCCTGAAGCCTGGCATCGTGTACTACCA---------CGGTGGCGGGGGCGTCATGGGGAGTTTGAGTAAGAACCATTTTCTCAGACC	GCTCAGAATCTGTTCTATGCCCCAATTTTTCTGTTTCATGCAAGATCTGCCTCCGCTAAAGTATGACCCCGATGTTGTGGTCACGGATTTCCGCTTTGGGACAATCCCTGTGAAGCTGTACCAACCCAAGGCATCCACCTGCACCCTGAAGCCTGGCATCGTGTACTACCACGTGTCATACGGTGGCGGGGGCGTCATGGGGAGTTTGAGTAAGAACCATTTTCTCAGACC	171	171	CGTGTCATA	0	0	0	False	False	None	False	None	0	0	0.019692792437967704	NotSpecified
1	GCTCAGAATCTGTTCTATGCCCCAATTTTTCTGTTTCATGCAAGATCTGCCTCCGCTAAAGTATGACCCCGATGTTGTGGTCACGGATTTCCGCTTTGGGACAATCCCTGTGAAGCTGTACCAACCCAAGGCATCCACCTGCACCCTGAAGCCTGGCATCGTGTACTACCA----CGGTGGCGGGGGCGTCATGGGGAGTTTGAGTAAGAACCATTTTCTCAGACC	GCTCAGAATCTGTTCTATGCCCCAATTTTTCTGTTTCATGCAAGATCTGCCTCCGCTAAAGTATGACCCCGATGTTGTGGTCACGGATTTCCGCTTTGGGACAATCCCTGTGAAGCTGTACCAACCCAAGGCATCCACCTGCACCCTGAAGCCTGGCATCGTGTACTACCACACACGGTGGCGGGGGCGTCATGGGGAGTTTGAGTAAGAACCATTTTCTCAGACC	171	171	CACA	0	0	0	False	False	None	False	None	0	0	0.019692792437967704	NotSpecified
1	GCTCAGAATCTGTTCTATGCCCCAATTTTTCTGTTTCATGCAAGATCTGCCTCCGCTAAAGTATGACCCCGATGTTGTGGTCACGGATTTCCGCTTTGGGACAATCCCTGTGAAGCTGTACCAACCCAAGGCATCCACCTGCACCCTGAAGCCTGGCATCGTGTACTACCACGGTGGCGGGGGCGTCATGGGGAGTTTGAGTAAGAACCATTTTCTCAGACC	GCTCAGAATCTGTTCTATGCCCCAATTTTTCTGTTTCATGCAAGATCTGCCTCCGCTAAAGTATGACCCCGATGTTGTGGTCACGGATTTCCGCTTTGGGACAATCCCTGTGAAGCTGTACCAACCCAAGGCATCCACCTGCACCCTGAAGCCTGGCATCGTGTACTACCACGGCGGCGGGGGCGTCATGGGGAGTTTGAGTAAGAACCATTTTCTCAGACC	0	0	0	0	0	0	False	False	None	False	None	174	C	0.019692792437967704	NotSpecified
1	GCTCAGAATCTGTTCTATGCCCCAATTTTTCTGTTTCATGCAAGATCTGCCTCCGCTAAAGTATGACCCCGATGTTGTGGTCACGGATTTCCGCTTTGGGACAATCCCTGTGAAGCTGTACCAACCCAAGGCATCCACCTGCACCCTGAAGCCTGGCATCGTGTACTACCACGGTGGCGGGGGCGTCATGGGGAGTTTGAGTAAGAACCATTTTCTCAGACC	GCTCAGAATCTGTTCTATGCCCCAATTTTTCTGTTTCATGCAAGATCTGCCTCCGCTAAAGTATGACCCCGATGTTGTGGTCACGGATTTCCGCTTTGGGACAATCCCTGTGAAGCTGTACCAACCCAAGGCATCCACCTGCACCCTGAAGGCTGGCATAGGGTACTACCACGGGGGCGGGGGCGTCATGGGGAGTTTGAGTAAGAACCATTTTCTCAGACC	0	0	0	0	0	0	False	False	None	False	None	174	G	0.019692792437967704	NotSpecified
1	GCTCAGAATCTGTTCTATGCCCCAATTTTTCTGTTTCATGCAAGATCTGCCTCCGCTAAAGTATGACCCCGATGTTGTGGTCACGGATTTCCGCTTTGGGACAATCCCTGTGAAGCTGTACCAACCCAAGGCATCCACCTGCACCCTGAAGCCTGGCATCGTGTACTACCA--CGGTGGCGGGGGCGTCATGGGGAGTTTGAGTAAGAACCATTTTCTCAGACC	GCTCAGAATCTGTTCTATGCCCCAATTTTTCTGTTTCATGCAAGATCTGCCTCCGCTAAAGTATGACCCCGATGTTGTGGTCACGGATTTCCGCTTTGGGACAATCCCTGTGAAGCTGTACCAACCCAAGGCATCCACCTGCACCCTGAAGCCTGTCATCGTGTACTCCCCCCCGGTGGCGGGGGCGTCATGGGGAGTTTGAGTAAGAACCATTTTCTCAGACC	171	171	CC	0	0	0	False	False	None	False	None	167;170	C;C	0.019692792437967704	NotSpecified
1	GCTCAGAATCTGTTCTATGCCCCAATTTTTCTGTTTCATGCAAGATCTGCCTCCGCTAAAGTATGACCCCGATGTTGTGGTCACGGATTTCCGCTTTGGGACAATCCCTGTGAAGCTGTACCAACCCAAGGCATCCACCTGCACCCTGAAGCCTGGCATCGTGTACTACCA---CGGTGGCGGGGGCGTCATGGGGAGTTTGAGTAAGAACCATTTTCTCAGACC	GCTCAGAATCTGTTCTATGCCCCAATTTTTCTGTTTCATGCAAGATCTGCCTCCGCTAAAGTATGACCCCGATGTTGTGGTCACGGATTTCCGCTTTGGGACAATCCCTGTGAAGCTGTACCAACCCAAGGCATCCACCTGCACCCTGAAGCCTGGCATCGTGTACTACCACCACGGTGGCGGGGGCGTCATGGGGAGTTTGAGTAAGAACCATTTTCTCAGACC	171	171	CCA	0	0	0	False	False	None	False	None	0	0	0.019692792437967704	NotSpecified
1	GCTCAGAATCTGTTCTATGCCCCAATTTTTCTGTTTCATGCAAGATCTGCCTCCGCTAAAGTATGACCCCGATGTTGTGGTCACGGATTTCCGCTTTGGGACAATCCCTGTGAAGCTGTACCAACCCAAGGCATCCACCTGCACCCTGAAGCCTGGCATCGTGTACTACCACGGTGGCGGGGGCGTCATGGGGAGTTTGAGTAAGAACCATTTTCTCAGACC	GCTCAGAATCTGTTCTATGCCCCAATTTTTCTGTTTCATGCAAGATCTGCCTCCGCTAAAGTATGACCCCGATGTTGTGGTCACGGATTTCCGCTTTGGG--------------------------------------------------------------------------TGGCGGGGGCGTCATGGGGGGTTTGAGTAAGAACCATTTTCTCAGACC	0	0	0	100	174	ACAATCCCTGTGAAGCTGTACCAACCCAAGGCATCCACCTGCACCCTGAAGCCTGGCATCGTGTACTACCACGG	False	False	None	False	None	0	0	0.019692792437967704	NotSpecified
1	GCTCAGAATCTGTTCTATGCCCCAATTTTTCTGTTTCATGCAAGATCTGCCTCCGCTAAAGTATGACCCCGATGTTGTGGTCACGGATTTCCGCTTTGGGACAATCCCTGTGAAGCTGTACCAACCCAAGGCATCCACCTGCACCCTGAAGCCTGGCATC----GT-----------GTACTACCA-----------------CGGTGGCGGGGGCGTCATGGGGAGTTTGAGTAAGAACCATTTTCTCAGACC	GCTCAGAATCTGTTCTATGCCCCAATTTTTCTGTTTCATGCAAGATCTGCCTCCGCTAAAGTATGACCCCGATGTTGTGGTCACGGATTTCCGCTTTGGGACAATCCCTGTGAAGCTGTACCAACCCAAGGCATCCACCTGCACCCTGAAGCCTGGCATCTGGGGTCTTCAGGGGCAGTCCTACCCCCGCAATTTCACTAGGCCGGTGGCGGGGGCGTCATGGGGAGTTTGAGTAAGAACCATTTTCTCAGACC	171	171	CCGCAATTTCACTAGGC	0	0	0	False	False	None	False	None	164;170	C;C	0.019692792437967704	NotSpecified
1	GCTCAGAATCTGTTCTATGCCCCAATTTTTCTGTTTCATGCAAGATCTGCCTCCGCTAAAGTATGACCCCGATGTTGTGGTCACGGATTTCCGCTTTGGGACAATCCCTGTGAAGCTGTACCAACCCAAGGCATCCACCTGCACCCTGAAGCCTGGCATCGTGTACTACCA--CGGTGGCGGGGGCGTCATGGGGAGTTTGAGTAAGAACCATTTTCTCAGACC	GCTCAGAATCTGTTCTATGCCCCAATTTTTCTGTTTCATGCAAGATCTGCCTCCGCTAAAGTATGACCCCGATGTTGTGGTCACGGATTTCCGCTTTGGGACAATCCCTGTGAAGCTGTACCAACCCAAGGCATCCACCTGCACCCTGAAGCCTGGCATCGTGTACTCCCAATCGGGGGCGGGGGCGACATGGGGAGTTTGAGTAAGACCCATTTTCTCAGACC	171	171	AT	0	0	0	False	False	None	False	None	167;174	C;G	0.019692792437967704	NotSpecified
1	GCTCAGAATCTGTTCTATGCCCCAATTTTTCTGTTTCATGCAAGATCTGCCTCCGCTAAAGTATGACCCCGATGTTGTGGTCACGGATTTCCGCTTTGGGACAATCCCTGTGAAGCTGTACCAACCCAAGGCATCCACCTGCACCCTGAAGCCTGGCATCGTGTACTACCACGGTGGCGGGGGCGTCATGGGGAGTTTGAGTAAGAACCATTTTCTCAGACC	GCTCAGAATCTGTTCTATGCCCCAATTTTTCTGTTTCATGCAAGATCTGCCTCCGCTAAAGTATGACCCCGATGTTGTGGTCACGGATTTCCGCTTTGGGACAATCCCTGTGAAGC----------------------------------------------------CCCCGGTGGCGGGGGCGTCATGGGGAGCTTGAGTAAGAACCATTTTCTCAGACC	0	0	0	116	168	TGTACCAACCCAAGGCATCCACCTGCACCCTGAAGCCTGGCATCGTGTACTA	False	False	None	False	None	170	C	0.019692792437967704	NotSpecified
1	GCTCAGAATCTGTTCTATGCCCCAATTTTTCTGTTTCATGCAAGATCTGCCTCCGCTAAAGTATGACCCCGATGTTGTGGTCACGGATTTCCGCTTTGGGACAATCCCTGTGAAGCTGTACCAACCCAAGGCATCCACCTGCACCCTGAAGCCTGGCATCGTGTACTACCA--CGGTGGCGGGGGCGTCATGGGGAGTTTGAGTAAGAACCATTTTCTCAGACC	GCTCAGAATCTGTTCTATGCCCCAATTTTTCTGTTTCATGCAAGATCTGCCTCCGCTAAAGTATGACCCCGATGTTGTGGTCACGGATTTCCGCTTTGGGACAATCCCTGTGAAGCTGTACCAACCCAAGGCATCCACCTGCACCCTGAAGCCTGGCATCGTGTACTGCCAGACGGTGGCGGGGGCGTCATGGGGAGTTTGAGTAAGAACCATTTTCTCAGACC	171	171	GA	0	0	0	False	False	None	False	None	167	G	0.019692792437967704	NotSpecified
1	GCTCAGAATCTGTTCTATGCCCCAATTTTTCTGTTTCATGCAAGATCTGCCTCCGCTAAAGTATGACCCCGATGTTGTGGTCACGGATTTCCGCTTTGGGACAATCCCTGTGAAGCTGTACCAACCCAAGGCATCCACCTGCACCCTGAAGCCTGGCATCGTGTACTACCA----CGGTGGCGGGGGCGTCATGGGGAGTTTGAGTAAGAACCATTTTCTCAGACC	GCTCAGAATCTGTTCTATGCCCCAATTTTTCTGTTTCATGCAAGATCTGCCTCCGCTAAAGTATGACCCCGATGTTGTGGTCACGGATTTCCGCTTTGGGACAATCCCTGTGAAGCTGTACCAACCCAAGGCATCCACCTGCACCCTGAAGCCTGGCATCGTGTACTACCAAGCCCGGTGGCGGGGGCGTCATGGGGAGTTTGAGTAAGAACCATTTTCTCAGACC	171	171	AGCC	0	0	0	False	False	None	False	None	0	0	0.019692792437967704	NotSpecified
1	GCTCAGAATCTGTTCTATGCCCCAATTTTTCTGTTTCATGCAAGATCTGCCTCCGCTAAAGTATGACCCCGATGTTGTGGTCACGGATTTCCGCTTTGGGACAATCCCTGTGAAGCTGTACCAACCCAAGGCATCCACCTGCACCCTGAAGCCTGGCATCGTGTACTACCACGGTGGCGGGGGCGTCATGGGGAGTTTGAGTAAGAACCATTTTCTCAGACC	GCTCAGAATCTGTTCTATGCCCCAATTTTTCTGTTTCATGCAAGATCTGCCTCCGCTAAAGTATGACCCCGATGTTGTGGTCACGGATTTCCGCTTTGGGACAATCCCTGTGAAGCTGTACCAACCCAAGGCATCCACCTGCACCCTGAAGCCTGGCATCGTGTACTACGACGGTGGCGGGGGCGTCACGGGGAGTTTGAGTAAGAACCATTTTCTCAGACC	0	0	0	0	0	0	False	False	None	False	None	169	G	0.019692792437967704	NotSpecified
1	GCTCAGAATCTGTTCTATGCCCCAATTTTTCTGTTTCATGCAAGATCTGCCTCCGCTAAAGTATGACCCCGATGTTGTGGTCACGGATTTCCGCTTTGGGACAATCCCTGTGAAGCTGTACCAACCCAAGGCATCCACCTGCACCCTGAAGCCTGGCATCGTGTACTACCACGGTGGCGGGGGCGTCATGGGGAGTTTGAGTAAGAACCATTTTCTCAGACC	GCTCAGAATCTGTTCTATGCCCCAATTTTTCTGTTTCATGCAAGATCTGTCTCCGCTAAAGTATGACCCC-----------------------------------------------GTAC-------------------------------------------------ACGGTGGCGGGGGCGTCATGGGGAGTTTGAGTAAGAACCATTTTCTCAGACC	0	0	0	121	170	CAACCCAAGGCATCCACCTGCACCCTGAAGCCTGGCATCGTGTACTACC	False	False	None	False	None	0	0	0.019692792437967704	NotSpecified
1	GCTCAGAATCTGTTCTATGCCCCAATTTTTCTGTTTCATGCAAGATCTGCCTCCGCTAAAGTATGACCCCGATGTTGTGGTCACGGATTTCCGCTTTGGGACAATCCCTGTGAAGCTGTACCAACCCAAGGCATCCACCTGCACCCTGAAGCCTGGCATCGTGTACTACC------------ACGGTGGCGGGGGCGTCATGGGGAGTTTGAGTAAGAACCATTTTCTCAGACC	GCTCAGAATCTGTTCTATGCCCCAATTTTTCTGTTTCATGCAAGATCTGCCTCCGCTAAAGTATGACCCCGATGTTGTGGTCACGGATTTCCGCTTTGGGACAATCCCTGTGAAGCTGTACCAACCCAAGGCATCCACCTGCACCCTGAAGCCTGGCATCGTGTACTACGTGTGCATCGTGTACGGTGGCGGGGGCGTCATGGGGAGTTTGAGTAAGAACCATTTTCTCAGACC	170	170	TGTGCATCGTGT	0	0	0	False	False	None	False	None	169	G	0.019692792437967704	NotSpecified
1	GCTCAGAATCTGTTCTATGCCCCAATTTTTCTGTTTCATGCAAGATCTGCCTCCGCTAAAGTATGACCCCGATGTTGTGGTCACGGATTTCCGCTTTGGGACAATCCCTGTGAAGCTGTACCAACCCAAGGCATCCACCTGCACCCTGAAGCCTGGCATCGTGTACTACCA-CGGTGGCGGGGGCGTCATGGGGAGTTTGAGTAAGAACCATTTTCTCAGACC	GCTCAGAATCTGTTCTATGCCCCAATTTTTCTGTTTCATGCAAGATCTGCCTCCGCTAAAGTATGACCCCGATGTTGTGGTCACGGATTTCCGCTTTGGGACAATCCCTGTGAAGCTGTACCAACCCAAGGCATCCACCTGCACCCTGAAGCCTGGCATCGTGTATTGGCATCGGTGGCGGGGGCGTCATGGGGAGTTTGAGTAAGAACCATTTTCTCAGACC	171	171	T	0	0	0	False	False	None	False	None	165;167;168	T;G;G	0.019692792437967704	NotSpecified
1	GCTCAGAATCTGTTCTATGCCCCAATTTTTCTGTTTCATGCAAGATCTGCCTCCGCTAAAGTATGACCCCGATGTTGTGGTCACGGATTTCCGCTTTGGGACAATCCCTGTGAAGCTGTACCAACCCAAGGCATCCACCTGCACCCTGAAGCCTGGCATCGTGTACTACCA----CGGTGGCGGGGGCGTCATGGGGAGTTTGAGTAAGAACCATTTTCTCAGACC	GCTCAGAATCTGTTCTATGCCCCAATTTTTCTGTTTCAAGCAAGATCTGCCTCCGCTAAAGTATGACCCCGATGTTGTGGTCACGGATTTCCGCTTTGGGACAATCCCTGTGAAGCTGTACCAACCCAAGGCATCCACCTGCACCCTGAAGCCTGGCATCGTGTACTGACGCCTCCGGTGGCGGGGGCGTCATGGGGAGTTTGAGTAAGAACCATTTTCTCAGACC	171	171	CCTC	0	0	0	False	False	None	False	None	167;168;170	G;A;G	0.019692792437967704	NotSpecified
1	GCTCAGAATCTGTTCTATGCCCCAATTTTTCTGTTTCATGCAAGATCTGCCTCCGCTAAAGTATGACCCCGATGTTGTGGTCACGGATTTCCGCTTTGGGACAATCCCTGTGAAGCTGTACCAACCCAAGGCATCCACCTGCACCCTGAAGCCTGGCATCGTGTACTACCACGGTGGCGGGGGCGTCATGGGGAGTTTGAGTAAGAACCATTTTCTCAGACC	GCTCAGAATCTGTTCTATGCCCCAATTTTTCTGTTTCATGCAAGATCTGCCTCCGCTAAAGTATGACCCCGATGTTGTGGTCACGGATTTCCGCTTTGGGACAATCCCTGTGAAGCTGTACCAACCCAGGGCATCCACCTGCACCCTGAAGCCTGGCATCGTGTACTACTTTGGTGGCGGGGGCGTCATGGGGAGTTTGAGTAAGAACCATTTTCTCAGACC	0	0	0	0	0	0	False	False	None	False	None	169;170;171	T;T;T	0.019692792437967704	NotSpecified
1	GCTCAGAATCTGTTCTATGCCCCAATTTTTCTGTTTCATGCAAGATCTGCCTCCGCTAAAGTATGACCCCGATGTTGTGGTCACGGATTTCCGCTTTGGGACAATCCCTGTGAAGCTGTACCAACCCAAGGCATCCACCTGCACCCTGAAGCCTGGCATCGTGTACTACCA-CGGTGGCGGGGGCGTCATGGGGAGTTTGAGTAAGAACCATTTTCTCAGACC	GCTCAGAATCTGTTCTATGCCCCAATTTTTCTGTTTCATGCAAGATCTGCCTCCGCTAAAGTATGACCCCGATGTTGTGGTCACGGATTTCCGCTTTGGGACAATCCCTGTGAAGCTGTACCAACCCAAGGCATCCACCTGCACCCTGAAGCCTGGCATCGTGTAATACCAACGGTGGCGGGGGCGTCAAGGGGAGTTTGGGTAAGAAACATTTTCTCAGACC	171	171	A	0	0	0	False	False	None	False	None	165	A	0.019692792437967704	NotSpecified
1	GCTCAGAATCTGTTCTATGCCCCAATTTTTCTGTTTCATGCAAGATCTGCCTCCGCTAAAGTATGACCCCGATGTTGTGGTCACGGATTTCCGCTTTGGGACAATCCCTGTGAAGCTGTACCAACCCAAGGCATCCACCTGCACCCTGAAGCCTGGCATCGTGTACTACCA--------------------------------------------------CGGTGGCGGGGGCGTCATGGGGAGTTTGAGTAAGAACCATTTTCTCAGACC	GCTCAGAATCTGTTCTATGCCCCAATTTTTCTGTTTCATGCAAGATCTGCCTCCGCTAAAGTATGACCCCGATGTTGTGGTCACGGATTTCCGCTTTGGGACAATCCCTGTGAAGCTGTACCAACCCAAGGCATCCACCTGCACCCTGAAGCCTGGCATCGTGTACTACCAGTGCTCGGTACCGTAATATTCCCACCCCCTCTTGTTACTCTCATGCCCGCCGGTGGCGGGGGCGTCATGGGGAGTTTGAGTAAGAACCATTTTCTCAGACC	171	171	GTGCTCGGTACCGTAATATTCCCACCCCCTCTTGTTACTCTCATGCCCGC	0	0	0	False	False	None	False	None	0	0	0.019692792437967704	NotSpecified
1	GCTCAGAATCTGTTCTATGCCCCAATTTTTCTGTTTCATGCAAGATCTGCCTCCGCTAAAGTATGACCCCGATGTTGTGGTCACGGATTTCCGCTTTGGGACAATCCCTGTGAAGCTGTACCAACCCAAGGCATCCACCTGCACCCTGAAGCCTGGCATCGTGTACTACCA---CGGTGGCGGGGGCGTCATGGGGAGTTTGAGTAAGAACCATTTTCTCAGACC	GCTCAGAATCTGTTCTATGCCCCAATTTTTCTGTTTCATGCAAGATCTGCCTCCGCTAAAGTATGACCCCGATGTTGTGGTCACGGATTTCCGCTTTGGGACAATCCCTGTGAAGCTGTACCAACCCAAGGCATCCACCTGCACCCTGAAGCCTGGCATCGTGTACTACCAGTACGGTGGCGGGGGCGTCATGGGGAGTTTGAGTAAGAACCATTTTCTCAGACC	171	171	GTA	0	0	0	False	False	None	False	None	0	0	0.019692792437967704	NotSpecified
1	GCTCAGAATCTGTTCTATGCCCCAATTTTTCTGTTTCATGCAAGATCTGCCTCCGCTAAAGTATGACCCCGATGTTGTGGTCACGGATTTCCGCTTTGGGACAATCCCTGTGAAGCTGTACCAACCCAAGGCATCCACCTGCACCCTGAAGCCTGGCATCGTGTACTACCACGGTGGCGGGGGCGTCATGGGGAGTTTGAGTAAGAACCATTTTCTCAGACC	GCTCAGAATCTGTTCTATGCCCCAATTTTTCTGTTTCATGCAAGATCTGCCTCCGCTAAAGTATGACCCCGATGTTGTGGTCACGGATTTCCGCTTTGGGACAATCCCTGTGAAGCTG-------------------------------------------------------------GGGGCGTCATGGGGAGTTTGAGTAAGAACCATTTTCTCAGACC	0	0	0	118	179	TACCAACCCAAGGCATCCACCTGCACCCTGAAGCCTGGCATCGTGTACTACCACGGTGGCG	False	False	None	False	None	0	0	0.019692792437967704	NotSpecified
1	GCTCAGAATCTGTTCTATGCCCCAATTTTTCTGTTTCATGCAAGATCTGCCTCCGCTAAAGTATGACCCCGATGTTGTGGTCACGGATTTCCGCTTTGGGACAATCCCTGTGAAGCTGTACCAACCCAAGGCATCCACCTGCACCCTGAAGCCTGGCATCGTGTACTACCA-CGGTGGCGGGGGCGTCATGGGGAGTTTGAGTAAGAACCATTTTCTCAGACC	GCTCAGAATCTGTTCTATGCCCCAATTTTTCTGTTTCATGCAAGATCTGCCTCCGCTAAAGTATGACCCCGATGTTGTGGTCACGGATTTCCGCTTTGGGACAATCCCTGTGAAGCTGTACCAACCCAAGGCATCCACCTGCACCCTGAAGCCTGGCATCGTGTACTTCCAACGGTGGCGGGGGCGTCATGGGGAGTTTGAGTAAGAACCATTTTCTCAGACC	171	171	A	0	0	0	False	False	None	False	None	167	T	0.019692792437967704	NotSpecified
1	GCTCAGAATCTGTTCTATGCCCCAATTTTTCTGTTTCATGCAAGATCTGCCTCCGCTAAAGTATGACCCCGATGTTGTGGTCACGGATTTCCGCTTTGGGACAATCCCTGTGAAGCTGTACCAACCCAAGGCATCCACCTGCACCCTGAAGCCTGGCATCGTGTACTACCA-CGGTGGCGGGGGCGTCATGGGGAGTTTGAGTAAGAACCATTTTCTCAGACC	GCTCAGAATCTGTTCTATGCCCCAATTTTTCTGTTTCATGCAAGATCTGCCTCCGCTAAAGTATGACCCCGATGTTGTGGTCACGGATTTCCGCTTTGGGACAATCCCTGTGAAGCTGTACCAACCCAAGGCATCCACCTGCACCCTGAAGCCTGGCATCGTGTACTACAAACGGTGGCGGGGGCGTCATGGGGAGTTTGAGTAAGAACCATTTTCTCAGACC	171	171	A	0	0	0	False	False	None	False	None	169	A	0.019692792437967704	NotSpecified
1	GCTCAGAATCTGTTCTATGCCCCAATTTTTCTGTTTCATGCAAGATCTGCCTCCGCTAAAGTATGACCCCGATGTTGTGGTCACGGATTTCCGCTTTGGGACAATCCCTGTGAAGCTGTACCAACCCAAGGCATCCACCTGCACCCTGAAGCCTGGCATCGTGTACTACCACGGTGGCGGGGGCGTCATGGGGAGTTTGAGTAAGAACCATTTTCTCAGACC	GCTCAGAATCTGTTCTATGCCCCAATTTTTCTGTTTCATGCAAGATCTGCCTCCGCTAAAGTATGACCCCGATGTTGTGGTCACGGATTTCCGCTTTGGGACAATCCCTGTGAAGCTGTACCAACCCAAGGCATCCACCTGCACCCTGAAGCCTGACATCGTGTACTACCTCGGTGGCGAGGGCGTCATGGGGAGTTTGAGTAAGAACCATTTTCTCAGACC	0	0	0	0	0	0	False	False	None	False	None	170	T	0.019692792437967704	NotSpecified
1	GCTCAGAATCTGTTCTATGCCCCAATTTTTCTGTTTCATGCAAGATCTGCCTCCGCTAAAGTATGACCCCGATGTTGTGGTCACGGATTTCCGCTTTGGGACAATCCCTGTGAAGCTGTACCAACCCAAGGCATCCACCTGCACCCTGAAGCCTGGCATCGTGTACTACCA-CGGTGGCGGGGGCGTCATGGGGAGTTTGAGTAAGAACCATTTTCTCAGACC	GCTCAGAATCTGTTCTATGCCCCAATTTTTCTGTTTCATGCAAGATCTGCCTCCGCTAAAGTATGACCCCGATGTTGTGGTCACGGATTTCCGCTTTGGGACAATCCCTGTGAAGCTGTACCAACCCAAGGCATCCACCTGCACCCTGAAGCCTGGCATCGTGTACTACTAACGGTGGCGGGGGCGTCATGGGGAGTTTGAGTAAGAACCATTTTCTCAGACC	171	171	A	0	0	0	False	False	None	False	None	169	T	0.019692792437967704	NotSpecified
1	GCTCAGAATCTGTTCTATGCCCCAATTTTTCTGTTTCATGCAAGATCTGCCTCCGCTAAAGTATGACCCCGATGTTGTGGTCACGGATTTCCGCTTTGGGACAATCCCTGTGAAGCTGTACCAACCCAAGGCATCCACCTGCACCCTGAAGCCTGGCATCGTGTACTACCA-CGGTGGCGGGGGCGTCATGGGGAGTTTGAGTAAGAACCATTTTCTCAGACC	GCTCAGAATCTGTTCTATGCCCCAATTTTTCTGTTTCATGCAAGATCTGCCTCCGCTAAAGTATGACCCCGATGTTGTGGTCACGGATTTCCGCTTTGGGACAATCCCTGTGGAGCTGTACCAACCCAAGGCATCCACCTGCACCCTGAAGCCTGGCATCGTGTACTACAAATGGTGGCGGGGGCGTCATGGGGAGTTTGAGTAAGAACCATTTTCTCAGACC	171	171	A	0	0	0	False	False	None	False	None	169;171	A;T	0.019692792437967704	NotSpecified
1	GCTCAGAATCTGTTCTATGCCCCAATTTTTCTGTTTCATGCAAGATCTGCCTCCGCTAAAGTATGACCCCGATGTTGTGGTCACGGATTTCCGCTTTGGGACAATCCCTGTGAAGCTGTACCAACCCAAGGCATCCACCTGCACCCTGAAGCCTGGCATCGTGTACTACCA-CGGTGGCGGGGGCGTCATGGGGAGTTTGAGTAAGAACCATTTTCTCAGACC	GCTCAGAATCTGTTCTATGCCCCATTTTTTCTGTTTCATGCAAGATCTGCCTCCGCTAAAGTATGACCCCGATGTTGTGGTCACGGATTTCCGCTTTGGGACAATCCCTGTGAAGCTGTACCAACCCAAGGCATCCACCTGCACCCTGAAGCCTGGCATCGTGTACTACCAACGGTAGCGGGGGCGTCATGGGGAGTTTGAGTAAGAACCATTTTCTCAGACC	171	171	A	0	0	0	False	False	None	False	None	175	A	0.019692792437967704	NotSpecified
1	GCTCAGAATCTGTTCTATGCCCCAATTTTTCTGTTTCATGCAAGATCTGCCTCCGCTAAAGTATGACCCCGATGTTGTGGTCACGGATTTCCGCTTTGGGACAATCCCTGTGAAGCTGTACCAACCCAAGGCATCCACCTGCACCCTGAAGCCTGGCATCGTGTACTACCA-CGGTGGCGGGGGCGTCATGGGGAGTTTGAGTAAGAACCATTTTCTCAGACC	GCTCAGAATCTGTTCTATGCCCCAATTTTTCTGCTTCATGCAAGATCTGCCTCCGCTAAAGTATGACCCCGATGTTGTGGTCACGGATTTCCGCTTTGGGACAATCCCTGTGAAGCTGTACCAACCCAAGGCATCCACCTGCACCCTGAAGCCTTGCATCGTGTACTACCAACGGTGGCTGGGGCGTCATAGGGAGTTTGAGTAAGCCCCCTTTTCTCAGACC	171	171	A	0	0	0	False	False	None	False	None	178	T	0.019692792437967704	NotSpecified
1	GCTCAGAATCTGTTCTATGCCCCAATTTTTCTGTTTCATGCAAGATCTGCCTCCGCTAAAGTATGACCCCGATGTTGTGGTCACGGATTTCCGCTTTGGGACAATCCCTGTGAAGCTGTACCAACCCAAGGCATCCACCTGCACCCTGAAGCCTGGCATCGTGTACTACCA-------CGGTGGCGGGGGCGTCATGGGGAGTTTGAGTAAGAACCATTTTCTCAGACC	GCTCAGAATCTGTTCTATGCCCCAATTTTTCTGTTTCATGCAAGATCTGCCTCCGCTAAAGTATGACCCCGATGTTGTGGTCACGGATTTCCGCTTTGGGACAATCCCTGTGAAGCTGTACCAACCCAAGGCATCCACCTGCACCCTGAAGCCTGGCATCGTGTACTACCAGCCTATGCGGTGGCGGGGGCGTCATGGGGAGTTTGAGTAAGAACCATTTTCTCAGACC	171	171	GCCTATG	0	0	0	False	False	None	False	None	0	0	0.019692792437967704	NotSpecified
1	GCTCAGAATCTGTTCTATGCCCCAATTTTTCTGTTTCATGCAAGATCTGCCTCCGCTAAAGTATGACCCCGATGTTGTGGTCACGGATTTCCGCTTTGGGACAATCCCTGTGAAGCTGTACCAACCCAAGGCATCCACCTGCACCCTGAAGCCTGGCATCGTGTACTACCACGGTGGCGGGGGCGTCATGGGGAGTTTGAGTAAGAACCATTTTCTCAGACC	GCTCAGAATCTGTTCTATGCCCCAATTTTTCTGTTTCATGCAAGATCTGCCTCCGCTAAAGTATGACCCCGATGTTGTGGTCACGGATTTCCGCTTTGGGACAATCCCTGTGAAGCTG------------------------------------------------------GGTGGCGGGGGCGTCATGGGGAGTTTGAGTAAGAACCATTTTCTCAGACC	0	0	0	118	172	TACCAACCCAAGGCATCCACCTGCACCCTGAAGCCTGGCATCGTGTACTACCAC	False	False	None	False	None	0	0	0.019692792437967704	NotSpecified
1	GCTCAGAATCTGTTCTATGCCCCAATTTTTCTGTTTCATGCAAGATCTGCCTCCGCTAAAGTATGACCCCGATGTTGTGGTCACGGATTTCCGCTTTGGGACAATCCCTGTGAAGCTGTACCAACCCAAGGCATCCACCTGCACCCTGAAGCCTGGCATCGTGTACTACCACGGTGGCGGGGGCGTCATGGGGAGTTTGAGTAAGAACCATTTTCTCAGACC	GCTCAGAATCTGTTCTATGCCCCAATTTTTCTGTTTCATGCAAGATCTGCCTCCGCTAAAGTATGACCCCGATGTTGTGGTCACGGATTTCCGCTTTGGGACAATCCCTGTGAAGC--------------------------------------------------------------GGGGGCGTCATGGGGAGTTTGAGTAAGAACCATTTTCTCAGACC	0	0	0	116	178	TGTACCAACCCAAGGCATCCACCTGCACCCTGAAGCCTGGCATCGTGTACTACCACGGTGGC	False	False	None	False	None	0	0	0.019692792437967704	NotSpecified
1	GCTCAGAATCTGTTCTATGCCCCAATTTTTCTGTTTCATGCAAGATCTGCCTCCGCTAAAGTATGACCCCGATGTTGTGGTCACGGATTTCCGCTTTGGGACAATCCCTGTGAAGCTGTACCAACCCAAGGCATCCACCTGCACCCTGAAGCCTGGCATCGTGTACTACCA--CGGTGGCGGGGGCGTCATGGGGAGTTTGAGTAAGAACCATTTTCTCAGACC	GCTCAGAATCTGTTCTATGCCCCAATTTTTCTGTTTCATGCAAGATCTGCCTCCGCTAAAGTATGACCCCGATGTTGTGGTCACGGATTTCCGCTTTGGGACAATCCCTGTGAAGCTGTACCAACCCAAGGCATCCACCTGCACCCTGAAGCCTGGCATCGTGTACTGCCAACCGGTGGCGGGGGCGTCATGGGGAGTTTGAGTAAGAACCATTTTCTCAGACC	171	171	AC	0	0	0	False	False	None	False	None	167	G	0.019692792437967704	NotSpecified
1	GCTCAGAATCTGTTCTATGCCCCAATTTTTCTGTTTCATGCAAGATCTGCCTCCGCTAAAGTATGACCCCGATGTTGTGGTCACGGATTTCCGCTTTGGGACAATCCCTGTGAAGCTGTACCAACCCAAGGCATCCACCTGCACCCTGAAGCCTGGCATCGTGTACTACCA----CGGTGGCGGGGGCGTCATGGGGAGTTTGAGTAAGAACCATTTTCTCAGACC	GCTCAGAATCTGTTCTATGCCCCAATTTTTCTGTTTCATGCAAGATCTGCCTCCGCTAAAGTATGACCCCGATGTTGTGGTCACGGATTTCCGCTTTGGGACAATCCCTGTGAAGCTGTACCAACCCAAGGCATCCACCTGCACCCTGAAGCCTGGCATCGTGTACTACCAACGACGGTGGCGGGGGCGTCATGGGGAGTTTGAGTAAGAACCATTTTCTCAGACC	171	171	ACGA	0	0	0	False	False	None	False	None	0	0	0.019692792437967704	NotSpecified
1	GCTCAGAATCTGTTCTATGCCCCAATTTTTCTGTTTCATGCAAGATCTGCCTCCGCTAAAGTATGACCCCGATGTTGTGGTCACGGATTTCCGCTTTGGGACAATCCCTGTGAAGCTGTACCAACCCAAGGCATCCACCTGCACCCTGAAGCCTGGCATCGTGTACTACCA----------------------------------------------------CGGTGGCGGGGGCGTCATGGGGAGTTTGAGTAAGAACCATTTTCTCAGACC	GCTCAGAATCTGTTCTATGCCCCAATTTTTCTGTTTCATGCAAGATCTGCCTCCGCTAAAGTATGACCCCGATGTTGTGGTCACGGATTTCCGCTTTGGGACAATCCCTGTGAAGCTGTACCAACCCAAGGCATCCACCTGCACCCTGAAGCCTGGCATCGTGTGCTACCAGACAATCCCTGTGAAGCTGTACCAACCCAAGGCATCCACCTGCACCCTGAACCGGTGGCGGGGGCGTCATGGGGAGTTTGAGTAAGAACCATTTTCTCAGACC	171	171	GACAATCCCTGTGAAGCTGTACCAACCCAAGGCATCCACCTGCACCCTGAAC	0	0	0	False	False	None	False	None	164	G	0.019692792437967704	NotSpecified
1	GCTCAGAATCTGTTCTATGCCCCAATTTTTCTGTTTCATGCAAGATCTGCCTCCGCTAAAGTATGACCCCGATGTTGTGGTCACGGATTTCCGCTTTGGGACAATCCCTGTGAAGCTGTACCAACCCAAGGCATCCACCTGCACCCTGAAGCCTGGCATCGTGTACTACCACGGTGGCGGGGGCGTCATGGGGAGTTTGAGTAAGAACCATTTTCTCAGACC	GCTCAGAATCTGTTCTATGCCCCAATTTTTCTGTTTCATGCAAGATCTGCCTCCGCTAAAGTATGACCCCGATGTTGTGGTCACGGATTTCCGCTTTGGGACA----------------------------------------------------------------------------------------------CGAGTAAGAACCATTTTCTCAGACC	0	0	0	103	197	ATCCCTGTGAAGCTGTACCAACCCAAGGCATCCACCTGCACCCTGAAGCCTGGCATCGTGTACTACCACGGTGGCGGGGGCGTCATGGGGAGTT	False	False	None	False	None	0	0	0.019692792437967704	NotSpecified
1	GCTCAGAATCTGTTCTATGCCCCAATTTTTCTGTTTCATGCAAGATCTGCCTCCGCTAAAGTATGACCCCGATGTTGTGGTCACGGATTTCCGCTTTGGGACAATCCCTGTGAAGCTGTACCAACCCAAGGCATCCACCTGCACCCTGAAGCCTGGCATCGTGTACTACCACGGTGGCGGGGGCGTCATGGGGAGTTTGAGTAAGAACCATTTTCTCAGACC	GCTCAGAATCTGTTCTATGCCCCAATTTTTCTGTTTCATGCAAGATCTGCCTCCGCTAAAGTATGACCCCGATGTTGTGGTCACGGATTTCCGCTTTGGGACA---------------------------------------------AAGC--GTCATGGGG----ACAA----AGCGGGGGCGTCATGGGGAGTTTGAGTAAGAACCATTTTCTCAGACC	0	0	0	163;171	167;175	TACT;CGGT	False	False	None	False	None	169;175	A;A	0.019692792437967704	NotSpecified
1	GCTCAGAATCTGTTCTATGCCCCAATTTTTCTGTTTCATGCAAGATCTGCCTCCGCTAAAGTATGACCCCGATGTTGTGGTCACGGATTTCCGCTTTGGGACAATCCCTGTGAAGCTGTACCAACCCAAGGCATCCACCTGCACCCTGAAGCCTGGCATCGTGTACT---ACCA-CGGTGGCGGGGGCGTCATGGGGAGTTTGAGTAAGAACCATTTTCTCAGACC	GCTCAGAATCTGTTCTATGCCCCAATTTTTCTGTTTCATGCAAGATCTGCCTCCGCTAAAGTATGACCCCGATGTTGTGGTCACGGATTTCCGCTTTGGGACAATCCCTGTGAAGCTGTACCAACCCAAGGCATCCACCTGCACCCTGAAGCCTGGCATCGTGTACTGACGCCACCGGTGGCGGGGGCGTCATGGGGAGTTTGAGTAAGAACCATTTTCTCAGACC	167;171	167;171	GAC;C	0	0	0	False	False	None	False	None	167	G	0.019692792437967704	NotSpecified
1	GCTCAGAATCTGTTCTATGCCCCAATTTTTCTGTTTCATGCAAGATCTGCCTCCGCTAAAGTATGACCCCGATGTTGTGGTCACGGATTTCCGCTTTGGGACAATCCCTGTGAAGCTGTACCAACCCAAGGCATCCACCTGCACCCTGAAGCCTGGCATCGTGTACTACCACGGTGGCGGGGGCGTCATGGGGAGTTTGAGTAAGAACCATTTTCTCAGACC	GCTCAGAATCTGTTCTATGCCCCAATTTTTCTGTTTCATGCAAGATCTGCCTCCGCTAAAGTATGACCCCGATGTTGTGGTCACGGATTTCCGCTTTGGGACAATCCCTGTGAAGCTGTACCAACCCAAGGCATCCACCTGCACCCTGAAGCCTGGCATCGTGTGCTA--GCGGTGGCGGGGGCGTCATGGGGAGTTTGAGTAAGAACCATTTTCTCAGACC	0	0	0	168	170	CC	False	False	None	False	None	164;170	G;G	0.019692792437967704	NotSpecified
1	GCTCAGAATCTGTTCTATGCCCCAATTTTTCTGTTTCATGCAAGATCTGCCTCCGCTAAAGTATGACCCCGATGTTGTGGTCACGGATTTCCGCTTTGGGACAATCCCTGTGAAGCTGTACCAACCCAAGGCATCCACCTGCACCCTGAAGCCTGGCATCGTGTACTACCACGGTGGCGGGGGCGTCATGGGGAGTTTGAGTAAGAACCATTTTCTCAGACC	GCTCAGAATCTGTTCTATGCCCCAATTTTTCTGTTTCATGCAAGATCTGCCTCCGCTAAAGTATGACCCCGATGTTGTGGTCACGGATTTCCGCTTTGGGACAATCCCTGTGAAGCTGTACCAACCCAAGGCATCCACCTGCACCCTGAAGCCTGGCATC----------------------GCGTCATGGGGAGTTTGAGTAAGAACCATTTTCTCAGACC	0	0	0	160	182	GTGTACTACCACGGTGGCGGGG	False	False	None	False	None	0	0	0.019692792437967704	NotSpecified
1	GCTCAGAATCTGTTCTATGCCCCAATTTTTCTGTTTCATGCAAGATCTGCCTCCGCTAAAGTATGACCCCGATGTTGTGGTCACGGATTTCCGCTTTGGGACAATCCCTGTGAAGCTGTACCAACCCAAGGCATCCACCTGCACCCTGAAGCCTGGCATCGTGTACTACCACGGTGGCGGGGGCGTCATGGGGAGTTTGAGTAAGAACCATTTTCTCAGACC	GCTCAGAATCTGTTCTATGCCCCAATTTTTCTGTTTCATGCAAGATCTGCCTCCGCTAAAGTATGACCCCGATGTTGTGGTCACGGATTTCCGCTTTGGGACAATCCCTGTGAAGCTGTACCAACCCAAGGCATCCACCTGCACCCTGAAGCCTGGCATCGTGTACT---ACGGCGGCGGGGGCGTCATGGGGAGTTTGAGTAAGAACCATTTTCTCAGACC	0	0	0	167	170	ACC	False	False	None	False	None	174	C	0.019692792437967704	NotSpecified
1	GCTCAGAATCTGTTCTATGCCCCAATTTTTCTGTTTCATGCAAGATCTGCCTCCGCTAAAGTATGACCCCGATGTTGTGGTCACGGATTTCCGCTTTGGGACAATCCCTGTGAAGCTGTACCAACCCAAGGCATCCACCTGCACCCTGAAGCCTGGCATCGTGTACTACCACGGTGGCGGGGGCGTCATGGGGAGTTTGAGTAAGAACCATTTTCTCAGACC	GCTCAGAATCTGTTCTATGCCCCAATTTTTCTGTTTCATGCAAGATCTGCCTCCGCTAAAGTATGACCCCGACGTTGTGGTCACGGATTTCCGCTTTGGGACAATCCCTGTGAAGCTGTACCAACCCAAGGCATCCACCTGCACCCTGAAGCCTGGCATCGTGTACT---ACGGGGGCGGGGGCGTCATGGGGAGTTTGAGTAAGAACCATTTTCTCAGACC	0	0	0	167	170	ACC	False	False	None	False	None	174	G	0.019692792437967704	NotSpecified
1	GCTCAGAATCTGTTCTATGCCCCAATTTTTCTGTTTCATGCAAGATCTGCCTCCGCTAAAGTATGACCCCGATGTTGTGGTCACGGATTTCCGCTTTGGGACAATCCCTGTGAAGCTGTACCAACCCAAGGCATCCACCTGCACCCTGAAGCCTGGCATCGTGTACTACCACGGTGGCGGGGGCGTCATGGGGAGTTTGAGTAAGAACCATTTTCTCAGACC	GCTCAGAATCTGTTCTATGCCCCAATTTTTCTGTTTCATGCAAGATCTGCCTCCGCTAAAGTATGACCCCGATGTTGTGGTCACGGATTTCCGCTTTGGGACAATCCCTGTGAAGCTGTACCAACCCAAGGCATCCACCTGCACCCTGAAGCCTGGCATCGTGTACT-----GGTGGCGGGGGCGTCATGGGGAGTTTGAGTAAGAACCATTTTCTCAGACC	0	0	0	167	172	ACCAC	False	False	None	False	None	0	0	0.019692792437967704	NotSpecified
1	GCTCAGAATCTGTTCTATGCCCCAATTTTTCTGTTTCATGCAAGATCTGCCTCCGCTAAAGTATGACCCCGATGTTGTGGTCACGGATTTCCGCTTTGGGACAATCCCTGTGAAGCTGTACCAACCCAAGGCATCCACCTGCACCCTGAAGCCTGGCATCGTGTACTACCACGGTGGCGGGGGCGTCATGGGGAGTTTGAGTAAGAACCATTTTCTCAGACC	GCTCAGAATCTGTTCTATGCCCCAATTTTTCTGTTTCATGCAAGATCTGCCTCCGCTAAAGTATGACCCCGATGTTGTGGTCACGGATTTCCGCTTTGGGACAATCCCTGTGAAGCTGTACCAACCCAAGGCATCCACCTGCACCCTGAAGCCTGGCATCGTGTACT----------CGGGGGCGTCATGGGGAGTTTGAGTAAGAACCATTTTCTCAGACC	0	0	0	167	177	ACCACGGTGG	False	False	None	False	None	0	0	0.019692792437967704	NotSpecified
1	GCTCAGAATCTGTTCTATGCCCCAATTTTTCTGTTTCATGCAAGATCTGCCTCCGCTAAAGTATGACCCCGATGTTGTGGTCACGGATTTCCGCTTTGGGACAATCCCTGTGAAGCTGTACCAACCCAAGGCATCCACCTGCACCCTGAAGCCTGGCATCGTGTACTACCACGGTGGCGGGGGCGTCATGGGGAGTTTGAGTAAGAACCATTTTCTCAGACC	GCTCAGAATCTGTTCTATGCCCCAATTTTTCTGTTTCATGCAAGATCTGCCTCCGCTAAAGTATGACCCCGATGTTGTGGTCACGGATTTCCGCTTTGGGACAATCCCTGTGAAGCTGTACCAACCCAAGGCATCCACCTGCACCCTGAAGCCTGGCATCGTGTACT------------GGGGCGTCATGGGGAGTTTGAGTAAGAACCATTTTCTCAGACC	0	0	0	167	179	ACCACGGTGGCG	False	False	None	False	None	0	0	0.019692792437967704	NotSpecified
1	GCTCAGAATCTGTTCTATGCCCCAATTTTTCTGTTTCATGCAAGATCTGCCTCCGCTAAAGTATGACCCCGATGTTGTGGTCACGGATTTCCGCTTTGGGACAATCCCTGTGAAGCTGTACCAACCCAAGGCATCCACCTGCACCCTGAAGCCTGGCATCGTGTACTACCACGGTGGCGGGGGCGTCATGGGGAGTTTGAGTAAGAACCATTTTCTCAGACC	GCTCAGAATCTGTTCTATGCCCCAATTTTTCTGTTTCATGCAAGATCTGCCTCCGCTAAAGTATGACCCCGATGTTGTGGTCACGGATTTCCGCTTTGGGACAATCCCTGTGAAGCTGTACCAACCCAAGGCATCCACCTGCACCCTGAAGCCTGGCATCGTGTACT-------------GGGCGTCATGGGGAGTTTGAGTAAGAACCATTTTCTCAGACC	0	0	0	167	180	ACCACGGTGGCGG	False	False	None	False	None	0	0	0.019692792437967704	NotSpecified
1	GCTCAGAATCTGTTCTATGCCCCAATTTTTCTGTTTCATGCAAGATCTGCCTCCGCTAAAGTATGACCCCGATGTTGTGGTCACGGATTTCCGCTTTGGGACAATCCCTGTGAAGCTGTACCAACCCAAGGCATCCACCTGCACCCTGAAGCCTGGCATC---------GTGTACTACCACGGTGGCGGGGGCGTCATGGGGAGTTTGAGTAAGAACCATTTTCTCAGACC	GCTCAGAATCTGTTCTATACCCCAATTTTTCTGTTTCATGCAAGATCTGCCTCCGCTAAAGTATGACCCCGATGTTGTGGTCACGGATTTCCGCTTTGGGACAATCCCTGTGAAGCTGTA---------------------CAC---GATGCCAGGCTTCAGGGTGCAGGTGGATGCCCCCGGTGGCGGGGGCGTCATGGGGAGTTTGAGTAAGAACCATTTTCTCAGACC	0	0	0	0	0	0	False	False	None	False	None	163;165;166;167;170	G;T;G;C;C	0.019692792437967704	NotSpecified
1	GCTCAGAATCTGTTCTATGCCCCAATTTTTCTGTTTCATGCAAGATCTGCCTCCGCTAAAGTATGACCCCGATGTTGTGGTCACGGATTTCCGCTTTGGGACAATCCCTGTGAAGCTGTACCAACCCAAGGCATCCACCTGCACCCTGAAGCCTGGCATCGTGTACTACCACGGTGGCGGGGGCGTCATGGGGAGTTTGAGTAAGAACCA-TTTTCTCAGACC	GCTCAGAATCTGTTCTATGCCCCAATTTTTCTGTTTCATGCAAGATCTGCCTCCGCTAAAGTATGACCCCGATGTTGTGGTCACGGATTTCCGCTTTGGGACAATCCCTGTGAAGCTGTACCAACCCAAGGCATCCACCTGCACCCTGAAGCCTGGCGT---------------------GGGCGTCATGGGGAGTTTGAGTAAGAACCATTTTTCTCAGACC	0	0	0	159	180	CGTGTACTACCACGGTGGCGG	False	False	None	False	None	0	0	0.019692792437967704	NotSpecified
1	GCTCAGAATCTGTTCTATGCCCCAATTTTTCTGTTTCATGCAAGATCTGCCTCCGCTAAAGTATGACCCCGATGTTGTGGTCACGGATTTCCGCTTTGGGACAATCCCTGTGAAGCTGTACCAACCCAAGGCATCCACCTGCACCCTGAAGCCTGGCATCGTGTACTACCACGGTGGCGGGGGCGTCATGGGGAGTTTGAGTAAGAACCATTTTCTCAGACC	GCTCAGAATCTGTTCTATGCCCCAATTTTTCTGTTTCATGCAAGATCTGCCTCCGCT-AAGTATGACCCCGATGTTGTGGTCACGGATTTCCGCTTTGGGACAATCCCTGTGAAGCTGTACCAACCCAAGGCATCCACCTGCACCCTGAAGCCTGGCATCGTGTACT----------------CGTCATGGGGAGTTTGAGTAAGAACCATTTTCTCAGACC	0	0	0	167	183	ACCACGGTGGCGGGGG	False	False	None	False	None	0	0	0.019692792437967704	NotSpecified
1	GCTCAGAATCTGTTCTATGCCCCAATTTTTCTGTTTCATGCAAGATCTGCCTCCGCTAAAGTATGACCCCGATGTTGTGGTCACGGATTTCCGCTTTGGGACAATCCCTGTGAAGCTGTACCAACCCAAGGCATCCACCTGCACCCTGAAGCCTGGCATCGTGTACTACCACGGTGGCGGGGGCGTCATGGGGAGTTTGAGTAAGAACCATTTTCTCAGACC	GCTCAGAATCTGTTCTATGCCCCAATTTTTCTGTTTCATGCAAGATCTGCCTCCGCTAAAGTATGACCCCGATGTTGTGGTCACGGATTTCCGCTTTGGGACAATCCCTGTGAAGCTGTACCAACCCAAGGCATCCACCTGCACCCTGAAGCCTGGCATCGTGTACT--------------------ATGGGGAGTTTGAGTAAGAACCATTTTCTCAGACC	0	0	0	167	187	ACCACGGTGGCGGGGGCGTC	False	False	None	False	None	0	0	0.019692792437967704	NotSpecified
1	GCTCAGAATCTGTTCTATGCCCCAATTTTTCTGTTTCATGCAAGATCTGCCTCCGCTAAAGTATGACCCCGATGTTGTGGTCACGGATTTCCGCTTTGGGACAATCCCTGTGAAGCTGTACCAACCCAAGGCATCCACCTGCACCCTGAAGCCTGGCATCGTGTACTACCACGGTGGCGGGGGCGTCATGGGGAGTTTGAGTAAGAACCATTTTCTCAGACC	GCTCAGAATCTGTTCTATGCCCCAATTTTTCTGTTTCATGCAAGATCTGCCTCCGCTAAAGTATGACCCCGATGTTGTGGTCACGGATTTCCGCTTTGGGACAATCCCTGTGAAGCTGTACCAACCCAAGGCATCCACCTGCACCCTGAAGCCTGGCATCGTGTACTA-CTCGGTGGCGGGGGCGTCATGGGGAGTTTGAGTAAGAACCATTTTCTCAGACC	0	0	0	168	169	C	False	False	None	False	None	170	T	0.019692792437967704	NotSpecified
1	GCTCAGAATCTGTTCTATGCCCCAATTTTTCTGTTTCATGCAAGATCTGCCTCCGCTAAAGTATGACCCCGATGTTGTGGTCACGGATTTCCGCTTTGGGACAATCCCTGTGAAGCTGTACCAACCCAAGGCATCCACCTGCACCCTGAAGCCTGGCATCGTGTACTACCACGGTGGCGGGGGCGTCATGGGGAGTTTGAGTAAGAACCATTTTCTCAGACC	GCTCAGAATCTGTTCTATGCCCCAATTTTTCTGTTTCATGCAAGATCTGCCTCCGCTAAAGTATGACCCCGATGTTGTGGTCACGGATTTCCGCTTTGGGACAATCCCTGTGAAGCTGTACCAACCCAAGGCATCCACCTGCACCCTGAAGCCTGGCAT-------------GATGGCGGGGGCGTCATGGGGAGTTTGAGTAAGAACCATTTTCTCAGACC	0	0	0	159	172	CGTGTACTACCAC	False	False	None	False	None	173	A	0.019692792437967704	NotSpecified
1	GCTCAGAATCTGTTCTATGCCCCAATTTTTCTGTTTCATGCAAGATCTGCCTCCGCTAAAGTATGACCCCGATGTTGTGGTCACGGATTTCCGCTTTGGGACAATCCCTGTGAAGCTGTACCAACCCAAGGCATCCACCTGCACCCTGAAGCCTGGCATCGTGTACTACCACGGTGGCGGGGGCGTCATGGGGAGTTTGAGTAAGAACCATTTTCTCAG---ACC	GCTCAGAATCTGTTCTATGCCCCAATTTTTCTGTTTCATGCAAGATCTGCCTCCGCTAAAGTATGACCCCGATGTTGTGGTCACGGATTTCCGCTTTGGGACAATCCCTGTGAAGCTGTACCAACCCAAGGCATCCACCTGCACCCTGAAGCCTGGCATCGTGTACTA--TCGGTGGCGGGGGCGTCATGGGGAGTTTGAGTAAGAGCCATTTTCTCAGTCC---	0	0	0	168	170	CC	False	False	None	False	None	170	T	0.019692792437967704	NotSpecified
1	GCTCAGAATCTGTTCTATGCCCCAATTTTTCTGTTTCATGCAAGATCTGCCTCCGCTAAAGTATGACCCCGATGTTGTGGTCACGGATTTCCGCTTTGGGACAATCCCTGTGAAGCTGTACCAACCCAAGGCATCCACCTGCACCCTGAAGCCTGGCATCGTGTACTACCACGGTGGCGGGGGCGTCATGGGGAGTTTGAGTAAGAACCATTTTCTCAGACC	GCTCAGAATCTGTTCTATGCCCCAATTTTTCTGTTTCATGCAAGATCTGCCTCCGCTAAAGTATGACCCCGATGTTGTGGTCACGGATTTCCGCTTTGGGACAATCCCTGTGAAGCTGTACCAACCCAAGGCATCCACCTGCACCCTGAAGCCTGGCATC------------------------------GGGAGTTTGAGTAAGAACCATTTTCTCAGACC	0	0	0	160	190	GTGTACTACCACGGTGGCGGGGGCGTCATG	False	False	None	False	None	0	0	0.019692792437967704	NotSpecified
1	GCTCAGAATCTGTTCTATGCCCCAATTTTTCTGTTTCATGCAAGATCTGCCTCCGCTAAAGTATGACCCCGATGTTGTGGTCACGGATTTCCGCTTTGGGACAATCCCTGTGAAGCTGTACCAACCCAAGGCATCCACCTGCACCCTGAAGCCTGGCATCGTGTACTACCACGGTGGCGGGGGCGTCATGGGGAGTTTGAGTAAGAACCATTTTCTCAGACC	GCTCAGAATCTGTTCTATGCCCCAATTTTTCTGTTTCATGCAAGATCTGCCTCCGCTAAAGTATGACCCCGATGTTGTGGTCACGGATTTCCGCTTTGGGACAATCCCTGTGAAGCTGTACCAACCCAAGGCATCCACCTGCACCCTGAAGCCTGGCATCGTGTACTA--------GCGGGGGCGTCATGGGGAGTTTGAGTAAGAACCATTTTCTCAGACC	0	0	0	168	176	CCACGGTG	False	False	None	False	None	0	0	0.019692792437967704	NotSpecified
1	GCTCAGAATCTGTTCTATGCCCCAATTTTTCTGTTTCATGCAAGATCTGCCTCCGCTAAAGTATGACCCCGATGTTGTGGTCACGGATTTCCGCTTTGGGACAATCCCTGTGAAGCTGTACCAACCCAAGGCATCCACCTGCACCCTGAAGCCTGGCATCGTGTACTACCACGGTGGCGGGGGCGTCATGGGGAGTTTGAGTAAGAACCATTTTCTCAGACC	GCTCAGAATCTGTTCTATGCCCCAATTTTTCTGTTTCATGCAAGATCTGCCTCCGCTAAAGTATGACCCCGATGTTGTGGTCACGGATTTCCGCTTTGGGACAATCCCTGTGAAGCTGTACCAACCCAAGGCATCCACCTGCACCCTGAAGCCTGGCATCGTGTACTA---------------CGTCATGGGGAGTTTGAGTAAGAACCATTTTCTCAGACC	0	0	0	168	183	CCACGGTGGCGGGGG	False	False	None	False	None	0	0	0.019692792437967704	NotSpecified
1	GCTCAGAATCTGTTCTATGCCCCAATTTTTCTGTTTCATGCAAGATCTGCCTCCGCTAAAGTATGACCCCGATGTTGTGGTCACGGATTTCCGCTTTGGGACAATCCCTGTGAAGCTGTACCAACCCAAGGCATCCACCTGCACCCTGAAGCCTGGCATCGTGTACTACCACGGTGGCGGGGGCGTCATGGGGAGTTTGAGTAAGAACCATTTTCTCAGACC	GCTCAGAATCTGTTCTATGCCCCAATTTTTCTGTTTCATGCAAGATCTGCCTCCGCTAAAGTATGACCCCGATGTTGTGGTCACGGATTTCCGCTTTGGGACAATCCCTGTGAAGCTGTACCAACCCAAGGCATCCACCTGCACCCTGAAGCCTAGCATCGTGTCCTAC--CGGTGGCGGGGGCGTCATGGGGAGTTTGAGTAAGAACCATTTTCTCAGACC	0	0	0	169	171	CA	False	False	None	False	None	164	C	0.019692792437967704	NotSpecified
1	GCTCAGAATCTGTTCTATGCCCCAATTTTTCTGTTTCATGCAAGATCTGCCTCCGCTAAAGTATGACCCCGATGTTGTGGTCACGGATTTCCGCTTTGGGACAATCCCTGTGAAGCTGTACCAACCCAAGGCATCCACCTGCACCCTGAAGCCTGGCATCGTGTACTACCACGGTGGCGGGGGCGTCATGGGGAGTTTGAGTAAGAACCATTTTCTCAGACC	GCTCAGAATCTGTTCTATGCCCCAATTTTTCTGTTTCATGCAAGATCTGCCTCCGCTAAAGTATGACCCCGATGTTGTGGTCACGGATTTCCGCTTTGGGACAATCCCTGTGAAGCTGTACCAACCCAAGGCATCCACCTGCACCCTGAAGCCTGGCATCGTGTATTAC--CGGTGGCGGGGGCGTCATGGGGAGTTTGAGTAAGAACCATTTTCTCAGACC	0	0	0	169	171	CA	False	False	None	False	None	165	T	0.019692792437967704	NotSpecified
1	GCTCAGAATCTGTTCTATGCCCCAATTTTTCTGTTTCATGCAAGATCTGCCTCCGCTAAAGTATGACCCCGATGTTGTGGTCACGGATTTCCGCTTTGGGACAATCCCTGTGAAGCTGTACCAACCCAAGGCATCCACCTGCACCCTGAAGCCTGGCATCGTGTACTACCACGGTGGCGGGGGCGTCATGGGGAGTTTGAGTAAGAACCATTTTCTCAGACC	GCTCAGAATCTGTTCTATGCCCCAATCTTTCTGTTTCATGCAAGATCTGCCTCCGCTAAAGTATGACCCCGATGTTGTGGTCACGGACTTCCGCTTTGGGACAATCCCTGTGAAGCTGTACCAACCCAAGGCATCCACCTGCACCCTGAAGCCTGGCA---------AACA---TGGCGGGGGCGTCATGGGGAGTTTGAGTAAGAACCATTTTCTCAGACC	0	0	0	158;171	167;174	TCGTGTACT;CGG	False	False	None	False	None	168	A	0.019692792437967704	NotSpecified
1	GCTCAGAATCTGTTCTATGCCCCAATTTTTCTGTTTCATGCAAGATCTGCCTCCGCTAAAGTATGACCCCGATGTTGTGGTCACGGATTTCCGCTTTGGGACAATCCCTGTGAAGCTGTACCAACCCAAGGCATCCACCTGCACCCTGAAGCCTGGCATCGTGTACTACCACGGTGGCGGGGGCGTCATGGGGAGTTTGAGTAAGAACCATTTTCTCAGACC	GCTCAGAATCTGTTCTATGCCCCAATTTTTCTGTTTCATGCAAGATCTGCCTCCGCTAAAGTATGACCCCGATGTTGTGGTCACGGATTTCCGCTTTGGGACAATCCCTGTGAAGCTGTACCAACCCAAGGCATCCACCTGCACCCTGAAGCCTGGCATCGTGTACTTC--CGGTGGCGGGGGCGTCATGGGGAGTTTGAGTAAGAACCATTTTCTCAGACC	0	0	0	169	171	CA	False	False	None	False	None	167	T	0.019692792437967704	NotSpecified
1	GCTCAGAATCTGTTCTATGCCCCAATTTTTCTGTTTCATGCAAGATCTGCCTCCGCTAAAGTATGACCCCGATGTTGTGGTCACGGATTTCCGCTTTGGGACAATCCCTGTGAAGCTGTACCAACCCAAGGCATCCACCTGCACCCTGAAGCCTGGCATCGTGTACTACCACGGTGGCGGGGGCGTCATGGGGAGTTTGAGTAAGAACCATTTTCTCAGACC	GCTCAGAATCTGTTCTATGCCCCAATTTTTCTGTTTCATGCAAGATCTGCCTCCGCTAAAGTATGACCCCGATGTTGTGGTCACGGATTTCCGCTTTGGGACAATCCCTGTGAAGCTGTACCAACCCAAGGCATCCACCTGCACCCTGAAGCCTGGCATCGTGTACTAC--TGGTGGCGGGGGCGTCATGGGGAGTTTGAGTAAGAACCATTTTCTCAGACC	0	0	0	169	171	CA	False	False	None	False	None	171	T	0.019692792437967704	NotSpecified
1	GCTCAGAATCTGTTCTATGCCCCAATTTTTCTGTTTCATGCAAGATCTGCCTCCGCTAAAGTATGACCCCGATGTTGTGGTCACGGATTTCCGCTTTGGGACAATCCCTGTGAAGCTGTACCAACCCAAGGCATCCACCTGCACCCTGAAGCCTGGCATCGTGTACTACCACGGTGGCGGGGGCGTCATGGGGAGTTTGAGTAAGAACCATTTTCTCAGACC	GCTCAGAATCTGTTCTATGCCCCAATTTTTCTGTTTCATGCAAGATCTGCCTCCGCTAAAGTATGACCCCGATGTTGTGGTCACGGATTTCCGCTTTGGGACAATCCCTGTGAAGCTGTACCAACCCAAGGCATCCACCTGCACCCTGAAGCCTGGCATCGTGTACTAC--CGGAGGCGGAGAGGTCATGGGGAGTTTGAGTAAGAACCATTTTCTCGGACC	0	0	0	169	171	CA	False	False	None	False	None	174	A	0.019692792437967704	NotSpecified
1	GCTCAGAATCTGTTCTATGCCCCAATTTTTCTGTTTCATGCAAGATCTGCCTCCGCTAAAGTATGACCCCGATGTTGTGGTCACGGATTTCCGCTTTGGGACAATCCCTGTGAAGCTGTACCAACCCAAGG------CATCCACCTGCACCCTGAAGCCTGGCATCGTGTACTACCACGGTGGCGGGGGCGTCATGGGGAGTTTGAGTAAGAACCATTTTCTCAGACC	GCTCAGAATCTGTTCTATGCCCCAATTTTTCTGTTTCATGCAAGATCTGCCTCCGCTAAAGTATGACCCCGATGTTGTGGTCACGGATTTCCGCTTTGGGACAATCCCTGTGAAGCTGTACCAACCCAAGGCATCCACATCCACCTGCACCCTGAAGCCTGGCATCGTGTACTAC----GTGGCGGGGGCGTCATGGGGAGTTTGAGTAAGAACCATTTTCTCAGACC	0	0	0	169	173	CACG	False	False	None	False	None	0	0	0.019692792437967704	NotSpecified
1	GCTCAGAATCTGTTCTATGCCCCAATTTTTCTGTTTCATGCAAGATCTGCCTCCGCTAAAGTATGACCCCGATGTTGTGGTCACGGATTTCCGCTTTGGGACAATCCCTGTGAAGCTGTACCAACCCAAGGCATCCACCTGCACCCTGAAGCCTGGCATCGTGTACTACCACGGTGGCGGGGGCGTCATGGGGAGTTTGAGTAAGAACCATTTTCTCAGACC	GCTCAGAATCTGTTCTATGCCCCAATTTTTCTGTTTCATGCAAGATCTGCCTCCGCTAAAGTATGACCCCGATGTTGTGGTCACGGATTTCCGCTTTGGGACAATCCCTGTGAAGCTGTACCAACCCAAGGCATCCACCTGCACCCTGAAGCCTGGCA------------------GCGGGGGCGTCATGGGGAGTTTGAGTAAGAACCATTTTCTCAGACC	0	0	0	158	176	TCGTGTACTACCACGGTG	False	False	None	False	None	0	0	0.019692792437967704	NotSpecified
1	GCTCAGAATCTGTTCTATGCCCCAATTTTTCTGTTTCATGCAAGATCTGCCTCCGCTAAAGTATGACCCCGATGTTGTGGTCACGGATTTCCGCTTTGGGACAATCCCTGTGAAGCTGTACCAACCCAAGGCATCCACCTGCACCCTGAAGCCTGGCATCGTGTACTACCACGGTGGCGGGGGCGTCATGGGGAGTTTGAGTAAGAACCATTTTCTCAGACC	GCTCAGAATCTGTTCTATGCCCCAATTTTTCTGTTTCATGCAAGATCTGCCTCCGCTAAAGTATGACCCCGATGTTGTGGTCACGGATTTCCGCTTTGGGACAATCCCTGTGAAGCTGTACCAACCCAAGGCATGCACCTGCACCCTGAAGCCTGGCA-------------CGATGGCAGGGGCGTCATGGGGAGTTTGAGTAAGAACCATTTTCTCAGACC	0	0	0	158	171	TCGTGTACTACCA	False	False	None	False	None	173;178	A;A	0.019692792437967704	NotSpecified
1	GCTCAGAATCTGTTCTATGCCCCAATTTTTCTGTTTCATGCAAGATCTGCCTCCGCTAAAGTATGACCCCGATGTTGTGGTCACGGATTTCCGCTTTGGGACAATCCCTGTGAAGCTGTACCAACCCAAGGCATCCACCTGCACCCTGAAGCCTGGCATCGTGTACTACCACGGTGGCGGGGGCGTCATGGGGAGTTTGAGTAAGAACCATTTTCTCAGACC	GCTCAGAATCTGTTCTATGCCCCAATTTTTCTGTTTCATGCAAGATCTGCCTCCGCTAAAGTATGACCCCGATGTTGTGGCCACGGATTTCCGCTTTGGGACAATCCCTGTGAAGCTGTACCAACCCAAGGCATCCACCTGCACCCTGAAGCCTGGCATCGTGTACTAC--------------CGTCATGGGGAGTTTGAGTAAGAACCATTTTCTCAGACC	0	0	0	169	183	CACGGTGGCGGGGG	False	False	None	False	None	0	0	0.019692792437967704	NotSpecified
1	GCTCAGAATCTGTTCTATGCCCCAATTTTTCTGTTTCATGCAAGATCTGCCTCCGCTAAAGTATGACCCCGATGTTGTGGTCACGGATTTCCGCTTTGGGACAATCCCTGTGAAGCTGTACCAACCCAAGGCATCCACCTGCACCCTGAAGCCTGGCATCGTGTACTACCACGGTGGCGGGGGCGTCATGGGGAGTTTGAGTAAGAACCATTTTCTCAGACC	GCTCAGAATCTGTTCTATGCCCCAATTTTTCCGTTTCATGCAAGATCTGCCTCCGCTAAAGTACGACCCCGATGTTGTGGTCACGGATTTCCGCTTTGGGACAATCCCTGCGAAGCTGTACCAACCCAAGGCATCCACCTGCACCCTGAAGCCTGGCATCGTGTACTAC----------------ACATGGGGAGTTTGAGTAAGAACCATTTTCTCAGACC	0	0	0	169	185	CACGGTGGCGGGGGCG	False	False	None	False	None	0	0	0.019692792437967704	NotSpecified
1	GCTCAGAATCTGTTCTATGCCCCAATTTTTCTGTTTCATGCAAGATCTGCCTCCGCTAAAGTATGACCCCGATGTTGTGGTCACGGATTTCCGCTTTGGGACAATCCCTGTGAAGCTGTACCAACCCAAGGCATCCACCTGCACCCTGAAGCCTGGCATCGTGTACTACCACGGTGGCGGGGGCGTCATGGGGAGTTTGAGTAAGAACCATTTTCTCAGACC	GCTCAGAATCTGTTCTATGCCCCAATTTTTCTGTTTCATGCAAGATCTGCCTCCGCTAAAGTATGACCCCGATGTTGTGGTCACGGATTTCCGCTTTGGGACAATCCCTGTGAAGCTGTACCAACCCAAGGCATCCACCTGCACCCTGAAGCCTGGCATCGTGTACT---ACAGTGGCGGGGGCGTCATGGGGAGTTTGAGTAAGAACCATTTTCTCAGACC	0	0	0	167	170	ACC	False	False	None	False	None	172	A	0.019692792437967704	NotSpecified
1	GCTCAGAATCTGTTCTATGCCCCAATTTTTCTGTTTCATGCAAGATCTGCCTCCGCTAAAGTATGACCCCGATGTTGTGGTCACGGATTTCCGCTTTGGGACAATCCCTGTGAAGCTGTACCAACCCAAGGCATCCACCTGCACCCTGAAGCCTGGCATCGTGTACTACCACGGTGGCGGGGGCGTCATGGGGAGTTTGAGTAAGAACCATTTTCTCAGACC	GCTCAGAATCTGTTCTATGCCCCAATTTTTCTGTTTCATGCAAGATCTGCCTCCGCTAAAGTATGACCCCGATGTTGTGGTCACGGATTTCCGCTTTGGGACAATCCCTGTGAAGCTGTACCAACCCAAGGCATCCACCTGCACCCTGAAGCCTGGCATCGTGTACT---CCGGTGGCGGGGGCGTCATGGGGAGTTTGAGTAAGAACCATTTTCTCAGACC	0	0	0	167	170	ACC	False	False	None	False	None	170	C	0.019692792437967704	NotSpecified
1	GCTCAGAATCTGTTCTATGCCCCAATTTTTCTGTTTCATGCAAGATCTGCCTCCGCTAAAGTATGACCCCGATGTTGTGGTCACGGATTTCCGCTTTGGGACAATCCCTGTGAAGCTGTACCAACCCAAGGCATCCACCTGCACCCTGAAGCCTGGCATCGTGTACTACCACGGTGGCGGGGGCGTCATGGGGAGTTTGAGTAAGAACCATTTTCTCAGACC	GCTCAGAATCTGTTCTATGCCCCAATTTTTCTGTTTCATGCAAGATCTGCCTCCGCTAAAGTATGACCCCGATGTTGTGGTCACGGATTTCCGCTTTGGGACAATCCCTGTGAAGCTGTACCAACCCAAGGCATCCACCTGCACCCTGAAGCCTGGC----------------GGGGCGGGGGCGTCATGGGGAGTTTGAGTAAGAACCATTTTCTCAGACC	0	0	0	157	173	ATCGTGTACTACCACG	False	False	None	False	None	174	G	0.019692792437967704	NotSpecified
1	GCTCAGAATCTGTTCTATGCCCCAATTTTTCTGTTTCATGCAAGATCTGCCTCCGCTAAAGTATGACCCCGATGTTGTGGTCACGGATTTCCGCTTTGGGACAATCCCTGTGAAGCTGTACCAACCCAAGGCATCCACCTGCACCCTGAAGCCTGGCATC---GTGTACTACCACGGTGGCGGGGGCGTCATGGGGAGTTTGAGTAAGAACCATTTTCTCAGACC	GCTCAGAATCTGTTCTATGCCCCAATTTTTCTGTTTCATGCAAGATCTGCCTCCGCTAAAGTATGACCCCGATGTTGTGGTCACGGATTTCCGCTTTGGGACAATCCCTGTGAAGCTGTACCAACCCAAGGCATCCACCTGCAC---GATGCCAGGCTTCAGGGTGCA-------GGTGGCGGGGGCGTCATGGGGAGTTTGAGTAAGAACCATTTTCTCAGACC	0	0	0	165	172	CTACCAC	False	False	None	False	None	163	C	0.019692792437967704	NotSpecified
1	GCTCAGAATCTGTTCTATGCCCCAATTTTTCTGTTTCATGCAAGATCTGCCTCCGCTAAAGTATGACCCCGATGTTGTGGTCACGGATTTCCGCTTTGGGACAATCCCTGTGAAGCTGTACCAACCCAAGGCATCCACCTGCACCCTGAAGCCTGGCATCGTGTACTACCACGGTGGCGGGGGCGTCATGGGGAGTTTGAGTAAGAACCATTTTCTCAGACC	GCTCAGAATCTGTTCTATGCCCCAATTTTTCTGTTTCATGCAAGATCTGCCTCCGCTAAAGTATGACCCCGATGTTGTGGTCACGGATTTCCGCTTTGGGACAATCCCTGTGAAGCTGTACCAACCCAAGGCATCCACCTGCACCCTGAAGCCTGGCATCGTG-------------GC-GGGGCGTCATGGGGAGTTTGAGTAAGAACCATTTTCTCAGACC	0	0	0	163;178	176;179	TACTACCACGGTG;G	False	False	None	False	None	0	0	0.019692792437967704	NotSpecified
1	GCTCAGAATCTGTTCTATGCCCCAATTTTTCTGTTTCATGCAAGATCTGCCTCCGCTAAAGTATGACCCCGATGTTGTGGTCACGGATTTCCGCTTTGGGACAATCCCTGTGAAGCTGTACCAACCCAAGGCATCCACCTGCACCCTGAAGCCTGGCATCGTGTACTACCACGGTGGCGGGGGCGTCATGGGGAGTTTGAGTAAGAACCATTTTCTCAGACC	GCTCAGAATCTGTTCTATGCCCCAATTTTTCTGTTTCATGCAAGATCTGCCTCCGCTAAAGTATGACCCCGATGTTGTGGTCACGGATTTCCGCTTTGGGACAATCCCTGTGAAGCTGTACCAACTCAAGGCATCCACCTGCACCCTGAGGCCTGGCATCGTG-----------TGGCCGGGGCGTCATGGGGAGTTTGAGTAAGAACCATTTTCTCAGACC	0	0	0	163	174	TACTACCACGG	False	False	None	False	None	178	C	0.019692792437967704	NotSpecified
1	GCTCAGAATCTGTTCTATGCCCCAATTTTTCTGTTTCATGCAAGATCTGCCTCCGCTAAAGTATGACCCCGATGTTGTGGTCACGGATTTCCGCTTTGGGACAATCCCTGTGAAGCTGTACCAACCCAAGGCATCCACCTGCACCCTGAAGCCTGGCATCGTGTACTACCACGGTGGCGGGGGCGTCATGGGGAGTTTGAGTAAGAACCATTTTCTCAGACC	GCTCAGAATCTGTTCTATGCCCCAATTTTTCTGTTTCATGCAAGATCTGCCTCCGCTAAAGTATGACCCCGATGTTGTGGTCACGGATTTCCGCTTTGGGACAATCCCTGTGAAGCTGTACCAACCCAAGGCATCCACCTGCACCCTGAAGCCTGGCATCGTG----------GTGACGGGGGCGTCATGGGGAGTTTGAGTAAGAACCATTTTCTCAGACC	0	0	0	163	173	TACTACCACG	False	False	None	False	None	176	A	0.019692792437967704	NotSpecified
1	GCTCAGAATCTGTTCTATGCCCCAATTTTTCTGTTTCATGCAAGATCTGCCTCCGCTAAAGTATGACCCCGATGTTGTGGTCACGGATTTCCGCTTTGGGACAATCCCTGTGAAGCTGTACCAACCCAAGGCATCCACCTGCACCCTGAAGCCTGGCATCGTGTACTACCACGGTGGCGGGGGCGTCATGGGGAGTTTGAGTAAGAACCATTTTCTCAGACC	GCTCAGAATCTGTTCTATGCCCCAATTTTTCTGTTTCATGCAAGATCTGCCTCCGCTAAAGTATGACCCCGATGTTGTGGTCACGGATTTCCGCTTTGGGACAATCCCTGTGAAGCTGTACCAACCCAAGGCATCCACCTGCACCCTGAAGCCTGGCATCGTGT------ACAGTGGCGGGGGCGTCATGGGGAGTTTGAGTAAGAACCATTTTCTCAGACC	0	0	0	164	170	ACTACC	False	False	None	False	None	172	A	0.019692792437967704	NotSpecified
1	GCTCAGAATCTGTTCTATGCCCCAATTTTTCTGTTTCATGCAAGATCTGCCTCCGCTAAAGTATGACCCCGATGTTGTGGTCACGGATTTCCGCTTTGGGACAATCCCTGTGAAGCTGTACCAACCCAAGGCATCCACCTGCACCCTGAAGCCTGGCATCGTGTACTACCACGGTGGCGGGGGCGTCATGGGGAGTTTGAGTAAGAACCATTTTCTCAGACC	GCTCAGAATCTGTTCTATGCCCCAATTTTTCTGTTTCATGCAAGATCTGCCTCCGCTAAAGTATGACCCCGATGTTGTGGTCACGGATTTCCGCTTTGGGACAATCCCTGTGAAGCTGTACCAACCCAAGGCATCCACCTGCACCCTGAAGCCTGGCATCGTG--------CGGCGGCGGGGGCGTCATGGGGAGTTTGAGTAAGAACCATTTTCTCAGACC	0	0	0	163	171	TACTACCA	False	False	None	False	None	174	C	0.019692792437967704	NotSpecified
1	GCTCAGAATCTGTTCTATGCCCCAATTTTTCTGTTTCATGCAAGATCTGCCTCCGCTAAAGTATGACCCCGATGTTGTGGTCACGGATTTCCGCTTTGGGACAATCCCTGTGAAGCTGTACCAACCCAAGGCATCCACCTGCACCCTGAAGCCTGGCATCGTGTACTACCACGGTGGCGGGGGCGTCATGGGGAGTTTGAGTAAGAACCATTTTCTCAGACC	GCTCAGAATCTGTTCTATGCCCCAATTTTTCTGTTTCATGCAAGATCTGCCTCCGCTAAAGCATGACCCCGATGTTGTGGTCACGGATTTCCGCTTTGGGACAATCCCTGTGAAGCTGTACCAACCCAAGGCATCCACCTGCACCCTGAAGCCTGGCATCGTG--CGGCCCCGGTGGCGGGGGCGTCATGGGGAGTTTGAGTAAGAACCATTTTCTCAGACC	0	0	0	163	165	TA	False	False	None	False	None	166;167;170	G;G;C	0.019692792437967704	NotSpecified
1	GCTCAGAATCTGTTCTATGCCCCAATTTTTCTGTTTCATGCAAGATCTGCCTCCGCTAAAGTATGACCCCGATGTTGTGGTCACGGATTTCCGCTTTGGGACAATCCCTGTGAAGCTGTACCAACCCAAGGCATCCACCTGCACCCTGAAGCCTGGCATCGTGTACTACCACGGTGGCGGGGGCGTCATGGGGAGTTTGAGTAAGAACCATTTTCTCAGACC	GCTCAGAATCTGTTCTATGCCCCAATTTTTCTGTTTCATGCAAGATCTGCCTCCGCTAAAGTATGACCCCGATGTTGTGGTCACGGATTTCCGCTTTGGGACAATCCCTGTGAAGCTGTACCAACCCAAGGCATCCACCTGCACCCTGAAGCCTGGCATCGTGT--------------GGGGGCGTCATGGGGAGTTTGAGTAAGAACCATTTTCTCAGACC	0	0	0	164	178	ACTACCACGGTGGC	False	False	None	False	None	0	0	0.019692792437967704	NotSpecified
1	GCTCAGAATCTGTTCTATGCCCCAATTTTTCTGTTTCATGCAAGATCTGCCTCCGCTAAAGTATGACCCCGATGTTGTGGTCACGGATTTCCGCTTTGGGACAATCCCTGTGAAGCTGTACCAACCCAAGGCATCCACCTGCACCCTGAAGCCTGGCATCGTGTACTACCACGGTGGCGGGGGCGTCATGGGGAGTTTGAGTAAGAACCATTTTCTCAGACC	GCTCAGAATCTGTTCTATGCCCCAATTTTTCTGTTTCATGCAGGATCTGCCTCCGCTAAAGTATGACCCCGATGTTGTGGTCACGGATTTCCGCTTTGGGACAATCCCTGTGAAGCTGTACCAACCCAAGGCATCCACCTGCACCCTGAAGCCTGGCATCGTGT----------------GGGCGTCATGGGGAGTTTGAGTAAGAACCATTTTCTCAGACC	0	0	0	164	180	ACTACCACGGTGGCGG	False	False	None	False	None	0	0	0.019692792437967704	NotSpecified
1	GCTCAGAATCTGTTCTATGCCCCAATTTTTCTGTTTCATGCAAGATCTGCCTCCGCTAAAGTATGACCCCGATGTTGTGGTCACGGATTTCCGCTTTGGGACAATCCCTGTGAAGCTGTACCAACCCAAGGCATCCACCTGCACCCTGAAGCCTGGCATCGTGTACTACCACGGTGGCGGGGGCGTCATGGGGAGTTTGAGTAAGAACCATTTTCTCAGACC	GCTCAGAATCTGTTCTATGCCCCAATTTTTCTGTTTCATGCAAGATCTGCCTCCGCTAAAGTATGACCCCGATGTTGTGGTCACGGATTTCCGCTTTGGGACAATCCCTGTGAAGCTGTACCAACCCAAGGCATCCACCTGCACCCTGAAGCCTGGCATCGT-------------------------------AGTTTGAGTAAGAACCATTTTCTCAGACC	0	0	0	162	193	GTACTACCACGGTGGCGGGGGCGTCATGGGG	False	False	None	False	None	0	0	0.019692792437967704	NotSpecified
1	GCTCAGAATCTGTTCTATGCCCCAATTTTTCTGTTTCATGCAAGATCTGCCTCCGCTAAAGTATGACCCCGATGTTGTGGTCACGGATTTCCGCTTTGGGACAATCCCTGTGAAGCTGTACCAACCCAAGGCATCCACCTGCACCCTGAAGCCTGGCATCGTGTACTACCACGGTGGCGGGGGCGTCATGGGGAGTTTGAGTAAGAACCATTTTCTCAGACC	GCTCAGAATCTGTTCTATGCCCCAATTTTTCTGTTTCATGCAAGATCTGCCTCCGCTAAAGTATGACCCCGATGTTGTGGTCACGGATTTCCGCTTTGGGACAATCCCTGTGAAGCTGTACCAACCCAAGGCATCCACCTGCACCCTGAAGCCTGGCATCGTGT-----------------------ATGGGGAGTTTGAGTAAGAACCATTTTCTCAGACC	0	0	0	164	187	ACTACCACGGTGGCGGGGGCGTC	False	False	None	False	None	0	0	0.019692792437967704	NotSpecified
1	GCTCAGAATCTGTTCTATGCCCCAATTTTTCTGTTTCATGCAAGATCTGCCTCCGCTAAAGTATGACCCCGATGTTGTGGTCACGGATTTCCGCTTTGGGACAATCCCTGTGAAGCTGTACCAACCCAAGGCATCCACCTGCACCCTGAAGCCTGGCATCGTGTACTACCACGGTGGCGGGGGCGTCATGGGGAGTTTGAGTAAGAACCATTTTCTCAGACC	GCTCAGAATCTGTTCTATGCCCCAATTTTTCTGTTTCATGCAAGATCTGCCTCCGCTAAAGTATGACCCCGATGTTGTGGTCACGGATTTCCGCTTTGGGACAATCCCTGTGAAGCTGTACCAACCCAAGGCATCCACCTGCAC---------------CGTGT----CCA---TGACGGGGGCGTCATGGGGAGTTTGAGTAAGAACCATTTTCTCAGACC	0	0	0	164;171	168;174	ACTA;CGG	False	False	None	False	None	176	A	0.019692792437967704	NotSpecified
1	GCTCAGAATCTGTTCTATGCCCCAATTTTTCTGTTTCATGCAAGATCTGCCTCCGCTAAAGTATGACCCCGATGTTGTGGTCACGGATTTCCGCTTTGGGACAATCCCTGTGAAGCTGTACCAACCCAAGGCATCCACCTGCACCCTGAAGCCTGGCATCGTGTACTACCACGGTGGCGGGGGCGTCATGGGGAGTTTGAGTAAGAACCATTTTCTCAGACC	GCTCAGAATCTGTTCTATGCCCCAATTTTTCTGTTTCATGCAAGATCTGCCTCCGCTAAAGTATGACCCCGATGTTGTGGTCACGGATTTCCGCTTTGGGACAATCCCTGTGAAGCTGTACCAACCCAAGGCATCCACCTGCACCCTGAAGCCTGGCATCGTGT-----CA-GGTGGCGGGGGCGTCATGGGGAGTTTGAGTAAGAACCATTTTCTCAGACC	0	0	0	164;171	169;172	ACTAC;C	False	False	None	False	None	0	0	0.019692792437967704	NotSpecified
1	GCTCAGAATCTGTTCTATGCCCCAATTTTTCTGTTTCATGCAAGATCTGCCTCCGCTAAAGTATGACCCCGATGTTGTGGTCACGGATTTCCGCTTTGGGACAATCCCTGTGAAGCTGTACCAACCCAAGGCATCCACCTGCACCCTGAAGCCTGGCATCGTGTACTACCACGGTGGCGGGGGCGTCATGGGGAGTTTGAGTAAGAACCATTTTCTCAGACC	GCTCAGAATCTGTTCTATGCCCCAATTTTTCTGTTTCATGCAAGATCTGCCTCCGCTAAAGTATGACCCCGATGTTGTGGTCACGGATTTCCGCTTTGGGACAATCCCTGTGAAGCTGTACCAACCCAAGGCATCCACCTGCACCCTGAAGCCTGGCATCGTGTA----CACGGTGGTGGGGGCGCCATGGGGAGTTTGAGTAAGAACCATTTTCTCAGACC	0	0	0	165	169	CTAC	False	False	None	False	None	177	T	0.019692792437967704	NotSpecified
1	GCTCAGAATCTGTTCTATGCCCCAATTTTTCTGTTTCATGCAAGATCTGCCTCCGCTAAAGTATGACCCCGATGTTGTGGTCACGGATTTCCGCTTTGGGACAATCCCTGTGAAGCTGTACCAACCCAAGGCATCCACCTGCACCCTGAAGCCTGGCATCGTGTACTACCACGGTGGCGGGGGCGTCATGGGGAGTTTGAGTAAGAACCATTTTCTCAGACC	GCTCAGAATCTGTTCTATGCCCCAATTTTTCTGTTTCATGCAAGATCTGCCTCCGCTAAAGTATGACCCCGATGTTGTGGTCACGGATTTCCGCTTTGGGACAATCCCTGTGGAGCTGTACCAACCCAAGGCATCCACCTGCACCCTGAAGCCTG---TGG----CCACC-CGGTGGCGGGAGCGTCATGGGGAGTTTGAGTAAGAACCATTTTCTCAGACC	0	0	0	161;170	165;171	TGTA;A	False	False	None	False	None	166	C	0.019692792437967704	NotSpecified
1	GCTCAGAATCTGTTCTATGCCCCAATTTTTCTGTTTCATGCAAGATCTGCCTCCGCTAAAGTATGACCCCGATGTTGTGGTCACGGATTTCCGCTTTGGGACAATCCCTGTGAAGCTGTACCAACCCAAGGCATCCACCTGCACCCTGAAGCCTGGCATCGTGTACTACCACGGTGGCGGGGGCGTCATGGGGAGTTTGAGTAAGAACCATTTTCTCAGACC	GCTCAGAATCTGTTCTATGCCCCAATTTTTCTGTTTCATGCAAGATCTGCCTCCGCTAAAGTATGACCCCGATGTTGTGGTCACGGATTTCCGCTTTGGGACAATCCCTGTGAAGCTATACCAACCCAAGGCATCCACCTGCACCCTGAAGCCTGGCATCGTGTAGT---ACGGTGGCGGGGGCGTCATGGGGAGTTTGAGTAAGATCCATTTTCTCAGACC	0	0	0	167	170	ACC	False	False	None	False	None	165	G	0.019692792437967704	NotSpecified
1	GCTCAGAATCTGTTCTATGCCCCAATTTTTCTGTTTCATGCAAGATCTGCCTCCGCTAAAGTATGACCCCGATGTTGTGGTCACGGATTTCCGCTTTGGGACAATCCCTGTGAAGCTGTACCAACCCAAGGCATCCACCTGCACCCTGAAGCCTGGCATCGTGTACTACCACGGTGGCGGGGGCGTCATGGGGAGTTTGAGTAAGAACCATTTTCTCAGACC	GCTCAGAATCTGTTCTATGCCCCAATTTTTCTGTTTCATGCAAGATCTGCCTCCGCTAAAGTATGACCCCGATGTTGTGGTCACGGATTTCCGCTTTGGGACAATCCCTGTGAAGCTGTACCAACCCAAGGCATCCACCTGCACCCTGAAGCCTGGCATCGTGTA-----------------GCGTCATGGGGAGTTTGAGTAAGAACCATTTTCTCAGACC	0	0	0	165	182	CTACCACGGTGGCGGGG	False	False	None	False	None	0	0	0.019692792437967704	NotSpecified
1	GCTCAGAATCTGTTCTATGCCCCAATTTTTCTGTTTCATGCAAGATCTGCCTCCGCTAAAGTATGACCCCGATGTTGTGGTCACGGATTTCCGCTTTGGGACAATCCCTGTGAAGCTGTACCAACCCAAGGCATCCACCTGCACCCTGAAGCCTGGCATCGTGTACTACCACGGTGGCGGGGGCGTCATGGGGAGTTTGAGTAAGAACCATTTTCTCAGACC	GCTCAGAATCTGTTCTATGCCCCAATTTTTCTGTTTCATGCAAGATCTGCCTCCGCTAAAGTATGACCCCGATGTTGTGGTCACGGATTTCCGCTTTGGGACAATCCCTGTGAAGCTGTACCAACCCAAGGCATCCACCTGCACCCTGAAGCCTGGCATCG-----------------GGGGGCGTCATGGGGAGTTTGAGTAAGAACCATTTTCTCAGACC	0	0	0	161	178	TGTACTACCACGGTGGC	False	False	None	False	None	0	0	0.019692792437967704	NotSpecified
1	GCTCAGAATCTGTTCTATGCCCCAATTTTTCTGTTTCATGCAAGATCTGCCTCCGCTAAAGTATGACCCCGATGTTGTGGTCACGGATTTCCGCTTTGGGACAATCCCTGTGAAGCTGTACCAACCCAAGGCATCCACCTGCACCCTGAAGCCTGGCATCGTGTACTACCACGGTGGCGGGGGCGTCATGGGGAGTTTGAGTAAGAACCATTTTCTCAGACC	GCTCAGAATCTGTTCTATGCCCCAATTTTTCTGTTTCATGCAAGATCTGCCTCCGCTAAAGTATGACCCCGATGTTGTGGTCACGGATTTCCGCTTTGGGACAATCCCTGTGAAGCTGTACCAACCCAAGGCATCCACCTGCACCCTGAAGCCTGGCATCGTGTA-------------------------GGGAGTTTGAGTAAGAACCATTTTCTCAGACC	0	0	0	165	190	CTACCACGGTGGCGGGGGCGTCATG	False	False	None	False	None	0	0	0.019692792437967704	NotSpecified
1	GCTCAGAATCTGTTCTATGCCCCAATTTTTCTGTTTCATGCAAGATCTGCCTCCGCTAAAGTATGACCCCGATGTTGTGGTCACGGATTTCCGCTTTGGGACAATCCCTGTGAAGCTGTACCAACCCAAGGCATCCACCTGCACCCTGAAGCCTGGCATCGTGTACTACCACGGTGGCGGGGGCGTCATGGGGAGTTTGAGTAAGAACCATTTTCTCAGACC	GCTCAGAATCTGTTCTATGCCCCAATTTTTCTGTTTCATGCAAGATCTGCCTCCGCTAAAGTATGACCCCGATGTTGTGGTCACGGATTTCCGCTTTGGGACAATCCCTGTGAAGCTGTACCAACCCAAGGCATCCACCTGCACCCTGAAGCCTGGCATCG------------GTGGCAGGGGCGTCATGGGGAGTTTGAGTAAGAACCATTTTCTCAGACC	0	0	0	161	173	TGTACTACCACG	False	False	None	False	None	178	A	0.019692792437967704	NotSpecified
1	GCTCAGAATCTGTTCTATGCCCCAATTTTTCTGTTTCATGCAAGATCTGCCTCCGCTAAAGTATGACCCCGATGTTGTGGTCACGGATTTCCGCTTTGGGACAATCCCTGTGAAGCTGTACCAACCCAAGGCATCCACCTGCACCCTGAAGCCTGGCATCGTGTACTACCACGGTGGCGGGGGCGTCATGGGGAGTTTGAGTAAGAACCATTTTCTCAGACC	GCTCAGAATCTGTTCTATGCCCCAATTTTTCTGTTTCATGCAAGATCTGCCTCCGCTAAAGTATGACCCCGATGTTGTGGTCACGGATTTCCGCTTTGGGACAATCCCTGTGAAGCTGTACCAACCCAGGGCATCCACCTGCACCCTGAAGCCTGGCATCGTGTA----CAC-----CGGGGGCGTCATGGGGAGTTTGAGTAAGAACCATTTTCTCAGACC	0	0	0	165;172	169;177	CTAC;GGTGG	False	False	None	False	None	0	0	0.019692792437967704	NotSpecified
1	GCTCAGAATCTGTTCTATGCCCCAATTTTTCTGTTTCATGCAAGATCTGCCTCCGCTAAAGTATGACCCCGATGTTGTGGTCACGGATTTCCGCTTTGGGACAATCCCTGTGAAGCTGTACCAACCCAAGGCATCCACCTGCACCCTGAAGCCTGGCATCGTGTACTACCACGGTGGCGGGGGCGTCATGGGGAGTTTGAGTAAGAACCATTTTCTCAGACC	GCTCAGAATCTGTTCTATGCCCCAATTTTTCTGTTTCATGCAAGATCTGCCTCCGCTAAAGTATGACCCCGATGTTGTGGTCACGGATTTCCGCTTTGGGACAATCCCTGTGAAGCTGTACCAACCCAAGGCATCCACCTGCACCCTGAAGCCTGGCATCGTGTA----CAC---------GGCGTCATGGGGAGTTTGAGTAAGAACCATTTTCTCAGACC	0	0	0	165;172	169;181	CTAC;GGTGGCGGG	False	False	None	False	None	0	0	0.019692792437967704	NotSpecified
1	GCTCAGAATCTGTTCTATGCCCCAATTTTTCTGTTTCATGCAAGATCTGCCTCCGCTAAAGTATGACCCCGATGTTGTGGTCACGGATTTCCGCTTTGGGACAATCCCTGTGAAGCTGTACCAACCCAAGGCATCCACCTGCACCCTGAAGCCTGGCATCGTGTACTACCACGGTGGCGGGGGCGTCATGGGGAGTTTGAGTAAGAACCATTTTCTCAGACC	GCTCAGAATCTGTTCTATGCCCCAATTTTTCTGTTTCATGCAAGATCTGCCTCCGCTAAAGTATGACCCCGATGTTGTGGTCACGGATTTCCGCTTTGGGACAATCCCTGTGAAGCTGTACCAACCCAAGGCATCCACCTGCACCCTGAAGCCTGGCATCGTGTAC-CCCACGGTGGCGGGGGCGTCATGGGGAGTTTGAGTAAGAACCATTTTCTCAGACC	0	0	0	166	167	T	False	False	None	False	None	167	C	0.019692792437967704	NotSpecified
1	GCTCAGAATCTGTTCTATGCCCCAATTTTTCTGTTTCATGCAAGATCTGCCTCCGCTAAAGTATGACCCCGATGTTGTGGTCACGGATTTCCGCTTTGGGACAATCCCTGTGAAGCTGTACCAACCCAAGGCATCCACCTGCACCCTGAAGCCTGGCATCGTGTACTACCACGGTGGCGGGGGCGTCATGGGGAGTTTGAGTAAGAACCATTTTCTCAGACC	GCTCAGAATCTGTTCTATGCCCCAATTTTTCTGTTTCATGCAAGATCTGCCTCCGCTAAAGTATGACCCCGATGTTGTGGTCACGGATTTCCGCTTTGGGACAATCCCTGTGAAGCTGTACCAACCCAAGGCATCCACCTGCACCCTGAAGCCTGGCATCG------------GTGGAGTGGGCGTCATGGGGAGTTTGAGTAAGATCCATTTTCTCAGACC	0	0	0	161	173	TGTACTACCACG	False	False	None	False	None	177	A	0.019692792437967704	NotSpecified
1	GCTCAGAATCTGTTCTATGCCCCAATTTTTCTGTTTCATGCAAGATCTGCCTCCGCTAAAGTATGACCCCGATGTTGTGGTCACGGATTTCCGCTTTGGGACAATCCCTGTGAAGCTGTACCAACCCAAGGCATCCACCTGCACCCTGAAGCCTGGCATCGTGTACTACCACGGTGGCGGGGGCGTCATGGGGAGTTTGAGTAAGAACCATTTTCTCAGACC	GCTCAGAATCTGTTCTATGCCCCAATTTTTCTGTTTCATGCAAGATCTGCCTCCGCTAAAGTATGACCCCGATGTTGTGGTCACGGATTTCCGCTTTGGGACAATCCCTGTGAAGCTGTACCAACCCAAGGCATCCACCTGCACCCTGAAGCCTGGCATCGTGTAC-------GTGGCGGGGGCGTCATGGGGAGTTTGAGTAAGAACCATTTTCTCAGACC	0	0	0	166	173	TACCACG	False	False	None	False	None	0	0	0.019692792437967704	NotSpecified
1	GC-TCAGAATCTGTTCTATGCCCCAATTTTTCTGTTTCATGCAAGATCTGCCTCCGCTAAAGTATGACCCCGATGTTGTGGTCACGGATTTCCGCTTTGGGACAATCCCTGTGAAGCTGTACCAACCCAAGGCATCCACCTGCACCCTGAAGCCTGGCATCGTGTACTACCACGGTGGCGGGGGCGTCATGGGGAGTTTGAGTAAGAACCATTTTCTCAGACC	--GTCAGAATCTGTTCTATGCCCCAATTTTTCTGTTTCATGCAAGATCTGCCTCCGCTAAAGTATGACCCCGATGTTGTGGTCACGGATTTCCGCTTTGGGACAATCCCTGTGAAGCTGTACCAACCCAAGGCATCCACCTGCACCCTGAAGCCTGGCATCG------------GTAGCGGGGGCGTCATGGGGAGTTTGAGTAAGAACCATTTTCTCAGACC	0	0	0	161	173	TGTACTACCACG	False	False	None	False	None	175	A	0.019692792437967704	NotSpecified
1	GCTCAGAATCTGTTCTATGCCCCAATTTTTCTGTTTCATGCAAGATCTGCCTCCGCTAAAGTATGACCCCGATGTTGTGGTCACGGATTTCCGCTTTGGGACAATCCCTGTGAAGCTGTACCAACCCAAGGCATCCACCTGCACCCTGAAGCCTGGCATCGTGTACTACCACGGTGGCGGGGGCGTCATGGGGAGTTTGAGTAAGAACCATTTTCTCAGACC	GCTCAGAATCTGTTCTATGCCCCAATTTTTCTGTTTCATGCAAGATCTGCCTCCGCTAAAGTATGACCCCGATGTTGTGGTCACGGATTTCCGCTTTGGGACAATCCCTGCGAAGCTGTACCAACCCAAGGCATCCACCTGCACCCTGAAGCCTGGCATCGTGTAC----------ACGGGGGCGTCATGGGGAGTTTGAGTAAGAACCATTTTCTCAGACC	0	0	0	166	176	TACCACGGTG	False	False	None	False	None	176	A	0.019692792437967704	NotSpecified
1	GCTCAGAATCTGTTCTATGCCCCAATTTTTCTGTTTCATGCAAGATCTGCCTCCGCTAAAGTATGACCCCGATGTTGTGGTCACGGATTTCCGCTTTGGGACAATCCCTGTGAAGCTGTACCAACCCAAGGCATCCACCTGCACCCTGAAGCCTGGCATCGTGTACTACCACGGTGGCGGGGGCGTCATGGGGAGTTTGAGTAAGAACCATTTTCTCAGACC	GCTCAGAATCTGTTCTATGCCCCAATTTTTCTGTTTCATGCAAGATCTGCCTCCGCTAAAGTATGACCCCGATGTTGTGGTCACGGATTTCCGCTTTGGGACAATCCCTGTGAAGCTGTACCAACCCAAGGCATCCACCTGCACCCTGAAGCCTGGCATC-------AC--CGGTGGCGGGGGCGTCATGGGGAGTTTGAGTAAGAACCATTTTCTCAGACC	0	0	0	160;169	167;171	GTGTACT;CA	False	False	None	False	None	0	0	0.019692792437967704	NotSpecified
1	GCTCAGAATCTGTTCTATGCCCCAATTTTTCTGTTTCATGCAAGATCTGCCTCCGCTAAAGTATGACCCCGATGTTGTGGTCACGGATTTCCGCTTTGGGACAATCCCTGTGAAGCTGTACCAACCCAAGGCATCCACCTGCACCCTGAAGCCTGGCATCGTGTACTACCACGGTGGCGGGGGCGTCATGGGGAGTTTGAGTAAGAACCATTTTCTCAGACC	GCTCAGAATCTGTTCTATGCCCCAATTTTTCTGTTTCATGCAAGATCTGCCTCCGCTAAAGTATGACCCCGATGTTGTGGTCACGGATTTCCGCTTTGGGACAATCCCTGTGAAGCTGTACCAACCCGAGGCATCCACCTGCACCCTGAAGCCTGGCATCGTGCACT---ACGGTGGCGGGGGCGTCATGGGGAGTTTGAGTAAGAACCATTTTCTCAGACC	0	0	0	167	170	ACC	False	False	None	False	None	163	C	0.019692792437967704	NotSpecified
1	GCTCAGAATCTGTTCTATGCCCCAATTTTTCTGTTTCATGCAAGATCTGCCTCCGCTAAAGTATGACCCCGATGTTGTGGTCACGGATTTCCGCTTTGGGACAATCCCTGTGAAGCTGTACCAACCCAAGGCATCCACCTGCACCCTGAAGCCTGGCATCGTGTACTACCACGGTGGCGGGGGCGTCATGGGGAGTTTGAGTAAGAACCATTTTCTCAGACC	GCTCAGAATCTGTTCTATGCCCCAATTTTTCTGTTTCATGCAAGATCTGCCTCCGCTAAAGTATGACCCCGATGTTGTGGTCACGGATTTCCGCTTTGGGACAATCCCTGTGAAGCTGTACCAACCCAAGGCATCCACCTGCACCCTGAAGCCTGGCATCGTGTACTAC-----------------------GAGTTTGAGTAAGAACCATTTTCTCAGACC	0	0	0	169	192	CACGGTGGCGGGGGCGTCATGGG	False	False	None	False	None	0	0	0.019692792437967704	NotSpecified
1	GCTCAGAATCTGTTCTATGCCCCAATTTTTCTGTTTCATGCAAGATCTGCCTCCGCTAAAGTATGACCCCGATGTTGTGGTCACGGATTTCCGCTTTGGGACAATCCCTGTGAAGCTGTACCAACCCAAGGCATCCACCTGCACCCTGAAGCCTGGCATCGTGTACTACCACGGTGGCGGGGGCGTCATGGGGAGTTTGAGTAAGAACCATTTTCTCAGACC	GCTCAGAATCTGTTCTATGCCCCAATTTTTCTGTTTCATGCAAGATCTGCCTCCGCTAAAGTATGACCCCGATGTTGTGGTCACGGATTTCCGCTTTGGGACAATCCCTGTGAAGCTGTACCAACCCAAGGCATCCACCTGCACCCTGAAGCCTGGCATCGTGTCCTACC-CGGTGGCGGGGGCGTCATGGGGAGTTTGAGTAAGAACCATTTTCTCAGACC	0	0	0	170	171	A	False	False	None	False	None	164	C	0.019692792437967704	NotSpecified
1	GCTCAGAATCTGTTCTATGCCCCAATTTTTCTGTTTCATGCAAGATCTGCCTCCGCTAAAGTATGACCCCGATGTTGTGGTCACGGATTTCCGCTTTGGGACAATCCCTGTGAAGCTGTACCAACCCAAGGCATCCACCTGCACCCTGAAGCCTGGCATCGTGTACTACCACGGTGGCGGGGGCGTCATGGGGAGTTTGAGTAAGAACCATTTTCTCAGACC	GCTCAGAATCTGTTCTACGCCCCAATTTTTCTGTTTCATGCAAGATCTGCCTCCGCTAAAGTATGACCCCGATGTTGTGGTCACGGATTTCCGCTTTGGGACAATCCCTGTGAAGCTGTACCAACCCAA----------------------------------------------------GGCGTCATGGGGAGTTTGAGTAAGAACCATTTTCTCAGACC	0	0	0	129	181	GGCATCCACCTGCACCCTGAAGCCTGGCATCGTGTACTACCACGGTGGCGGG	False	False	None	False	None	0	0	0.019692792437967704	NotSpecified
1	GCTCAGAATCTGTTCTATGCCCCAATTTTTCTGTTTCATGCAAGATCTGCCTCCGCTAAAGTATGACCCCGATGTTGTGGTCACGGATTTCCGCTTTGGGACAATCCCTGTGAAGCTGTACCAACCCAAGGCATCCACCTGCACCCTGAAGCCTGGCATCGTGTACTACCACGGTGGCGGGGGCGTCATGGGGAGTTTGAGTAAGAACCATTTTCTCAGACC	GCTCAGAATCTGTTCTATGCCCCAATTTTTCTGTTTCATGCAAGATCTGCCTCCGCTAAAGTATGACCCCGATG------------------------------------------------------------------------------------------------------GCGGGGGCGTCATGGGGAGTTTGAGTAAGAACCATTTTCTCAGACC	0	0	0	74	176	TTGTGGTCACGGATTTCCGCTTTGGGACAATCCCTGTGAAGCTGTACCAACCCAAGGCATCCACCTGCACCCTGAAGCCTGGCATCGTGTACTACCACGGTG	False	False	None	False	None	0	0	0.019692792437967704	NotSpecified
1	GCTCAGAATCTGTTCTATGCCCCAATTTTTCTGTTTCATGCAAGATCTGCCTCCGCTAAAGTATGACCCCGATGTTGTGGTCACGGATTTCCGCTTTGGGACAATCCCTGTGAAGCTGTACCAACCCAAGGCATCCACCTGCACCCTGAAGCCTGGCATCGTGTACTACCACGGTGGCGGGGGCGTCATGGGGAGTTTGAGTAAGAACCATTTTCTCAGACC	GCTCAGAATCTGTTCTATGCCCCAATTTTTCTGTTTCATGCAAGATCTG-----------------------------------------------------------------------------------------------CCTGAA--------------------ACAGTGGCGGGGGCGTCATGGGGAGTTTGAGTAAGAACCATTTTCTCAGACC	0	0	0	150	170	GCCTGGCATCGTGTACTACC	False	False	None	False	None	172	A	0.019692792437967704	NotSpecified
1	GCTCAGAATCTGTTCTATGCCCCAATTTTTCTGTTTCATGCAAGATCTGCCTCCGCTAAAGTATGACCCCGATGTTGTGGTCACGGATTTCCGCTTTGGGACAATCCCTGTGAAGCTGTACCAACCCAAGGCATCCACCTGCACCCTGAAGCCTGGCATCGTGTACTACCACGGTGGCGGGGGCGTCATGGGGAGTTTGAGTAAGAACCATTTTCTCAGACC	GCTCAGAATCTGTTCTATGCCCCAATTTTTCTG------------------------------------------------------------------------------------------------------------------------------------------CGGTGGCGGGGGCGTCATGGGGAGTTTGAGTAAGAACCATTTTCTCAGACC	0	0	0	33	171	TTTCATGCAAGATCTGCCTCCGCTAAAGTATGACCCCGATGTTGTGGTCACGGATTTCCGCTTTGGGACAATCCCTGTGAAGCTGTACCAACCCAAGGCATCCACCTGCACCCTGAAGCCTGGCATCGTGTACTACCA	False	False	None	False	None	0	0	0.019692792437967704	NotSpecified
1	GCTCAGAATCTGTTCTATGCCCCAATTTTTCTGTTTCATGCAAGATCTGCCTCCGCTAAAGTATGACCCCGATGTTGTGGTCACGGATTTCCGCTTTGGGACAATCCCTGTGAAGCTGTACCAACCCAAGGCATCCACCTGCACCCTGAAGCCTGGCATCGTGTACTACCACGGTGGCGGGGGCGTCATGGGGAGTTTGAGTAAGAACCATTTTCTCAGACC	GCTCAGAATCTGTTCTATGCCCCAATTTTTCTGT---------------------------------------------------------------------------------------------------------------------------------------------GGCGGGGGCGTCATGGGGAGTTTGAGTAAGAACCATTTTCTCAGACC	0	0	0	34	175	TTCATGCAAGATCTGCCTCCGCTAAAGTATGACCCCGATGTTGTGGTCACGGATTTCCGCTTTGGGACAATCCCTGTGAAGCTGTACCAACCCAAGGCATCCACCTGCACCCTGAAGCCTGGCATCGTGTACTACCACGGT	False	False	None	False	None	0	0	0.019692792437967704	NotSpecified
1	GCTCAGAATCTGTTCTATGCCCCAATTTTTCTGTTTCATGCAAGATCTGCCTCCGCTAAAGTATGACCCCGATGTTGTGGTCACGGATTTCCGCTTTGGGACAATCCCTGTGAAGCTGTACCAACCCAAGGCATCCACCTGCACCCTGAAGCCTGGCATCGTGTACTACCACGGTGGCGGGGGCGTCATGGGGAGTTTGAGTAAGAACCATTTTCTCAGACC	GCTCAGAATCTGTTCTATGCCCCAATTTTTCTGTTTCATGCAAGATCTGCCTCCGCTAAAGTATGACCCCGATGTTGTGGTCACGGATTTCCGCTTTGGGACAATCCCTGTGAAGCTGT------------------------CCCTG--------------------------TGGCGGGGGCGTCATGGGGAGTTTGAGTAAGAATCATTTTCTCAGACC	0	0	0	148	174	AAGCCTGGCATCGTGTACTACCACGG	False	False	None	False	None	0	0	0.019692792437967704	NotSpecified
1	GCTCAGAATCTGTTCTATGCCCCAATTTTTCTGTTTCATGCAAGATCTGCCTCCGCTAAAGTATGACCCCGATGTTGTGGTCACGGATTTCCGCTTTGGGACAATCCCTGTGAAGCTGTACCAACCCAAGGCATCCACCTGCACCCTGAAGCCTGGCATCGTGTACTACCACGGTGGCGGGGGCGTCATGGGGAGTTTGAGTAAGAACCATTTTCTCAGACC	GCTCAGAATCTGTTCTATGCCCCAATTTTTCTGTTTCATGCAAGATCTGCCTCCGC-------------------------------------------------------------------ACCC--------------CACC----------------------------------------------GGAGTTTGAGTAAGAACCATTTTCTCAGACC	0	0	0	145	191	CTGAAGCCTGGCATCGTGTACTACCACGGTGGCGGGGGCGTCATGG	False	False	None	False	None	0	0	0.019692792437967704	NotSpecified
1	GCTCAGAATCTGTTCTATGCCCCAATTTTTCTGTTTCATGCAAGATCTGCCTCCGCTAAAGTATGACCCCGATGTTGTGGTCACGGATTTCCGCTTTGGGACAATCCCTGTGAAGCTGTACCAACCCAAGGCATCCACCTGCACCCTGAAGCCTGGCATCGTGTACTACCACGGTGGCGGGGGCGTCATGGGGAGTTTGAGTAAGAACCATTTTCTCAGACC	GCTCAGAATCTGTTCTATGCCCCAATTTTTCTGTTTCATGCAAGATCTGCCTCCGCAGA-------------------------------------------------------------------------------------------------------------------TGGCGGAGGCGTCATGGGGAGTTTGAGTAAGAACCATTTTCTCAGACC	0	0	0	59	174	AGTATGACCCCGATGTTGTGGTCACGGATTTCCGCTTTGGGACAATCCCTGTGAAGCTGTACCAACCCAAGGCATCCACCTGCACCCTGAAGCCTGGCATCGTGTACTACCACGG	False	False	None	False	None	0	0	0.019692792437967704	NotSpecified
1	GCTCAGAATCTGTTCTATGCCCCAATTTTTCTGTTTCATGCAAGATCTGCCTCCGCTAAAGTATGACCCCGATGTTGTGGTCACGGATTTCCGCTTTGGGACAATCCCTGTGAAGCTGTACCAACCCAAGGCATCCACCTGCACCCTGAAGCCTGGCATCGTGTACTACCACGGTGGCGGGGGCGTCATGGGGAGTTTGAGTAAGAACCATTTTCTCAGACC	GCTCAGAATCTGTTCTATGCCCCAATTTTTCTGTTTCATGCAAGATCTGCCTCCGCTAAAGT-----------------------------------------------------------------------------------------------------------------GGCGGGGGCGTCATGGGGAGTTTGAGTAAGAACCATTTTCTCAGACC	0	0	0	62	175	ATGACCCCGATGTTGTGGTCACGGATTTCCGCTTTGGGACAATCCCTGTGAAGCTGTACCAACCCAAGGCATCCACCTGCACCCTGAAGCCTGGCATCGTGTACTACCACGGT	False	False	None	False	None	0	0	0.019692792437967704	NotSpecified
1	GCTCAGAATCTGTTCTATGCCCCAATTTTTCTGTTTCATGCAAGATCTGCCTCCGCTAAAGTATGACCCCGATGTTGTGGTCACGGATTTCCGCTTTGGGACAATCCCTGTGAAGCTGTACCAACCCAAGGCATCCACCTGCACCCTGAAGCCTGGCATCGTGTACTACCACGGTGGCGGGGGCGTCATGGGGAGTTTGAGTAAGAACCATTTTCTCAGACC	GCTCAGAATCTGTTCTATGCCCCAATTTTTCTGTTTCATGCAAGATCTGCCTCCGCTAAAGTATGACCCCGATGTTGTGGTCACGGATTTCCGCTTTGGGACAATCCCTGTGAAGCTGTACCAACCCAAGGCATCCACCTGCACC------------------------------GGCGGGGGCGTCATGGGGAGTTTGAGTAAGAACCATTTTCTCAGACC	0	0	0	145	175	CTGAAGCCTGGCATCGTGTACTACCACGGT	False	False	None	False	None	0	0	0.019692792437967704	NotSpecified
1	GCTCAGAATCTGTTCTATGCCCCAATTTTTCTGTTTCATGCAAGATCTGCCTCCGCTAAAGTATGACCCCGATGTTGTGGTCACGGATTTCCGCTTTGGGACAATCCCTGTGAAGCTGTACCAACCCAAGGCATCCACCTGCACCCTGAAGCCTGGCATCGTGTACTACCACGGTGGCGGGGGCGTCATGGGGAGTTTGAGTAAGAACCATTTTCTCAGACC	GCTCAGAATCTGTTCTATGCCCCAATTTTTCTGCTTCATGCAAGATCTGCCTCCGCTAAAGTATGACCCCGATGTTGTGGTCACGGATTTCCGCTTTGGGACAATCCCTGTGAAGCTGTA---------------------CAC-------------------------------------GGCGTCATGGGGAGTTTGAGTAAGAACCATTTTCTCAGACC	0	0	0	144	181	CCTGAAGCCTGGCATCGTGTACTACCACGGTGGCGGG	False	False	None	False	None	0	0	0.019692792437967704	NotSpecified
1	GCTCAGAATCTGTTCTATGCCCCAATTTTTCTGTTTCATGCAAGATCTGCCTCCGCTAAAGTATGACCCCGATGTTGTGGTCACGGATTTCCGCTTTGGGACAATCCCTGTGAAGCTGTACCAACCCAAGGCATCCACCTGCACCCTGAAGCCTGGCATCGTGTACTACCACGGTGGCGGGGGCGTCATGGGGAGTTTGAGTAAGAACCATTTTCTCAGACC	GCTCAGAATCTGTTCTATGCCCCAATTTTTCTGTTTCATGCAAGATCTGCCTCCGCTAAAGTATGACCCCGATGTTGTGGTCACGGATTTCCGCTTTGGGACAATCCCTGTGAAGCTGTACCAACCCAAGGCATCCACCTGCAC----------------------------------GGGGGCGTCATGGGGAGTTTGAGTAAGAACCATTTTCTCAGACC	0	0	0	144	178	CCTGAAGCCTGGCATCGTGTACTACCACGGTGGC	False	False	None	False	None	0	0	0.019692792437967704	NotSpecified
1	GCTCAGAATCTGTTCTATGCCCCAATTTTTCTGTTTCATGCAAGATCTGCCTCCGCTAAAGTATGACCCCGATGTTGTGGTCACGGATTTCCGCTTTGGGACAATCCCTGTGAAGCTGTACCAACCCAAGGCATCCACCTGCACCCTGAAGCCTGGCATCGTGTACTACCACGGTGGCGGGGGCGTCATGGGGAGTTTGAGTAAGAACCATTTTCTCAGACC	GCTCAGAATCTGTTCTATGCCCCAATTTTTCTGTTTTATGCAAGATCTGCCTCCGCTAAAGTATGACC------------------------------------------------------------------------------------------------------ACGGTGGCGGGGGCGTCATGGGGAGTTTGAGTAAGAACCATTTTCTCAGACC	0	0	0	68	170	CCGATGTTGTGGTCACGGATTTCCGCTTTGGGACAATCCCTGTGAAGCTGTACCAACCCAAGGCATCCACCTGCACCCTGAAGCCTGGCATCGTGTACTACC	False	False	None	False	None	0	0	0.019692792437967704	NotSpecified
1	GCTCAGAATCTGTTCTATGCCCCAATTTTTCTGTTTCATGCAAGATCTGCCTCCGCTAAAGTATGACCCCGATGTTGTGGTCACGGATTTCCGCTTTGGGACAATCCCTGTGAAGCTGTACCAACCCAAGGCATCCACCTGCACCCTGAAGCCTGGCATCGTGTACTACCACGGTGGCGGGGGCGTCATGGGGAGTTTGAGTAAGAACCATTTTCTCAGACC	GCTCAGAATCTGTTCTATGCCCCAATTTTTCTGTTTCATGCAAGATCTGCCTCCGCTAAAGTATGACCCCGATGTTGTGGTCACGGATTTCCGCTTTGGGACAATCCCTGTGAAGCTGTACCAACCCAAGGCATCCACCTGC------------------------------------GGGGGCGTCATGGGGAGTTTGAGTAAGAACCATTTTCTCAGACC	0	0	0	142	178	ACCCTGAAGCCTGGCATCGTGTACTACCACGGTGGC	False	False	None	False	None	0	0	0.019692792437967704	NotSpecified
1	GCTCAGAATCTGTTCTATGCCCCAATTTTTCTGTTTCATGCAAGATCTGCCTCCGCTAAAGTATGACCCCGATGTTGTGGTCACGGATTTCCGCTTTGGGACAATCCCTGTGAAGCTGTACCAACCCAAGGCATCCACCTGCACCCTGAAGCCTGGCATCGTGTACTACCACGGTGGCGGGGGCGTCATGGGGAGTTTGAGTAAGAACCATTTTCTCAGACC	GCTCAGAATCTGTTCTATGCCCCAATTTTTCTGTTTCATGCAAGATCTGCCTCCGCTAAAGTATGACCCCG------------------------------------------------------------------------------------------------------GTGGCGGGGGCGTCATGGGGAGTTTGAGTAAGAACCATTTTCTCAGACC	0	0	0	71	173	ATGTTGTGGTCACGGATTTCCGCTTTGGGACAATCCCTGTGAAGCTGTACCAACCCAAGGCATCCACCTGCACCCTGAAGCCTGGCATCGTGTACTACCACG	False	False	None	False	None	0	0	0.019692792437967704	NotSpecified
1	GCTCAGAATCTGTTCTATGCCCCAATTTTTCTGTTTCATGCAAGATCTGCCTCCGCTAAAGTATGACCCCGATGTTGTGGTCACGGATTTCCGCTTTGGGACAATCCCTGTGAAGCTGTACCAACCCAAGGCATCCACCTGCACCCTGAAGCCTGGCATCGTGTACTACCACGGTGGCGGGGGCGTCATGGG------------GAGTTTGAGTAAGAACCATTTTCTCAGACC	GCTCAGAATCTGTTCTATGCCCCAATTTTTCTGTTTCATGCAAGATCTGCCTCCGCTAAAGTATGACCCCGATGT----------------------------------------------------------------------------------------------------GGCGGGGGCGTCATGGGGAGTTTGAGCTTGAGTTTGAGTAAGAACCATTTTCTCAGACC	0	0	0	75	175	TGTGGTCACGGATTTCCGCTTTGGGACAATCCCTGTGAAGCTGTACCAACCCAAGGCATCCACCTGCACCCTGAAGCCTGGCATCGTGTACTACCACGGT	False	False	None	False	None	0	0	0.019692792437967704	NotSpecified
1	GCTCAGAATCTGTTCTATGCCCCAATTTTTCTGTTTCATGCAAGATCTGCCTCCGCTAAAGTATGACCCCGATGTTGTGGTCACGGATTTCCGCTTTGGGACAATCCCTGTGAAGCTGTACCAACCCAAGGCATCCACCTGCACCCTGAAGCCTGGCATCGTGTACTACCACGGTGGCGGGGGCGTCATGGGGAGTTTGAGTAAGAACCATTTTCTCAGACC	GCTCAGAATCTGTTCTATGCCCCAATTTTTCTGTTTCATGCAAGATCTGCCTCCGCTAAAGTATGACCCCGATGTTGTGGTCACGGATTTCCGCTTTGGGACAATCCCTGTGAAGCTGTACCAACCCAAGGCATCCACCTGCACCCTGAAGCCTGGCATCGTGTACTACCAC--CGGCGGGGGCGTCATGGGGAGTTTGAGTAAGAACCATTTTCTCAGACC	0	0	0	172	174	GG	False	False	None	False	None	174	C	0.019692792437967704	NotSpecified
1	GCTCAGAATCTGTTCTATGCCCCAATTTTTCTGTTTCATGCAAGATCTGCCTCCGCTAAAGTATGACCCCGATGTTGTGGTCACGGATTTCCGCTTTGGGACAATCCCTGTGAAGCTGTACCAACCCAAGGCATCCACCTGCACCCTGAAGCCTGGCATCGTGTACTACCACGGTGGCGGGGGCGTCATGGGGAGTTTGAGTAAGAACCATTTTCTCAGACC	GCTCAGAATCTGTTCTATGCCCCAATTTTTCTGTTTCATGCAAGATCTGCCTCCGCTAAAGTATGACCCCGATGTTGTGGTCACGGATTTCCGCCTTGGGACAATCCCTGTGAAGCTGTACCAACCCAAGGCATCCACC---------------------------------GGTGGCGGGGGCGTCATGGGGAGTTTGAGTAAGAACCATTTTCTCAGACC	0	0	0	139	172	TGCACCCTGAAGCCTGGCATCGTGTACTACCAC	False	False	None	False	None	0	0	0.019692792437967704	NotSpecified
1	GCTCAGAATCTGTTCTATGCCCCAATTTTTCTGTTTCATGCAAGATCTGCCTCCGCTAAAGTATGACCCCGATGTTGTGGTCACGGATTTCCGCTTTGGGACAATCCCTGTGAAGCTGTACCAACCCAAGGCATCCACCTGCACCCTGAAGCCTGGCATCGTGTACTACCACGGTGGCGGGGGCGTCATGGGGAGTTTGAGTAAGAACCATTTTCTCAGACC	GCTCAGAATCTGTTCTATGCCCCAATTTTTCTGTTTCATGCAAGATCTGCCTCCGCTAAAGTATGACCCCGATGTTGTGGTCACGGATTTCCGCTTTGGGACAATCCCTGTGAAGCTGTACCAACCCAAGGCATCCAC---------------------------------------------CGTCATGGGGAGTTTGAGTAAGAACCATTTTCTCAGACC	0	0	0	138	183	CTGCACCCTGAAGCCTGGCATCGTGTACTACCACGGTGGCGGGGG	False	False	None	False	None	0	0	0.019692792437967704	NotSpecified
1	GCTCAGAATCTGTTCTATGCCCCAATTTTTCTGTTTCATGCAAGATCTGCCTCCGCTAAAGTATGACCCCGATGTTGTGGTCACGGATTTCCGCTTTGGGACAATCCCTGTGAAGCTGTACCAACCCAAGGCATCCACCTGCACCCTGAAGCCTGGCATCGTGTACTACCACGGTGGCGGGGGCGTCATGGGGAGTTTGAGTAAGAACCATTTTCTCAGACC	GCTCAGAATCTGTTCTATGCCCCAATTTTTCTGTTTCATGCAAGATCTGCCTCCGCTAAAGTATGACCCCGATGTTGTGGT-------------------------------------------------------------------------------------------------GGGGGCGTCATGGGGAGTTTGAGTAAGAACCATTTTCTCAGACC	0	0	0	81	178	CACGGATTTCCGCTTTGGGACAATCCCTGTGAAGCTGTACCAACCCAAGGCATCCACCTGCACCCTGAAGCCTGGCATCGTGTACTACCACGGTGGC	False	False	None	False	None	0	0	0.019692792437967704	NotSpecified
1	GCTCAGAATCTGTTCTATGCCCCAATTTTTCTGTTTCATGCAAGATCTGCCTCCGCTAAAGTATGACCCCGATGTTGTGGTCACGGATTTCCGCTTTGGGACAATCCCTGTGAAGCTGTACCAACCCAAGGCATCCACCTGCACCCTGAAGCCTGGCATCGTGTACTACCACGGTGGCGGGGGCGTCATGGGGAGTTTGAGTAAGAACCATTTTCTCAGACC	GCTCAGAATCTGTTCTATGCCCCAATTTTTCTGTTTCATGCAAGATCTGCCTCCGCTAAAGTATGACCCCGATGTTGTGGTCACGGATTTCCGCTTTGGGACAATCCCTGTGAAGCTGTACCAACCCAAGGCATC-------------------------------------------GGGGGCGTCATGGGGAGTTTGAGTAAGAACCATTTTCTCAGACC	0	0	0	135	178	CACCTGCACCCTGAAGCCTGGCATCGTGTACTACCACGGTGGC	False	False	None	False	None	0	0	0.019692792437967704	NotSpecified
1	GCTCAGAATCTGTTCTATGCCCCAATTTTTCTGTTTCATGCAAGATCTGCCTCCGCTAAAGTATGACCCCGATGTTGTGGTCACGGATTTCCGCTTTGGGACAATCCCTGTGAAGCTGTACCAACCCAAGGCATCCACCTGCACCCTGAAGCCTGGCATCGTG-TACTACCACGGTGGCGGGGGCGTCATGGGGAGTTTGAGTAAGAACCATTTTCTCAGACC	GCTCAGAATCTGTTCTATACCCCAATTTTTCTGTTTCATGCAAGATCTGCCTCCGCTAAAGTATGACCCCGATGTTGTGGTCACGGATTTCCGCTTTGGGACAATCCCTGTGAAGCTGTACCAACCCAAGGCATCCACCTGCACCCTGAAGCCTGGCATCGTGGTAGTA-CACGGTGGCGGGGGCGTCATGGGGAGTTTGAGTAAGAACCATTTTCTCAGACC	163	163	G	168	169	C	False	False	None	False	None	165	G	0.019692792437967704	NotSpecified
1	GCTCAGAATCTGTTCTATGCCCCAATTTTTCTGTTTCATGCAAGATCTGCCTCCGCTAAAGTATGACCCCGATGTTGTGGTCACGGATTTCCGCTTTGGGACAATCCCTGTGAAGCTGTACCAACCCAAGGCATCCACCTGCACCCTGAAGCCTGGCATCGTG--TACTACCA-CGGTGGCGGGGGCGTCATGGGGAGTTTGAGTAAGAACCATTTTCTCAGACC	GCTCAGAATCTGTTCTATGCCCCAATTTTTCTGTTTCATGCAAGATCTGCCTCCGCTAAAGTATGACCCCGATGTTGTGGTCACGGATTTCCGCTTTGGGACAATCCCTGTGAAGCTGTACCAACCCAAGGCATCCACCTGCACCCTGAAGCCTGGCATCGTGGTGGCCCCCACCGGTGGCGGGGGCGTCATGGGGAGTTTGAGTAAGAACCATTTTCTCAGACC	163;171	163;171	GT;C	0	0	0	False	False	None	False	None	163;164;166;167	G;G;C;C	0.019692792437967704	NotSpecified
1	GCTCAGAATCTGTTCTATGCCCCAATTTTTCTGTTTCATGCAAGATCTGCCTCCGCTAAAGTATGACCCCGATGTTGTGGTCACGGATTTCCGCTTTGGGACAATCCCTGTGAAGCTGTACCAACCCAAGGCATCCACCTGCACCCTGAAGCCTGGCATCGTGT-----------------ACTACCACGGTGGCGGGGGCGTCATGGGGAGTTTGAGTAAGAACCATTTTCTCAGACC	GCTCAGAATCTGTTCTATGCCCCAATTTTTCTGTTTCATGCAAGATCTGCCTCCGCTAAAGTATGACCCCGATGTTGTGGTCACGGATTTCCGCTTTGGGACAATCCCTGTGAAGCTGTACCAACCCAAGGCATCCACCTGCACCCTGAAGCCTGGCATCGTGTTTATGATGTCCATTGTGACT----TGGTGGCGGGGGCGTCATGGGGAGTTTGAGTAAGAACCATTTTCTCAGACC	164	164	TTATGATGTCCATTGTG	167	171	ACCA	False	False	None	False	None	171	T	0.019692792437967704	NotSpecified
1	GCTCAGAATCTGTTCTATGCCCCAATTTTTCTGTTTCATGCAAGATCTGCCTCCGCTAAAGTATGACCCCGATGTTGTGGTCACGGATTTCCGCTTTGGGACAATCCCTGTGAAGCTGTACCAACCCAAGGCATCCACCTGCACCCTGAAGCCTGGCATCGTGT-----------AC----------------------TACC-----ACGGTGGCGGGGGCGTCATGGGGAGTTTGAGTAAGAACCATTTTCTCAGACC	GCTCAGAATCTGTTCTATGCCCCAATTTTTCTGTTTCATGCAAGATCTGCCTCCGCTAAAGTATGACCCCGATGTTGTGGTCACGGATTTCCGCTTTGGGACAATCCCTGTGAAGCTGTACCAACCCAAGGCATCCACCTGCACCCTGAAGCCTGGCATCGTGTGTCCGTATGACACATATTGTATCGATAGTGCTCGGTACCGTAATACGGTGGCGGGGGCGTCATGGGGAGTTTGAGTAAGAACCATTTTCTCAGACC	164;166;170	164;166;170	GTCCGTATGAC;ATATTGTATCGATAGTGCTCGG;GTAAT	0	0	0	False	False	None	False	None	0	0	0.019692792437967704	NotSpecified
1	GCTCAGAATCTGTTCTATGCCCCAATTTTTCTGTTTCATGCAAGATCTGCCTCCGCTAAAGTATGACCCCGATGTTGTGGTCACGGATTTCCGCTTTGGGACAATCCCTGTGAAGCTGTACCAACCCAAGGCATCCACCTGCACCCTGAAGCCTGGCATCGTGT-------ACTAC-----------------CACGGTGGCGGGGGCGTCATGGGGAGTTTGAGTAAGAACCATTTTCTCAGACC	GCTCAGAATCTGTTCTATGCCCCAATTTTTCTGTTTCATGCAAGATCTGCCTCCGCTAAAGTATGACCCCGATGTTGTGGTCACGGATTTCCGCTTTGGGACAATCCCTGTGAAGCTGTACCAACCCAAGGCATCCACCTGCACCCTGAAGCCTGGCATCGTGTCCGTATGAC-ACATATTGTATCGATAGTGCTCGGTGGCGGGGGCGTCATGGGGAGTTTGAGTAAGAACCATTTTCTCAGACC	164;169	164;169	CCGTATG;ATATTGTATCGATAGTG	166	167	T	False	False	None	False	None	170	T	0.019692792437967704	NotSpecified
1	GCTCAGAATCTGTTCTATGCCCCAATTTTTCTGTTTCATGCAAGATCTGCCTCCGCTAAAGTATGACCCCGATGTTGTGGTCACGGATTTCCGCTTTGGGACAATCCCTGTGAAGCTGTACCAACCCAAGGCATCCACCTGCACCCTGAAGCCTGGCATCGTGTA----------------CTAC---------------------------------CAC-----GGTGGCGGGGGCGTCATGGGGAGTTTGAGTAAGAACCATTTTCTCAGACC	GCTCAGAATCTGTTCTATGCCCCAATTTCTCTGTTTCATGCAAGATCTGCCTCCGCTAAAGTATGACCCCGATGTTGTGGTCACGGATTTCCGCTTTGGGACAATCCCTGTGAAGCTGTACCAACCCAAGGCACCCACCTGCACCCTGAAGCCTGGCATCGTGTACCCACACTATAGTTAGCTACACAGGCTTGGGGTGGCCAGATTGGCTGGGACGGCACAGGAAGGTGGCGGGGGCGTCATGGGGAGTTTGAGTAAGAACCATTTTCTCAGACC	165;169;172	165;169;172	CCCACACTATAGTTAG;ACAGGCTTGGGGTGGCCAGATTGGCTGGGACGG;AGGAA	0	0	0	False	False	None	False	None	0	0	0.019692792437967704	NotSpecified
1	GCTCAGAATCTGTTCTATGCCCCAATTTTTCTGTTTCATGCAAGATCTGCCTCCGCTAAAGTATGACCCCGATGTTGTGGTCACGGATTTCCGCTTTGGGACAATCCCTGTGAAGCTGTACCAACCCAAGGCATCCACCTGCACCCTGAAGCCTGGCATCGTGTACTACCACGGTGGCGGGGGCGTCATGGGGAGTTTGAGTAAGAACCATTTTCTCAGACC	GCTCAGAATCTGTTCTATGCCCCAATTTTTCTGTTTCATGCAAGATCTGCCTCCGCTAAAGTATGACCCCGATGTTGTGGTCACGGATTTCCGCTTTGGGACAATCCCTGTGAAGCTGTACCAACCCAAGGCA----------------------------------------------GGGGCGTCATGGGGAGTTTGAGTAAGAACCATTTTCTCAGACC	0	0	0	133	179	TCCACCTGCACCCTGAAGCCTGGCATCGTGTACTACCACGGTGGCG	False	False	None	False	None	0	0	0.019692792437967704	NotSpecified
1	GCTCAGAATCTGTTCTATGCCCCAATTTTTCTGTTTCATGCAAGATCTGCCTCCGCTAAAGTATGACCCCGATGTTGTGGTCACGGATTTCCGCTTTGGGACAATCCCTGTGAAGCTGTACCAACCCAAGGCATCCACCTGCACCCTGAAGCCTGGCATCGT-GTAC-TACCACGGTGGCGGGGGCGTCATGGGGAGTTTGAGTAAGAACCATTTTCTCAGACC	GCTCAGAATCTGTTCTATGCCCCAATTTTTCTGTTTCATGCAAGATCTGCCTCCGCTAAAGTATGACCCCGATGTTGTGGTCACGGATTTCCGCTTTGGGACAATCCCTGTGAAGCTGTACCAACCCAAGGCATCCACCTGCACCCTGAAGCCTGGCATCGTAGTACAT------GTGGCGGGGGCGTCATGGGGAGTTTGAGTAAGAACCATTTTCTCAGACC	166	166	A	167	173	ACCACG	False	False	None	False	None	0	0	0.019692792437967704	NotSpecified
1	GCTCAGAATCTGTTCTATGCCCCAATTTTTCTGTTTCATGCAAGATCTGCCTCCGCTAAAGTATGACCCCGATGTTGTGGTCACGGATTTCCGCTTTGGGACAATCCCTGTGAAGCTGTACCAACCCAAGGCATCCACCTGCACCCTGAAGCCTGGCATCGTGTAC------TACCACGGTGGCGGGGGCGTCATGGGGAGTTTGAGTAAGAACCATTTTCTCAGACC	GCTCAGAATCTGTTCTATGCCCCAATTTTTCTGTTTCATGCAAGATCTGCCTCCGCTAAAGTATGACCCCGATGTTGTGGTCACGGATTTCCGCTTTGGGACGATCCCTGTGAAGCTGTACCAACCCAAGGCATCCACCTGCACCCTGAAGCCTGGCATCGTGTACATCGTGTACATCGGTGGCGGGGGCGTCATGGGGAGTTTGAGTAAGAACCATTTTCTCAGACC	166	166	ATCGTG	0	0	0	False	False	None	False	None	169;170	A;T	0.019692792437967704	NotSpecified
1	GCTCAGAATCTGTTCTATGCCCCAATTTTTCTGTTTCATGCAAGATCTGCCTCCGCTAAAGTATGACCCCGATGTTGTGGTCACGGATTTCCGCTTTGGGACAATCCCTGTGAAGCTGTACCAACCCAAGGCATCCACCTGCACCCTGAAGCCTGGCATCGTGTACTACCACGGTGGCGGGGGCGTCATGGGGAGTTTGAGTAAGAACCATTTTCTCAGACC	GCTCAGAATCTGTTCTATGCCCCAATTTTTCTGTTTCATGCAAGATCTGCCTCCGCTAAAGTATGACCCCGATGTTGTGGTCACGGATTTCCGCTTTGGGACAGTCCCTGTGAAGCTGTACCAACCCAAGGCATCCACCTGCACCCTGAAGCCTGGCATCGTGTTCTACCAC----ACCGGGGCGTCATGGGGAGTTTGAGTAAGAACCATTTTCTCAGACC	0	0	0	172	176	GGTG	False	False	None	False	None	164;176;178	T;A;C	0.019692792437967704	NotSpecified
1	GCTCAGAATCTGTTCTATGCCCCAATTTTTCTGTTTCATGCAAGATCTGCCTCCGCTAAAGTATGACCCCGATGTTGTGGTCACGGATTTCCGCTTTGGGACAATCCCTGTGAAGCTGTACCAACCCAAGGCATCCACCTGCACCCTGAAGCCTGGCATCGTGTACTACCACGGTGGCGGGGGCGTCATGGGGAGTTTGAGTAAGAACCATTTTCTCAGACC	GCTCAGAATCTGTTCTATGCCCCAATTTTTCTGTTTCATGCAAGATCTGCCTCCGCTAAAGTATGACCCCGATGTTGTGGTCACGGATTTCCGCTTTGGGACAATCCCTGTGAAGCTGTACCAACCCAAGGCATCCACCTGCACCCTGAAGCCTGGCATCGTGTACTACCAC--TGGCGGGGGCGTCATGGGGAGTTTGAGTAAGAACCATTTTCTCAGACC	0	0	0	172	174	GG	False	False	None	False	None	0	0	0.019692792437967704	NotSpecified
1	GCTCAGAATCTGTTCTATGCCCCAATTTTTCTGTTTCATGCAAGATCTGCCTCCGCTAAAGTATGACCCCGATGTTGTGGTCACGGATTTCCGCTTTGGGACAATCCCTGTGAAGCTGTACCAACCCAAGGCATCCACCTGCACCCTGAAGCCTGGCATCGTGTACTACCACGGTGGCGGGGGCGTCATGGGGAGTTTGAGTAAGAACCATTTTCTCAGACC	GCTCAGAATCTGTTCTATGCCCCAATTTTTCTGTTTCATGCAAGATCTGCCTCCGCTAAAGTATGACCCCGATGTTGTGGTCACGGATTTCCGCTTTGGGACAATCCCTGTGAAGCTGTACCAACCCAAGGCATCCACCTGCACCCTGAAGCCTGGCATCGTGTACCACC-CGGTGGCGGGGGCGTCATGGGGAGTTTGAGTAAGAACCATTTTCTCAGACC	0	0	0	170	171	A	False	False	None	False	None	166	C	0.019692792437967704	NotSpecified
1	GCTCAGAATCTGTTCTATGCCCCAATTTTTCTGTTTCATGCAAGATCTGCCTCCGCTAAAGTATGACCCCGATGTTGTGGTCACGGATTTCCGCTTTGGGACAATCCCTGTGAAGCTGTACCAACCCAAGGCATCCACCTGCACCCTGAAGCCTGGCATCGTGTACTACCACGGTGGCGGGGGCGTCATGGGGAGTTTGAGTAAGAACCATTTTCTCAGACC	GCTCAGAATCTGTTCTATGCCCCAATTTTTCTGTTTCATGCAAGATCTGCCTCCGCTAAAGTATGACCCCGATGTTGTGGTCACGGATTTCCGCTTTGGGACAATCCCTGTGAAGCTGTACCAACCCAAGGCATCCACCTGCACCCTGAAGCCTGGCATCGTGTACTACCA--GCGGCGGGGGCGTCATGGGGAGTTTGAGTAAGAACCATTTTCTCAGACC	0	0	0	171	173	CG	False	False	None	False	None	174	C	0.019692792437967704	NotSpecified
1	GCTCAGAATCTGTTCTATGCCCCAATTTTTCTGTTTCATGCAAGATCTGCCTCCGCTAAAGTATGACCCCGATGTTGTGGTCACGGATTTCCGCTTTGGGACAATCCCTGTGAAGCTGTACCAACCCAAGGCATCCACCTGCACCCTGAAGCCTGGCATCGTGTACTACCACGGTGGCGGGGGCGTCATGGGGAGTTTGAGTAAGAACCATTTTCTCAGACC	GCTCAGAATCTGTCCTATGCCCCAATTTTTCTGTTTCATGCAAGATCTGCCTCCGCTAAAGTATGACCCCGATGTTGTGGTCACGGATTTCCGCTTTGGGACAATCCCTGTGAAGCTGTACCAACCCAAGGCATCCACCTGCACCCTGAAGGCTGGCATCGTGTACTTCC-CGGTGGCGGGGGCGTCAGGGGGAGTTTGAGTAAGAGCCATTTTCTCAGACC	0	0	0	170	171	A	False	False	None	False	None	167	T	0.019692792437967704	NotSpecified
1	GCTCAGAATCTGTTCTATGCCCCAATTTTTCTGTTTCATGCAAGATCTGCCTCCGCTAAAGTATGACCCCGATGTTGTGGTCACGGATTTCCGCTTTGGGACAATCCCTGTGAAGCTGTACCAACCCAAGGCATCCACCTGCACCCTGAAGCCTGGCATCGTGTACTACCACGGTGGCGGGGGCGTCATGGGGAGTTTGAGTAAGAACCATTTTCTCAGACC	GCTCAGAATCTGTTCTATGCCCCAATTTTTCTGTTTCATGCAAGATCTGCCTCCGCTAAAGTATGACCCCGATGTTGTGGTCACGGATTTCCGCTTTGGGACAATCCCTGTGAAGCTGTACCAACCCAAGGCATCCACCTGCACCCTGAAGCCTGGCATCGTGTACTACC-GGGTGGCGGGGGCGTCATGGGGAGTTTGAGTAAGAGCCATTTTCTCAGACC	0	0	0	170	171	A	False	False	None	False	None	171	G	0.019692792437967704	NotSpecified
1	GCTCAGAATCTGTTCTATGCCCCAATTTTTCTGTTTCATGCAAGATCTGCCTCCGCTAAAGTATGACCCCGATGTTGTGGTCACGGATTTCCGCTTTGGGACAATCCCTGTGAAGCTGTACCAACCCAAGGCATCCACCTGCACCCTGAAGCCTGGCATCGTGTACTACCACGGTGGCGGGGGCGTCATGGGGAGTTTGAGTAAGAACCATTTTCTCAGACC	GCTCAGAATCTGTTCTATGCCCCAATTTTTCTGTTTCATGCAAGATCTGCCTCCGCTAAAGTATGACCCCGATGTTGTGGTCACGGATTTCCGCTTTGGGACAATCCCTGTGAAGCTGTACCAACCCAAGGCATCCACCTGCACCCTGAAGCCTGGCATCGTGTACTACC-CGGTGACGGGGGCGTCATGGGGAGTTTGAGTAAGAACCATTTTCTCAGACC	0	0	0	170	171	A	False	False	None	False	None	176	A	0.019692792437967704	NotSpecified
1	GCTCAGAATCTGTTCTATGCCCCAATTTTTCTGTTTCATGCAAGATCTGCCTCCGCTAAAGTATGACCCCGATGTTGTGGTCACGGATTTCCGCTTTGGGACAATCCCTGTGAAGCTGTACCAACCCAAGGCATCCACCTGCACCCTGAAGCCTGGCATCGTGTACTACCACGGTGGCGGGGGCGTCATGGGGAGTTTGAGTAAGAACCATTTTCTCAGA--CC	GCTCAGAATCTGTTCTATGCCCCAATTTTTCTGTTTCATGCAAGATCTGCCTCCGCTAAAGTATGACCCCGATGTTGTGGTCACGGATTTCCGCTTTGGGACAATCCCTGTGAAGCTGTACCAACCCAAGGCATCCACCTGCACCCTGAAGCCTGGAATCGTGTACTACC-CGGTGTCAGGAGCGTCATGAGGAGTTTGATTAAGAACCTTTTTCACAGAAG--	0	0	0	170	171	A	False	False	None	False	None	176;178	T;A	0.019692792437967704	NotSpecified
1	GCTCAGAATCTGTTCTATGCCCCAATTTTTCTGTTTCATGCAAGATCTGCCTCCGCTAAAGTATGACCCCGATGTTGTGGTCACGGATTTCCGCTTTGGGACAATCCCTGTGAAGCTGTACCAACCCAAGGCATCCACCTGCACCCTGAAGCCTGGCATCGTGTACTACCACGGTGGCGGGGGCGTCATGGGGAGTTTGAGTAAGAACCATTTTCTCAGACC	GCTCAGAATCTGTTCTATGCCCCAATTTTTCTGTTTCATGCAAGATCTGCCTCCGCTAAAGTATGACCCCGATGTTGTGGTCACGGATTTCCGCTTTGGGACAATCCCTGTGAAGCTGTACCAACCCAAGGCATCCACCTGCACCCTGAAGCCTGC-----------------------GGGGCGTCATGGGGAGTTTGAGTAAGAACCATTTTCTCAGACC	0	0	0	156	179	CATCGTGTACTACCACGGTGGCG	False	False	None	False	None	0	0	0.019692792437967704	NotSpecified
1	GCTCAGAATCTGTTCTATGCCCCAATTTTTCTGTTTCATGCAAGATCTGCCTCCGCTAAAGTATGACCCCGATGTTGTGGTCACGGATTTCCGCTTTGGGACAATCCCTGTGAAGCTGTACCAACCCAAGGCATCCACCTGCACCCTGAAGCCTGGCATCGTGTACTACCACGGTGGCGGGGGCGTCATGGGGAGTTTGAGTAAGAACCATTTTCTCAGACC	GCTCAGAATCTGTTCTATGCCCCAATTTTTCTGTTTCATGCAAGATCTGCCTCCGCTAAAGTATGACCCCGATGTTGTGGTCACGGATTTCCGCTTTGGGACAATCCCTGTGAAGCTGTACCAACCCAAGGCATCCACCTGCACCCTGAAGCCTGGCATCGTGTACTACC----TGGCGGGGGCGTCATGGGGAGTTTGAGTAAGAACCATTTTCTCAGACC	0	0	0	170	174	ACGG	False	False	None	False	None	0	0	0.019692792437967704	NotSpecified
1	GCTCAGAATCTGTTCTATGCCCCAATTTTTCTGTTTCATGCAAGATCTGCCTCCGCTAAAGTATGACCCCGATGTTGTGGTCACGGATTTCCGCTTTGGGACAATCCCTGTGAAGCTGTACCAACCCAAGGCATCCACCTGCACCCTGAAGCCTGGCATCGTGTACTACCACGGTGGCGGGGGCGTCATGGGGAGTTTGAGTAAGAACCATTTTCTCAGACC	GCTCAGAATCTGTTCTATGCCCCAATTTTTCTGTTTCATGCAAGATCTGCCTCCGCTAAAGTATGACCCCGATGTTGTGGTCACGGATTTCCGCTTTGGGACAATCCCTGTGAAGCTGTACCAACCCAAGGCATCCACCTGCACCCTGAAGCCTGGCATCGTGTACTACC----------GGGCGTCATGGGGAGTTTGAGTAAGAACCATTTTCTCAGACC	0	0	0	170	180	ACGGTGGCGG	False	False	None	False	None	0	0	0.019692792437967704	NotSpecified
1	GCTCAGAATCTGTTCTATGCCCCAATTTTTCTGTTTCATGCAAGATCTGCCTCCGCTAAAGTATGACCCCGATGTTGTGGTCACGGATTTCCGCTTTGGGACAATCCCTGTGAAGCTGTACCAACCCAAGGCATCCACCTGCACCCTGAAGCCTGGCATCGTGTACTACCACGGTGGCGGGGGCGTCATGGGGAGTTTGAGTAAGAACCATTTTCTCAGACC	GCTCAGAATCTGTTCTATGCCCCAATTTTTCTGTTTCATGCAAGATCTGCCTCCGCTAAAGTATGACCCCGATGTTGTGGTCACGGATTTCCGCTTTGGGACAATCCCTGTGAAGCTGTACCAACCCAAGGCATCCACCTGCACCCTGAAGCCTGGCATCGTGTACTACC-CGGTGGC-GGGGCGTCATGGGGAGTTTGAGTAAGAACCATTTTCTCAGACC	0	0	0	170;178	171;179	A;G	False	False	None	False	None	0	0	0.019692792437967704	NotSpecified
1	GCTCAGAATCTGTTCTATGCCCCAATTTTTCTGTTTCATGCAAGATCTGCCTCCGCTAAAGTATGACCCCGATGTTGTGGTCACGGATTTCCGCTTTGGGACAATCCCTGTGAAGCTGTACCAACCCAAGGCATCCACCTGCACCCTGAAGCCTGGCATCGTGTACTACCACGGTGGCGGGGGCGTCATGGGGAGTTTGAGTAAGAACCATTTTCTCAGACC	GCTCAGAATCTGTTCTATGCCCCAATTTTTCTGTTTCATGCAAGATCTGCCTCCGCTAAAGTATGACCCCGATGTTGTGGTCACGGATTTCCGCTTTGGGACAATCCCTGTGAAGCTGTACCAACCCAAGGCATCCACCTGCACCCTGAAGCCTGGCATCGTGTACTACC-----GGC--GGGCGTCATGGGGAGTTTGAGCAAGAACCATTTTCTCAGACC	0	0	0	170;178	175;180	ACGGT;GG	False	False	None	False	None	0	0	0.019692792437967704	NotSpecified
1	GCTCAGAATCTGTTCTATGCCCCAATTTTTCTGTTTCATGCAAGATCTGCCTCCGCTAAAGTATGACCCCGATGTTGTGGTCACGGATTTCCGCTTTGGGACAATCCCTGTGAAGCTGTACCAACCCAAGGCATCCACCTGCACCCTGAAGCCTGGCATCGTGTACTACCACGGTGGCGGGGGCGTCATGGGGAGTTTGAGTAAGAACCATTTTCTCAGACC	GCTCAGAATCTGTTCTATGCCCCAATTTTTCTGTTTCATGCAAGATCCGCCTCCGCTAAAGTATGACCCCGATGTTGTGGTCACGGATTTCCGCTTTGGGACAATCCCTGTGAAGCTGTACCAACCCAAGGCATCCACCTGCACCCTGAAGCCTGGCATCGTGTACTGCCA-GGTGGCGGGGGCGTCATGGGGAGTTTGAGTAAGAACCATTTTCTCAGACC	0	0	0	171	172	C	False	False	None	False	None	167	G	0.019692792437967704	NotSpecified
1	GCTCAGAATCTGTTCTATGCCCCAATTTTTCTGTTTCATGCAAGATCTGCCTCCGCTAAAGTATGACCCCGATGTTGTGGTCACGGATTTCCGCTTTGGGACAATCCCTGTGAAGCTGTACCAACCCAAGGCATCCACCTGCACCCTGAAGCCTGGCATCGTGTACTACCACGGTGGCGGGGGCGTCATGGGGAGTTTGAGTAAGAACCATTTTCTCAGACC	GCTCAGAATCTGTTCTATGCCCCAATTTTTCTGTTTCATGCAAGATCTGCCTCCGCTAAAGTATGACCCCGATGTTGTGGTCACGGATTTCCGCTTTGGGACAATCCCTGTGAAGCTGTACCAACCCAAGGCATCCACCTGCACCCTGAAGCCTTGCATCCTGTACTTCCA-GGTTGCGGGGGCGTCATGGGGAGTTTGAGTAAGAACCATTTTCTCAGACC	0	0	0	171	172	C	False	False	None	False	None	167;175	T;T	0.019692792437967704	NotSpecified
1	GCTCAGAATCTGTTCTATGCCCCAATTTTTCTGTTTCATGCAAGATCTGCCTCCGCTAAAGTATGACCCCGATGTTGTGGTCACGGATTTCCGCTTTGGGACAATCCCTGTGAAGCTGTACCAACCCAAGGCATCCACCTGCACCCTGAAGCCTGGCATCGTGTACTACCACGGTGGCGGGGGCGTCATGGGGAGTTTGAGTAAGAACCATTTTCTCAGACC	GCTCAGAATCTGTTCTATGCCCCAATTTTTCTGTTTCATGCAAGATCTGCCTCCGCTAAAGTATGACCCCGATGTTGTGGTCACGGATTTCCGCTTTGGGACAATCCCTGTGAAGCTGTACCAACCCAAGGCATCCACCTGCACCCTGAAGCCTGGCATCGTGTACTGCCA--GTGGCGGGGGCGTCATGGGGAGTTTGAGTAAGAGCCATTTTCTCAGACC	0	0	0	171	173	CG	False	False	None	False	None	167	G	0.019692792437967704	NotSpecified
1	GCTCAGAATCTGTTCTATGCCCCAATTTTTCTGTTTCATGCAAGATCTGCCTCCGCTAAAGTATGACCCCGATGTTGTGGTCACGGATTTCCGCTTTGGGACAATCCCTGTGAAGCTGTACCAACCCAAGGCATCCACCTGCACCCTGAAGCCTGGCATCGTGTACTACCACGGTGGCGGGGGCGTCATGGGGAGTTTGAGTAAGAACCATTTTCTCAGACC	GCTCAGAATCTGTTCTATGCCCCAATTTTTCTGTTTCATGCAAGATCTGCCTCCGCTAAAGTATGACCCCGATGTTGTGGTCACGGATTTCCGCTTTGGGACAATCCCTGTGAAGCTGTACCAACCCAAGGCATCCACCTGCACCCTGAAGCCTGGCATCGTGTACTACCA--ATGGCGGGGGCGTCATGGGGAGTTTGAGTAAGAACCATTTTCTCAGACC	0	0	0	171	173	CG	False	False	None	False	None	173	A	0.019692792437967704	NotSpecified
1	GCTCAGAATCTGTTCTATGCCCCAATTTTTCTGTTTCATGCAAGATCTGCCTCCGCTAAAGTATGACCCCGATGTTGTGGTCACGGATTTCCGCTTTGGGACAATCCCTGTGAAGCTGTACCAACCCAAGGCATCCACCTGCACCCTGAAGCCTGGCATCGTGTACTACCACGGTGGCGGGGGCGTCATGGGGAGTTTGAGTAAGAACCATTTTCTCAGACC	GCTCAGAATCTGTTCTATGCCCCAATTTTTCTGTTTCATGCAAGATCTGCCTCCGCTAAAGTATGACCCCGATGTTGTGGTCACGGATTTCCGCTTTGGGACAATCCCTGTGAAGCTGTACCAACCCAAGGCATCCACCTGCACCCTGAAGCCA--------------------TGGCGGGGGCGTCATGGGGAGTTTGAGTAAGAACCATTTTCTCAGACC	0	0	0	154	174	GGCATCGTGTACTACCACGG	False	False	None	False	None	0	0	0.019692792437967704	NotSpecified
1	GCTCAGAATCTGTTCTATGCCCCAATTTTTCTGTTTCATGCAAGATCTGCCTCCGCTAAAGTATGACCCCGATGTTGTGGTCACGGATTTCCGCTTTGGGACAATCCCTGTGAAGCTGTACCAACCCAAGGCATCCACCTGCACCCTGAAGCCTGGCATCGTGTACTACCACGGTGGCGGGGGCGTCATGGGGAGTTTGAGTAAGAACCATTTTCTCAGACC	GCTCAGAATCTGTTCTATGCCCCAATTTTTCTGTTTCATGCAAGATCTGCCTCCGCTAAAGTATGACCCCGATGTTGTGGTCACGGATTTCCGCTTTGGGACAATCCCTGTGAAGCTGTACCAACCCAAGGCATCCACCTGCACCCTGAAGCCTGGCATCGTGTACTACCA-----GC-GGGGCGTCATGGGGAGTTTGAGTAAGAACCATTTTCTCAGACC	0	0	0	171;178	176;179	CGGTG;G	False	False	None	False	None	0	0	0.019692792437967704	NotSpecified
1	GCTCAGAATCTGTTCTATGCCCCAATTTTTCTGTTTCATGCAAGATCTGCCTCCGCTAAAGTATGACCCCGATGTTGTGGTCACGGATTTCCGCTTTGGGACAATCCCTGTGAAGCTGTACCAACCCAAGGCATCCACCTGCACCCTGAAGCCTGGCATCGTGTACTACCACGGTGGCGGGGGCGTCATGGGGAGTTTGAGTAAGAACCATTTTCTCAGACC	GCTCAGAATCTGTTCTATGCCCCAATTTTTCTGTTTCATGCAAGATCTGCCTCCGCTAAAGTATGACCCCGATGTTGTGGTCACGGATTTCCGCTTTGGGACAATCCCTGTGAAGCTGTACCAACCCAAGGCATCCACCTGCACCCTGAAGCCTGGCATCGTGCACTACCA----GGCGGGGGCGTCATGGGGAGTTTGAGTAAGAACCATTTTCTCAGACC	0	0	0	171	175	CGGT	False	False	None	False	None	163	C	0.019692792437967704	NotSpecified
1	GCTCAGAATCTGTTCTATGCCCCAATTTTTCTGTTTCATGCAAGATCTGCCTCCGCTAAAGTATGACCCCGATGTTGTGGTCACGGATTTCCGCTTTGGGACAATCCCTGTGAAGCTGTACCAACCCAAGGCATCCACCTGCACCCTGAAGCCTGGCATCGTGTACTACCACGGTGGCGGGGGCGTCATGGGGAGTTTGAGTAAGAACCATTTTCTCAGACC	GCTCAGAATCTGTTCTATGCCCCAATTTTTCTGTTTCATGCAAGATCTGCCTCCGCTAAAGTATGACCCCGATGTTGTGGTCACGGATTTCCGCTTTGGGACAATCCCTGTGAAGCTGTACCAACCCAAGGCATCCACCTGCACCCTGAAGCCTGGCATCGTGTACTACCA----GGTGGGGGCGTCATGGGGAGTTTGAGTAAGAACCATTTTCTCAGACC	0	0	0	171	175	CGGT	False	False	None	False	None	177	T	0.019692792437967704	NotSpecified
1	GCTCAGAATCTGTTCTATGCCCCAATTTTTCTGTTTCATGCAAGATCTGCCTCCGCTAAAGTATGACCCCGATGTTGTGGTCACGGATTTCCGCTTTGGGACAATCCCTGTGAAGCTGTACCAACCCAAGGCATCCACCTGCACCCTGAAGCCTGGCATCGTGTACTACCACGGTGGCGGGGGCGTCATGGGGAGTTTGAGTAAGAACCATTTTCTCAGACC	GCTCAGAATCTGTTCTATGCCCCAATTTTTCTGTTTCATGCAAGATCTGCCTCCGCTAAAGTATGACCCCGATGTTGTGGTCACGGATTTCCGCTTTGGGACAATCCCTGTGAAGCTGTACCAACCCAAGGCATCCACCTGCACCCTGAAGCC------------------------------CGTCATGGGGAGTTTGAGTAAGAACCATTTTCTCAGACC	0	0	0	153	183	TGGCATCGTGTACTACCACGGTGGCGGGGG	False	False	None	False	None	0	0	0.019692792437967704	NotSpecified
1	GCTCAGAATCTGTTCTATGCCCCAATTTTTCTGTTTCATGCAAGATCTGCCTCCGCTAAAGTATGACCCCGATGTTGTGGTCACGGATTTCCGCTTTGGGACAATCCCTGTGAAGCTGTACCAACCCAAGGCATCCACCTGCACCCTGAAGCCTGGCATCGTGTACTACCACGGTGGCGGGGGCGTCATGGGGAGTTTGAGTAAGAACCATTTTCTCAGACC	GCTCAGAATCTGTTCTATGCCCCAATTTTTCTGTTTCATGCAAGATCTGCCTCCGCTAAAGTATGACCCCGATGTTGTGGTCACGGATTTCCGCTTTGGGACAATCCCTGTGAAGCTGTACCAACCCAAGGCATCCACCTGCACCCTGAAGCCTGGCATCGTGTACCACCA-----TCGGGGGCGTCATGGGGAGTTTGAGTAAGAACCATTTTCTCAGACC	0	0	0	171	176	CGGTG	False	False	None	False	None	166;176	C;T	0.019692792437967704	NotSpecified
1	GCTCAGAATCTGTTCTATGCCCCAATTTTTCTGTTTCATGCAAGATCTGCCTCCGCTAAAGTATGACCCCGATGTTGTGGTCACGGATTTCCGCTTTGGGACAATCCCTGTGAAGCTGTACCAACCCAAGGCATCCACCTGCACCCTGAAGCCTGGCATCGTGTACTACCACGGTGGCGGGGGCGTCATGGGGAGTTTGAGTAAGAACCATTTTCTCAGACC	GCTCAGAATCTGTTCTATGCCCCAATTTTTCTGTTTCATGCAAGATCTGCCTCCGCTAAAGTATGACCCCGATGTTGTGGTCACGGATTTCCGCTTTGGGATAATCCCTGTGAAGCTGTACCAACCCAAGGCATCCACCTGCACCCTGAAGCC---------------------------GGGCGTCATGGGGAGTTTGAGTAA-AACCATTTTCTCAGACC	0	0	0	153	180	TGGCATCGTGTACTACCACGGTGGCGG	False	False	None	False	None	0	0	0.019692792437967704	NotSpecified
1	GCTCAGAATCTGTTCTATGCCCCAATTTTTCTGTTTCATGCAAGATCTGCCTCCGCTAAAGTATGACCCCGATGTTGTGGTCACGGATTTCCGCTTTGGGACAATCCCTGTGAAGCTGTACCAACCCAAGGCATC------CACCTGCACCCTGAAGCCTGGCATCGTGTACTACCACGGTGGCGGGGGCGTCATGGGGAGTTTGAGTAAGAACCATTTTCTCAGACC	GCTCAGAATCTGTTCTGTGCCCCAATTTTTCTGTTTCATGCAAGATCTGCCTCCGCTAAAGTATGACCCCGATGTTGTGGTCACGGATTTCCGCTTTGGGACAATCCCTGTGAAGCTGTACCAACCCAAGGCATCCACCTGCACCTGCACCCTGAAGC------------------AC---GGCGGGGGCGTCATGGGGAGTTTGAGTAAGAACCATTTTCTCAGACC	0	0	0	152;172	170;175	CTGGCATCGTGTACTACC;GGT	False	False	None	False	None	0	0	0.019692792437967704	NotSpecified
1	GCTCAGAATCTGTTCTATGCCCCAATTTTTCTGTTTCATGCAAGATCTGCCTCCGCTAAAGTATGACCCCGATGTTGTGGTCACGGATTTCCGCTTTGGGACAATCCCTGTGAAGCTGTACCAACCCAAGGCATCCACCTGCACCCTGAAGCCTGGCATCGTGTACTACCACGGTGGCGGGGGCGTCATGGGGAGTTTGAGTAAGAACCATTTTCTCAGACC	GCTCAGAATCTGTTCTATGCCCCAATTTTTCTGTTTCATGCAAGATCTGCCTCCGCTAAAGTATGACCCCGATGTTGTGGTCACGGATTTCCGCTTTGGGACAATCCCTGTGAAGCTGTACCAACCCAAGGCATCCACCTGCACCCTGAAGCCTGGCATCGTGTGCTACCA---------GGGCGTCATGGGGAGTTTGAGTAAGAACCATGTTCTCAGACC	0	0	0	171	180	CGGTGGCGG	False	False	None	False	None	164	G	0.019692792437967704	NotSpecified
1	GCTCAGAATCTGTTCTATGCCCCAATTTTTCTGTTTCATGCAAGATCTGCCTCCGCTAAAGTATGACCCCGATGTTGTGGTCACGGATTTCCGCTTTGGGACAATCCCTGTGAAGCTGTACCAACCCAAGGCATCCACCTGCACCCTGAAGCCTGGCATCGTGTACTACCACGGTGGCGGGGGCGTCATGGGGAGTTTGAGTAAGAACCATTTTCTCAGACC	GCTCAGAATCTGTTCTATGCCCCAATTTTTCTGTTTCATGCAAGATCTGCCTCCGCTAAAGTATGACCCCGATGTTGTGGTCACGGATTTCCGCTTTGGGACAATCCCTGTGAAGCTGTACCAACCCAAGGCATCCACCTGCACCCTGAAGCCTGGCATCGTGTACTACCA----------GGCGTCATGGGGAGTTTGAGTAAGAACCATTTTCTCAGACC	0	0	0	171	181	CGGTGGCGGG	False	False	None	False	None	0	0	0.019692792437967704	NotSpecified
1	GCTCAGAATCTGTTCTATGCCCCAATTTTTCTGTTTCATGCAAGATCTGCCTCCGCTAAAGTATGACCCCGATGTTGTGGTCACGGATTTCCGCTTTGGGACAATCCCTGTGAAGCTGTACCAACCCAAGGCATCCACCTGCACCCTGAAGCCTGGCATCGTGTACTACCACGGTGGCGGGGGCGTCATGGGGAGTTTGAGTAAGAACCATTTTCTCAGACC	GCTCAGAATCTGTTCTATGCCCCAATTTTTCTGTTTCATGCAAGATCTGCCTCCGCTAAAGTATGACCCCGATGTTGTGGTCACGGATTTCCGCTTTGGGACAATCCCTGTGAAGCTGTACCAACCCAAGGCATCCACCTGCACCCTGAAGC---------------ACCCC--TGGCGGGGGCGTCATGGGGAGTTTGAGTAAGAACCATTTTCTCAGACC	0	0	0	152;172	167;174	CTGGCATCGTGTACT;GG	False	False	None	False	None	170	C	0.019692792437967704	NotSpecified
1	GCTCAGAATCTGTTCTATGCCCCAATTTTTCTGTTTCATGCAAGATCTGCCTCCGCTAAAGTATGACCCCGATGTTGTGGTCACGGATTTCCGCTTTGGGACAATCCCTGTGAAGCTGTACCAACCCAAGGCATCCACCTGCACCCTGAAGCCTGGCATCGTGTACTACCACGGTGGCGGGGGCGTCATGGGGAGTTTGAGTAAGAACCATTTTCTCAGACC	GCTCAGAATCTGTTCTATGCCCCAATTTTTCTGTTTCATGCAAGATCTGCCTCCGCTAAAGTATGACCCCGATGTTGTGGTCACGGATTTCCGCTTTGGGACAATCCCTGTGAAGCTGTACCAACCCAAGGCATCCACCTGCACCCTGAAGCCTGGCATCGTGTACTACAA-----------GCGTCATGGGGAGTTTGAGTAAGAACCATTTTCTCAGACC	0	0	0	171	182	CGGTGGCGGGG	False	False	None	False	None	169	A	0.019692792437967704	NotSpecified
1	GCTCAGAATCTGTTCTATGCCCCAATTTTTCTGTTTCATGCAAGATCTGCCTCCGCTAAAGTATGACCCCGATGTTGTGGTCACGGATTTCCGCTTTGGGACAATCCCTGTGAAGCTGTACCAACCCAAGGCATCCACCTGCACCCTGAAGCCTGGCATCGTGTACTACCACGGTGGCGGGGGCGTCATGGGGAGTTTGAGTAAGAACCATTTTCTCAGACC	GCTCAGAATCTGTTCTATGCCCCAATTTTTCTGTTTCATGCAAGATCTGCCTCCGCTAAAGTATGACCCCGATGTTGTGGTCACGGATTTCCGCTTTGGGACAATCCCTGTGAAGCTGTACCAACCCAAGGCATCCACCTGCACCCTGAAGC---------------AC--CGGTGGCGGGGGCGTCATGGGGAGTTTGAGTAAGAACCATTTTCTCAGACC	0	0	0	152;169	167;171	CTGGCATCGTGTACT;CA	False	False	None	False	None	0	0	0.019692792437967704	NotSpecified
1	GCTCAGAATCTGTTCTATGCCCCAATTTTTCTGTTTCATGCAAGATCTGCCTCCGCTAAAGTATGACCCCGATGTTGTGGTCACGGATTTCCGCTTTGGGACAATCCCTGTGAAGCTGTACCAACCCAAGGCATCCACCTGCACCCTGAAGCCTGGCATCGTGTACTACCACGGTGGCGGGGGCGTCATGGGGAGTTTGAGTAAGAACCATTTTCTCAGACC	GCTCAGAATCTGTTCTATGCCCCAATTTTTCTGTTTCATGCAAGATCTGCCTCCGCTAAAGTATGACCCCGATGTTGTGGTCACGGATTTCCGCTTTGGGACAATCCCTGTGAAGCTGTACCAACCCAAGGCATCCACCTGCACCCTGAAG-------------------------GCGGGGGCGTCATGGGGAGTTTGAGTAAGAACCATTTTCTCAGACC	0	0	0	151	176	CCTGGCATCGTGTACTACCACGGTG	False	False	None	False	None	0	0	0.019692792437967704	NotSpecified
1	GCTCAGAATCTGTTCTATGCCCCAATTTTTCTGTTTCATGCAAGATCTGCCTCCGCTAAAGTATGACCCCGATGTTGTGGTCACGGATTTCCGCTTTGGGACAATCCCTGTGAAGCTGTACCAACCCAAGGCATCCACCTGCACCCTGAAGCCTGGCATCGTGTACTACCACGGTGGCGGGGGCGTCATGGGGAGTTTGAGTAAGAACCATTTTCTCAGACC	GCTCAGAATCTGTTCTATGCCCCAATTTTTCTGTTTCATGCAAGATCTGCCTCCGCTAAAGTATGACCCCGATGTTGTGGTCACGGATTTCCGCTTTGGGACAATCCCTGTGAAGCTGTACCAACCCAAGGCATCCACCTGCACCCTGAAGCCTGGCATCGTGTACTACCA--------------------------TGAGTAAGAACCATTTTCTCAGACC	0	0	0	171	197	CGGTGGCGGGGGCGTCATGGGGAGTT	False	False	None	False	None	0	0	0.019692792437967704	NotSpecified
1	GCTCAGAATCTGTTCTATGCCCCAATTTTTCTGTTTCATGCAAGATCTGCCTCCGCTAAAGTATGACCCCGATGTTGTGGTCACGGATTTCCGCTTTGGGACAATCCCTGTGAAGCTGTACCAACCCAAGGCATCCACCTGCACCCTGAAGCCTGGCATCGTGTACTACCACGGTGGCGGGGGCGTCATGGGGAGTTTGAGTAAGAACCATTTTCTCAGACC	GCTCAGAATCTGTTCTATGCCCCAATTTTTCTGTTTCATGCAAGATCTGCCTCCGCTAAAGTATGACCCCGATGTTGTGGTCACGGATTTCCGCTTTGGGACAATCCCTGTGAAGCTGTACCAACCCAAGGCATCCACCTGCACCCTGAAGCCTGGCATCGTGTACT--------------GGCGCCATGGGGAGTTTGAGTAAGAACCATTTTCTCAGACC	0	0	0	167	181	ACCACGGTGGCGGG	False	False	None	False	None	0	0	0.019692792437967704	NotSpecified
