# Supplementary material for: CRISPAltRations: a validated cloud-based approach for interrogation of double-strand break repair mediated by CRISPR genome editing
Source: Mol Ther Methods Clin Dev. 2021 Apr 2;21:478–91. doi: 10.1016/j.omtm.2021.03.024 (PMC8082044; doi:10.1016/j.omtm.2021.03.024)
Supplement: Data S1. Example output files and graphics from the CRISPRAltRations software interface for a single amplicon target [file mmc6.zip › SupplementalOutputs/SAMPLE_deleteLocationHist.csv]

pos	normalized_pos	sample	base	freq	cut_location	percent_total
0	-171	NotSpecified	G	0	n	0.0
1	-170	NotSpecified	C	0	n	0.0
2	-169	NotSpecified	T	0	n	0.0
3	-168	NotSpecified	C	0	n	0.0
4	-167	NotSpecified	A	0	n	0.0
5	-166	NotSpecified	G	0	n	0.0
6	-165	NotSpecified	A	0	n	0.0
7	-164	NotSpecified	A	0	n	0.0
8	-163	NotSpecified	T	0	n	0.0
9	-162	NotSpecified	C	0	n	0.0
10	-161	NotSpecified	T	0	n	0.0
11	-160	NotSpecified	G	0	n	0.0
12	-159	NotSpecified	T	0	n	0.0
13	-158	NotSpecified	T	0	n	0.0
14	-157	NotSpecified	C	0	n	0.0
15	-156	NotSpecified	T	0	n	0.0
16	-155	NotSpecified	A	0	n	0.0
17	-154	NotSpecified	T	0	n	0.0
18	-153	NotSpecified	G	0	n	0.0
19	-152	NotSpecified	C	0	n	0.0
20	-151	NotSpecified	C	0	n	0.0
21	-150	NotSpecified	C	0	n	0.0
22	-149	NotSpecified	C	0	n	0.0
23	-148	NotSpecified	A	0	n	0.0
24	-147	NotSpecified	A	0	n	0.0
25	-146	NotSpecified	T	0	n	0.0
26	-145	NotSpecified	T	0	n	0.0
27	-144	NotSpecified	T	0	n	0.0
28	-143	NotSpecified	T	0	n	0.0
29	-142	NotSpecified	T	0	n	0.0
30	-141	NotSpecified	C	0	n	0.0
31	-140	NotSpecified	T	0	n	0.0
32	-139	NotSpecified	G	0	n	0.0
33	-138	NotSpecified	T	3	n	0.005104037293499158
34	-137	NotSpecified	T	4	n	0.006805383057998877
35	-136	NotSpecified	T	4	n	0.006805383057998877
36	-135	NotSpecified	C	4	n	0.006805383057998877
37	-134	NotSpecified	A	4	n	0.006805383057998877
38	-133	NotSpecified	T	4	n	0.006805383057998877
39	-132	NotSpecified	G	4	n	0.006805383057998877
40	-131	NotSpecified	C	7	n	0.011909420351498034
41	-130	NotSpecified	A	10	n	0.017013457644997194
42	-129	NotSpecified	A	13	n	0.02211749493849635
43	-128	NotSpecified	G	13	n	0.02211749493849635
44	-127	NotSpecified	A	13	n	0.02211749493849635
45	-126	NotSpecified	T	13	n	0.02211749493849635
46	-125	NotSpecified	C	17	n	0.028922877996495226
47	-124	NotSpecified	T	25	n	0.04253364411249298
48	-123	NotSpecified	G	28	n	0.04763768140599214
49	-122	NotSpecified	C	33	n	0.05614441022849073
50	-121	NotSpecified	C	37	n	0.06294979328648961
51	-120	NotSpecified	T	37	n	0.06294979328648961
52	-119	NotSpecified	C	37	n	0.06294979328648961
53	-118	NotSpecified	C	37	n	0.06294979328648961
54	-117	NotSpecified	G	39	n	0.06635248481548905
55	-116	NotSpecified	C	51	n	0.08676863398948569
56	-115	NotSpecified	T	54	n	0.09187267128298485
57	-114	NotSpecified	A	54	n	0.09187267128298485
58	-113	NotSpecified	A	54	n	0.09187267128298485
59	-112	NotSpecified	A	55	n	0.09357401704748457
60	-111	NotSpecified	G	55	n	0.09357401704748457
61	-110	NotSpecified	T	55	n	0.09357401704748457
62	-109	NotSpecified	A	56	n	0.09527536281198427
63	-108	NotSpecified	T	58	n	0.09867805434098371
64	-107	NotSpecified	G	58	n	0.09867805434098371
65	-106	NotSpecified	A	95	n	0.16162784762747331
66	-105	NotSpecified	C	95	n	0.16162784762747331
67	-104	NotSpecified	C	98	n	0.1667318849209725
68	-103	NotSpecified	C	99	n	0.16843323068547222
69	-102	NotSpecified	C	102	n	0.17353726797897137
70	-101	NotSpecified	G	106	n	0.18034265103697023
71	-100	NotSpecified	A	109	n	0.1854466883304694
72	-99	NotSpecified	T	109	n	0.1854466883304694
73	-98	NotSpecified	G	109	n	0.1854466883304694
74	-97	NotSpecified	T	110	n	0.18714803409496913
75	-96	NotSpecified	T	111	n	0.18884937985946884
76	-95	NotSpecified	G	111	n	0.18884937985946884
77	-94	NotSpecified	T	114	n	0.193953417152968
78	-93	NotSpecified	G	114	n	0.193953417152968
79	-92	NotSpecified	G	114	n	0.193953417152968
80	-91	NotSpecified	T	133	n	0.22627898667846266
81	-90	NotSpecified	C	137	n	0.23308436973646152
82	-89	NotSpecified	A	140	n	0.23818840702996072
83	-88	NotSpecified	C	140	n	0.23818840702996072
84	-87	NotSpecified	G	140	n	0.23818840702996072
85	-86	NotSpecified	G	142	n	0.24159109855896016
86	-85	NotSpecified	A	174	n	0.29603416302295116
87	-84	NotSpecified	T	174	n	0.29603416302295116
88	-83	NotSpecified	T	174	n	0.29603416302295116
89	-82	NotSpecified	T	174	n	0.29603416302295116
90	-81	NotSpecified	C	174	n	0.29603416302295116
91	-80	NotSpecified	C	174	n	0.29603416302295116
92	-79	NotSpecified	G	174	n	0.29603416302295116
93	-78	NotSpecified	C	176	n	0.29943685455195057
94	-77	NotSpecified	T	185	n	0.3147489664324481
95	-76	NotSpecified	T	185	n	0.3147489664324481
96	-75	NotSpecified	T	185	n	0.3147489664324481
97	-74	NotSpecified	G	185	n	0.3147489664324481
98	-73	NotSpecified	G	187	n	0.3181516579614475
99	-72	NotSpecified	G	189	n	0.3215543494904469
100	-71	NotSpecified	A	202	n	0.3436718444289433
101	-70	NotSpecified	C	210	n	0.35728261054494104
102	-69	NotSpecified	A	213	n	0.3623866478384402
103	-68	NotSpecified	A	214	n	0.36408799360294
104	-67	NotSpecified	T	217	n	0.3691920308964391
105	-66	NotSpecified	C	217	n	0.3691920308964391
106	-65	NotSpecified	C	217	n	0.3691920308964391
107	-64	NotSpecified	C	217	n	0.3691920308964391
108	-63	NotSpecified	T	222	n	0.3776987597189377
109	-62	NotSpecified	G	222	n	0.3776987597189377
110	-61	NotSpecified	T	223	n	0.3794001054834374
111	-60	NotSpecified	G	225	n	0.38280279701243686
112	-59	NotSpecified	A	230	n	0.3913095258349354
113	-58	NotSpecified	A	230	n	0.3913095258349354
114	-57	NotSpecified	G	230	n	0.3913095258349354
115	-56	NotSpecified	C	230	n	0.3913095258349354
116	-55	NotSpecified	T	232	n	0.39471221736393486
117	-54	NotSpecified	G	232	n	0.39471221736393486
118	-53	NotSpecified	T	234	n	0.39811490889293427
119	-52	NotSpecified	A	234	n	0.39811490889293427
120	-51	NotSpecified	C	236	n	0.40151760042193374
121	-50	NotSpecified	C	238	n	0.40492029195093315
122	-49	NotSpecified	A	242	n	0.4117256750089321
123	-48	NotSpecified	A	243	n	0.41342702077343185
124	-47	NotSpecified	C	243	n	0.41342702077343185
125	-46	NotSpecified	C	243	n	0.41342702077343185
126	-45	NotSpecified	C	249	n	0.42363509536043015
127	-44	NotSpecified	A	254	n	0.43214182418292874
128	-43	NotSpecified	A	257	n	0.43724586147642786
129	-42	NotSpecified	G	265	n	0.4508566275924256
130	-41	NotSpecified	G	265	n	0.4508566275924256
131	-40	NotSpecified	C	273	n	0.4644673937084233
132	-39	NotSpecified	A	296	n	0.5035983462919169
133	-38	NotSpecified	T	299	n	0.5087023835854161
134	-37	NotSpecified	C	307	n	0.5223131497014138
135	-36	NotSpecified	C	313	n	0.5325212242884121
136	-35	NotSpecified	A	318	n	0.5410279531109108
137	-34	NotSpecified	C	320	n	0.5444306446399102
138	-33	NotSpecified	C	324	n	0.551236027697909
139	-32	NotSpecified	T	325	n	0.5529373734624088
140	-31	NotSpecified	G	332	n	0.5648467938139068
141	-30	NotSpecified	C	335	n	0.569950831107406
142	-29	NotSpecified	A	338	n	0.5750548684009051
143	-28	NotSpecified	C	338	n	0.5750548684009051
144	-27	NotSpecified	C	351	n	0.5971723633394014
145	-26	NotSpecified	C	367	n	0.624393895571397
146	-25	NotSpecified	T	384	n	0.6533167735678922
147	-24	NotSpecified	G	392	n	0.66692753968389
148	-23	NotSpecified	A	396	n	0.6737329227418889
149	-22	NotSpecified	A	406	n	0.6907463803868861
150	-21	NotSpecified	G	414	n	0.7043571465028837
151	-20	NotSpecified	C	430	n	0.7315786787348794
152	-19	NotSpecified	C	458	n	0.7792163601408714
153	-18	NotSpecified	T	495	n	0.842166153427361
154	-17	NotSpecified	G	525	n	0.8932065263623526
155	-16	NotSpecified	G	544	n	0.9255320958878472
156	-15	NotSpecified	C	583	n	0.9918845807033363
157	-14	NotSpecified	A	741	n	1.2606972114942918
158	-13	NotSpecified	T	791	n	1.345764499719278
159	-12	NotSpecified	C	844	n	1.435935825237763
160	-11	NotSpecified	G	879	n	1.4954829269952532
161	-10	NotSpecified	T	1278	n	2.174319887030641
162	-9	NotSpecified	G	1375	n	2.3393504261871136
163	-8	NotSpecified	T	1838	n	3.127073515150484
164	-7	NotSpecified	A	2098	n	3.5694234139204113
165	-6	NotSpecified	C	2226	n	3.787195671776375
166	-5	NotSpecified	T	2277	n	3.873964305765861
167	-4	NotSpecified	A	2446	n	4.161491739966313
168	-3	NotSpecified	C	2535	n	4.312911513006788
169	-2	NotSpecified	C	2801	n	4.765469486363714
170	-1	NotSpecified	A	2846	n	4.842030045766201
171	0	NotSpecified	C	1953	y	3.322728278067952
172	1	NotSpecified	G	1810	n	3.079435833744492
173	2	NotSpecified	G	1381	n	2.3495585007741124
174	3	NotSpecified	T	1210	n	2.0586283750446603
175	4	NotSpecified	G	1109	n	1.8867924528301887
176	5	NotSpecified	G	732	n	1.2453850996137945
177	6	NotSpecified	C	619	n	1.0531330282253262
178	7	NotSpecified	G	432	n	0.7349813702638788
179	8	NotSpecified	G	347	n	0.5903669802814026
180	9	NotSpecified	G	249	n	0.42363509536043015
181	10	NotSpecified	G	220	n	0.37429606818993827
182	11	NotSpecified	G	182	n	0.3096449291389489
183	12	NotSpecified	C	128	n	0.21777225785596407
184	13	NotSpecified	G	124	n	0.2109668747979652
185	14	NotSpecified	T	109	n	0.1854466883304694
186	15	NotSpecified	C	62	n	0.1054834373989826
187	16	NotSpecified	A	55	n	0.09357401704748457
188	17	NotSpecified	T	36	n	0.06124844752198989
189	18	NotSpecified	G	27	n	0.04593633564149242
190	19	NotSpecified	G	25	n	0.04253364411249298
191	20	NotSpecified	G	24	n	0.04083229834799326
192	21	NotSpecified	G	21	n	0.03572826105449411
193	22	NotSpecified	A	10	n	0.017013457644997194
194	23	NotSpecified	G	4	n	0.006805383057998877
195	24	NotSpecified	T	4	n	0.006805383057998877
196	25	NotSpecified	T	4	n	0.006805383057998877
197	26	NotSpecified	T	2	n	0.0034026915289994387
198	27	NotSpecified	G	0	n	0.0
199	28	NotSpecified	A	0	n	0.0
200	29	NotSpecified	G	0	n	0.0
201	30	NotSpecified	T	0	n	0.0
202	31	NotSpecified	A	0	n	0.0
203	32	NotSpecified	A	0	n	0.0
204	33	NotSpecified	G	0	n	0.0
205	34	NotSpecified	A	0	n	0.0
206	35	NotSpecified	A	0	n	0.0
207	36	NotSpecified	C	0	n	0.0
208	37	NotSpecified	C	0	n	0.0
209	38	NotSpecified	A	0	n	0.0
210	39	NotSpecified	T	0	n	0.0
211	40	NotSpecified	T	0	n	0.0
212	41	NotSpecified	T	0	n	0.0
213	42	NotSpecified	T	0	n	0.0
214	43	NotSpecified	C	0	n	0.0
215	44	NotSpecified	T	0	n	0.0
216	45	NotSpecified	C	0	n	0.0
217	46	NotSpecified	A	0	n	0.0
218	47	NotSpecified	G	0	n	0.0
219	48	NotSpecified	A	0	n	0.0
220	49	NotSpecified	C	0	n	0.0
221	50	NotSpecified	C	0	n	0.0
