# Supplementary material for: CRISPAltRations: a validated cloud-based approach for interrogation of double-strand break repair mediated by CRISPR genome editing
Source: Mol Ther Methods Clin Dev. 2021 Apr 2;21:478–91. doi: 10.1016/j.omtm.2021.03.024 (PMC8082044; doi:10.1016/j.omtm.2021.03.024)
Supplement: Data S1. Example output files and graphics from the CRISPRAltRations software interface for a single amplicon target [file mmc6.zip › SupplementalOutputs/SAMPLE_indel.csv]

indelSize	NotSpecified
-141	0.019201228878648238
-140	0.03840245775729647
-138	0.019201228878648238
-136	0.0576036866359447
-134	0.0576036866359447
-131	0.15360983102918588
-130	0.03840245775729647
-129	0.13440860215053765
-128	0.1152073732718894
-125	0.1152073732718894
-119	0.09600614439324116
-118	0.13440860215053765
-115	0.2688172043010753
-113	0.019201228878648238
-112	0.09600614439324116
-111	0.4608294930875576
-105	0.0576036866359447
-103	0.0576036866359447
-102	0.0576036866359447
-101	0.07680491551459294
-100	0.019201228878648238
-99	0.0576036866359447
-98	0.03840245775729647
-97	0.3840245775729647
-95	0.03840245775729647
-94	0.1728110599078341
-89	0.0576036866359447
-88	0.5184331797235023
-85	0.1152073732718894
-84	0.13440860215053765
-82	0.03840245775729647
-80	0.03840245775729647
-79	0.07680491551459294
-78	0.24961597542242706
-76	0.0576036866359447
-74	0.07680491551459294
-71	0.019201228878648238
-64	0.09600614439324116
-63	0.15360983102918588
-62	0.019201228878648238
-61	0.019201228878648238
-60	0.03840245775729647
-54	0.019201228878648238
-53	0.03840245775729647
-52	0.07680491551459294
-50	0.1728110599078341
-49	0.03840245775729647
-48	0.21121351766513055
-46	0.32642089093702004
-45	0.1152073732718894
-43	0.1728110599078341
-42	0.15360983102918588
-41	0.1728110599078341
-40	0.21121351766513055
-39	0.1728110599078341
-38	0.09600614439324116
-37	0.019201228878648238
-36	0.0576036866359447
-35	0.1152073732718894
-34	0.15360983102918588
-33	0.07680491551459294
-32	0.07680491551459294
-31	0.019201228878648238
-30	0.13440860215053765
-29	0.07680491551459294
-28	0.24961597542242706
-27	1.152073732718894
-26	0.2688172043010753
-25	0.4608294930875576
-24	0.8448540706605223
-23	0.21121351766513055
-22	0.4608294930875576
-21	2.457757296466974
-20	0.7872503840245775
-19	0.3840245775729647
-18	1.6705069124423964
-17	0.5376344086021506
-16	0.9216589861751152
-15	1.555299539170507
-14	0.998463901689708
-13	5.664362519201228
-12	5.76036866359447
-11	1.5168970814132103
-10	1.7665130568356373
-9	1.95852534562212
-8	2.0353302611367132
-7	2.1697388632872503
-6	3.744239631336405
-5	1.2480798771121353
-4	3.129800307219662
-3	3.9170506912442393
-2	9.235791090629801
-1	11.712749615975422
0	2.9953917050691237
1	17.953149001536094
2	2.1889400921658986
3	0.30721966205837176
4	0.3648233486943164
5	0.2304147465437788
6	0.15360983102918588
7	0.13440860215053765
8	0.019201228878648238
9	0.1728110599078341
10	0.2304147465437788
11	0.1152073732718894
12	0.019201228878648238
13	0.15360983102918588
15	0.019201228878648238
16	0.1152073732718894
17	0.19201228878648235
21	0.03840245775729647
22	0.019201228878648238
24	0.019201228878648238
25	0.03840245775729647
27	0.019201228878648238
29	0.019201228878648238
30	0.03840245775729647
31	0.019201228878648238
32	0.019201228878648238
33	0.0576036866359447
38	0.019201228878648238
43	0.03840245775729647
47	0.0576036866359447
50	0.07680491551459294
52	0.019201228878648238
58	0.019201228878648238
61	0.03840245775729647
65	0.03840245775729647
68	0.019201228878648238
