# Supplementary material for: CRISPAltRations: a validated cloud-based approach for interrogation of double-strand break repair mediated by CRISPR genome editing
Source: Mol Ther Methods Clin Dev. 2021 Apr 2;21:478–91. doi: 10.1016/j.omtm.2021.03.024 (PMC8082044; doi:10.1016/j.omtm.2021.03.024)
Supplement: Data S1. Example output files and graphics from the CRISPRAltRations software interface for a single amplicon target [file mmc6.zip › SupplementalOutputs/SAMPLE_insertLocationHist.csv]

pos	normalized_pos	sample	base	freq	cut_location	percent_total
0	-171	NotSpecified	G	0	n	0.0
1	-170	NotSpecified	C	0	n	0.0
2	-169	NotSpecified	T	0	n	0.0
3	-168	NotSpecified	C	0	n	0.0
4	-167	NotSpecified	A	0	n	0.0
5	-166	NotSpecified	G	0	n	0.0
6	-165	NotSpecified	A	0	n	0.0
7	-164	NotSpecified	A	0	n	0.0
8	-163	NotSpecified	T	0	n	0.0
9	-162	NotSpecified	C	0	n	0.0
10	-161	NotSpecified	T	0	n	0.0
11	-160	NotSpecified	G	0	n	0.0
12	-159	NotSpecified	T	0	n	0.0
13	-158	NotSpecified	T	0	n	0.0
14	-157	NotSpecified	C	0	n	0.0
15	-156	NotSpecified	T	0	n	0.0
16	-155	NotSpecified	A	0	n	0.0
17	-154	NotSpecified	T	0	n	0.0
18	-153	NotSpecified	G	0	n	0.0
19	-152	NotSpecified	C	0	n	0.0
20	-151	NotSpecified	C	0	n	0.0
21	-150	NotSpecified	C	0	n	0.0
22	-149	NotSpecified	C	0	n	0.0
23	-148	NotSpecified	A	0	n	0.0
24	-147	NotSpecified	A	0	n	0.0
25	-146	NotSpecified	T	0	n	0.0
26	-145	NotSpecified	T	0	n	0.0
27	-144	NotSpecified	T	0	n	0.0
28	-143	NotSpecified	T	0	n	0.0
29	-142	NotSpecified	T	0	n	0.0
30	-141	NotSpecified	C	0	n	0.0
31	-140	NotSpecified	T	0	n	0.0
32	-139	NotSpecified	G	0	n	0.0
33	-138	NotSpecified	T	0	n	0.0
34	-137	NotSpecified	T	0	n	0.0
35	-136	NotSpecified	T	0	n	0.0
36	-135	NotSpecified	C	0	n	0.0
37	-134	NotSpecified	A	0	n	0.0
38	-133	NotSpecified	T	0	n	0.0
39	-132	NotSpecified	G	0	n	0.0
40	-131	NotSpecified	C	0	n	0.0
41	-130	NotSpecified	A	0	n	0.0
42	-129	NotSpecified	A	0	n	0.0
43	-128	NotSpecified	G	0	n	0.0
44	-127	NotSpecified	A	0	n	0.0
45	-126	NotSpecified	T	0	n	0.0
46	-125	NotSpecified	C	0	n	0.0
47	-124	NotSpecified	T	0	n	0.0
48	-123	NotSpecified	G	0	n	0.0
49	-122	NotSpecified	C	0	n	0.0
50	-121	NotSpecified	C	0	n	0.0
51	-120	NotSpecified	T	0	n	0.0
52	-119	NotSpecified	C	0	n	0.0
53	-118	NotSpecified	C	0	n	0.0
54	-117	NotSpecified	G	0	n	0.0
55	-116	NotSpecified	C	0	n	0.0
56	-115	NotSpecified	T	0	n	0.0
57	-114	NotSpecified	A	0	n	0.0
58	-113	NotSpecified	A	0	n	0.0
59	-112	NotSpecified	A	0	n	0.0
60	-111	NotSpecified	G	0	n	0.0
61	-110	NotSpecified	T	0	n	0.0
62	-109	NotSpecified	A	0	n	0.0
63	-108	NotSpecified	T	0	n	0.0
64	-107	NotSpecified	G	0	n	0.0
65	-106	NotSpecified	A	0	n	0.0
66	-105	NotSpecified	C	0	n	0.0
67	-104	NotSpecified	C	0	n	0.0
68	-103	NotSpecified	C	0	n	0.0
69	-102	NotSpecified	C	0	n	0.0
70	-101	NotSpecified	G	0	n	0.0
71	-100	NotSpecified	A	0	n	0.0
72	-99	NotSpecified	T	0	n	0.0
73	-98	NotSpecified	G	0	n	0.0
74	-97	NotSpecified	T	0	n	0.0
75	-96	NotSpecified	T	0	n	0.0
76	-95	NotSpecified	G	0	n	0.0
77	-94	NotSpecified	T	0	n	0.0
78	-93	NotSpecified	G	0	n	0.0
79	-92	NotSpecified	G	0	n	0.0
80	-91	NotSpecified	T	0	n	0.0
81	-90	NotSpecified	C	0	n	0.0
82	-89	NotSpecified	A	0	n	0.0
83	-88	NotSpecified	C	0	n	0.0
84	-87	NotSpecified	G	0	n	0.0
85	-86	NotSpecified	G	0	n	0.0
86	-85	NotSpecified	A	0	n	0.0
87	-84	NotSpecified	T	0	n	0.0
88	-83	NotSpecified	T	0	n	0.0
89	-82	NotSpecified	T	0	n	0.0
90	-81	NotSpecified	C	0	n	0.0
91	-80	NotSpecified	C	0	n	0.0
92	-79	NotSpecified	G	0	n	0.0
93	-78	NotSpecified	C	0	n	0.0
94	-77	NotSpecified	T	0	n	0.0
95	-76	NotSpecified	T	0	n	0.0
96	-75	NotSpecified	T	0	n	0.0
97	-74	NotSpecified	G	0	n	0.0
98	-73	NotSpecified	G	0	n	0.0
99	-72	NotSpecified	G	0	n	0.0
100	-71	NotSpecified	A	0	n	0.0
101	-70	NotSpecified	C	0	n	0.0
102	-69	NotSpecified	A	0	n	0.0
103	-68	NotSpecified	A	0	n	0.0
104	-67	NotSpecified	T	0	n	0.0
105	-66	NotSpecified	C	0	n	0.0
106	-65	NotSpecified	C	0	n	0.0
107	-64	NotSpecified	C	0	n	0.0
108	-63	NotSpecified	T	0	n	0.0
109	-62	NotSpecified	G	0	n	0.0
110	-61	NotSpecified	T	0	n	0.0
111	-60	NotSpecified	G	0	n	0.0
112	-59	NotSpecified	A	0	n	0.0
113	-58	NotSpecified	A	0	n	0.0
114	-57	NotSpecified	G	0	n	0.0
115	-56	NotSpecified	C	0	n	0.0
116	-55	NotSpecified	T	0	n	0.0
117	-54	NotSpecified	G	0	n	0.0
118	-53	NotSpecified	T	0	n	0.0
119	-52	NotSpecified	A	0	n	0.0
120	-51	NotSpecified	C	0	n	0.0
121	-50	NotSpecified	C	0	n	0.0
122	-49	NotSpecified	A	0	n	0.0
123	-48	NotSpecified	A	0	n	0.0
124	-47	NotSpecified	C	0	n	0.0
125	-46	NotSpecified	C	0	n	0.0
126	-45	NotSpecified	C	0	n	0.0
127	-44	NotSpecified	A	0	n	0.0
128	-43	NotSpecified	A	0	n	0.0
129	-42	NotSpecified	G	0	n	0.0
130	-41	NotSpecified	G	0	n	0.0
131	-40	NotSpecified	C	0	n	0.0
132	-39	NotSpecified	A	0	n	0.0
133	-38	NotSpecified	T	0	n	0.0
134	-37	NotSpecified	C	0	n	0.0
135	-36	NotSpecified	C	0	n	0.0
136	-35	NotSpecified	A	0	n	0.0
137	-34	NotSpecified	C	0	n	0.0
138	-33	NotSpecified	C	0	n	0.0
139	-32	NotSpecified	T	0	n	0.0
140	-31	NotSpecified	G	0	n	0.0
141	-30	NotSpecified	C	0	n	0.0
142	-29	NotSpecified	A	0	n	0.0
143	-28	NotSpecified	C	0	n	0.0
144	-27	NotSpecified	C	0	n	0.0
145	-26	NotSpecified	C	0	n	0.0
146	-25	NotSpecified	T	0	n	0.0
147	-24	NotSpecified	G	0	n	0.0
148	-23	NotSpecified	A	0	n	0.0
149	-22	NotSpecified	A	0	n	0.0
150	-21	NotSpecified	G	0	n	0.0
151	-20	NotSpecified	C	0	n	0.0
152	-19	NotSpecified	C	0	n	0.0
153	-18	NotSpecified	T	0	n	0.0
154	-17	NotSpecified	G	0	n	0.0
155	-16	NotSpecified	G	0	n	0.0
156	-15	NotSpecified	C	0	n	0.0
157	-14	NotSpecified	A	0	n	0.0
158	-13	NotSpecified	T	0	n	0.0
159	-12	NotSpecified	C	0	n	0.0
160	-11	NotSpecified	G	0	n	0.0
161	-10	NotSpecified	T	0	n	0.0
162	-9	NotSpecified	G	0	n	0.0
163	-8	NotSpecified	T	10	n	0.835421888053467
164	-7	NotSpecified	A	5	n	0.4177109440267335
165	-6	NotSpecified	C	8	n	0.6683375104427736
166	-5	NotSpecified	T	15	n	1.2531328320802004
167	-4	NotSpecified	A	11	n	0.9189640768588136
168	-3	NotSpecified	C	3	n	0.2506265664160401
169	-2	NotSpecified	C	24	n	2.0050125313283207
170	-1	NotSpecified	A	33	n	2.756892230576441
171	0	NotSpecified	C	1064	y	88.88888888888889
172	1	NotSpecified	G	6	n	0.5012531328320802
173	2	NotSpecified	G	1	n	0.0835421888053467
174	3	NotSpecified	T	4	n	0.3341687552213868
175	4	NotSpecified	G	4	n	0.3341687552213868
176	5	NotSpecified	G	4	n	0.3341687552213868
177	6	NotSpecified	C	2	n	0.1670843776106934
178	7	NotSpecified	G	3	n	0.2506265664160401
179	8	NotSpecified	G	0	n	0.0
180	9	NotSpecified	G	0	n	0.0
181	10	NotSpecified	G	0	n	0.0
182	11	NotSpecified	G	0	n	0.0
183	12	NotSpecified	C	0	n	0.0
184	13	NotSpecified	G	0	n	0.0
185	14	NotSpecified	T	0	n	0.0
186	15	NotSpecified	C	0	n	0.0
187	16	NotSpecified	A	0	n	0.0
188	17	NotSpecified	T	0	n	0.0
189	18	NotSpecified	G	0	n	0.0
190	19	NotSpecified	G	0	n	0.0
191	20	NotSpecified	G	0	n	0.0
192	21	NotSpecified	G	0	n	0.0
193	22	NotSpecified	A	0	n	0.0
194	23	NotSpecified	G	0	n	0.0
195	24	NotSpecified	T	0	n	0.0
196	25	NotSpecified	T	0	n	0.0
197	26	NotSpecified	T	0	n	0.0
198	27	NotSpecified	G	0	n	0.0
199	28	NotSpecified	A	0	n	0.0
200	29	NotSpecified	G	0	n	0.0
201	30	NotSpecified	T	0	n	0.0
202	31	NotSpecified	A	0	n	0.0
203	32	NotSpecified	A	0	n	0.0
204	33	NotSpecified	G	0	n	0.0
205	34	NotSpecified	A	0	n	0.0
206	35	NotSpecified	A	0	n	0.0
207	36	NotSpecified	C	0	n	0.0
208	37	NotSpecified	C	0	n	0.0
209	38	NotSpecified	A	0	n	0.0
210	39	NotSpecified	T	0	n	0.0
211	40	NotSpecified	T	0	n	0.0
212	41	NotSpecified	T	0	n	0.0
213	42	NotSpecified	T	0	n	0.0
214	43	NotSpecified	C	0	n	0.0
215	44	NotSpecified	T	0	n	0.0
216	45	NotSpecified	C	0	n	0.0
217	46	NotSpecified	A	0	n	0.0
218	47	NotSpecified	G	0	n	0.0
219	48	NotSpecified	A	0	n	0.0
220	49	NotSpecified	C	0	n	0.0
221	50	NotSpecified	C	0	n	0.0
