# Supplementary material for: CRISPAltRations: a validated cloud-based approach for interrogation of double-strand break repair mediated by CRISPR genome editing
Source: Mol Ther Methods Clin Dev. 2021 Apr 2;21:478–91. doi: 10.1016/j.omtm.2021.03.024 (PMC8082044; doi:10.1016/j.omtm.2021.03.024)
Supplement: Data S1. Example output files and graphics from the CRISPRAltRations software interface for a single amplicon target [file mmc6.zip › SupplementalOutputs/SAMPLE_summary.csv]

0	NotSpecified
CasFilteredReads	0
GroupID	NotSpecified
Guide1Direction	1
Guide2Direction	0
Predicted--FORECasT_FrameshiftFrequency	65.91030000000012
Predicted--FORECasT_KL_Divergence	0.51
Predicted--FORECasT_TopMutationPredicted	1
Treated	TRUE
Well	A2
percentDeletions	74.99
percentDuplication	0.0
percentEdited	97.77
percentFrameshift	69.97
percentGCInsertion	1.2
percentHDR	0.0
percentImperfectHDR	0.0
percentInFrame	30.03
percentIndels	96.93
percentInsertions	22.98
percentMMEJ	15.97
percentNHEJ	96.93
percentNonHDRDonorIntegration	0.0
percentNonHDRDonorInversion	0.0
percentOther	0.8399999999999949
percentPerfectHDR	0.0
percentSnpLines	8.19
percentTemplatedInsertion	72.24
percentUnedited	2.23
total_reads	5078
