# Supplementary material for: CRISPAltRations: a validated cloud-based approach for interrogation of double-strand break repair mediated by CRISPR genome editing
Source: Mol Ther Methods Clin Dev. 2021 Apr 2;21:478–91. doi: 10.1016/j.omtm.2021.03.024 (PMC8082044; doi:10.1016/j.omtm.2021.03.024)
Supplement: Data S1. Example output files and graphics from the CRISPRAltRations software interface for a single amplicon target [file mmc6.zip › SupplementalOutputs/Target_Report__SingleplexExample__2021_02_10_12_10.xlsx]

## Sheet: Table Export
Target Report: SingleplexExample, 2021/02/10 12:10
Sample	Group ID	Treated	Well	Analysis mode	Guide RNA	Amplicons	Nuclease	Target	Total Reads	Percent Edited	Percent Unedited	Percent NHEJ	Percent Perfect HDR	Percent Imperfect HDR	Percent HDR	Percent Other	Percent In Frame	Percent Frameshift	Percent Indels	Percent Insertions	Percent Templated Insertion	Percent GC-Insertion	Percent Deletions	Percent MMEJ	Percent SNP Lines
